# Supplementary material for: Investigating ancient human DNA preservation on cave walls and in rock art
Source: Nat Commun. 2026 Jun 23;17:5561. doi: 10.1038/s41467-026-74234-2 (PMC13291361; doi:10.1038/s41467-026-74234-2)
Supplement: Supplementary file 3 — Supplementary Data 1 [file 41467_2026_74234_MOESM3_ESM.xlsx]

## Sheet: 1_Metadata
Data S1. Overview of the pigmented and unpigmented samples analysed in this study, together with the lysates, DNA extracts, libraries, captured libraries and sequence data generated. Yields of unique library molecules and the efficiency of library preparation were determined using quantitative PCR.
Site	Sample ID	Sample Type	Sample description	Sampling strategy	SubSample ID	Pigment containing	Subsampling Strategy	Subsample Quant. [mg]	Lysate ID	Extract ID	Extraction strategy	Library ID	Shotgun data	Human mtDNA cap.	Mammalian mtDNA cap	Human nuDNA cap.	Quantification pre-Indexing total (molecules)	Efficiency Library Preparation
Altamira, Spain	SP.C.6755	Airbrush	ALT2617 bone diaphysis, edge 1, sample 1	drilling	SP.C.6755	yes	-		Lys.D.4820	E.E.9453	regular	Lib.O.6655	yes	Cap.L.2810	Cap.L.2855	-	652125000	98.2852
Altamira, Spain	SP.C.6756	Airbrush	ALT2617 bone diaphysis, edge 1, sample 2	drilling	SP.C.6756	yes	-		Lys.D.4821	E.E.9454	regular	Lib.O.6656	yes	Cap.L.2811	Cap.L.2856	-	189875000	96.0443
Altamira, Spain	SP.C.6757	Airbrush	ALT2617 bone diaphysis, edge 1, sample 3	drilling	SP.C.6757	yes	-		Lys.D.4822	E.E.9455	regular	Lib.O.6657	yes	Cap.L.2812	Cap.L.2857	-	168687500	83.3637
Altamira, Spain	SP.C.6758	Airbrush	ALT2617 bone diaphysis, edge 2, sample 1	drilling	SP.C.6758	yes	-		Lys.D.4823	E.E.9456	regular	Lib.O.6658	yes	Cap.L.2813	Cap.L.2858	-	749000000	102.909
Altamira, Spain	SP.C.6759	Airbrush	ALT2617 bone diaphysis, edge 2, sample 2	drilling	SP.C.6759	yes	-		Lys.D.4824	E.E.9457	regular	Lib.O.6659	yes	Cap.L.2814	Cap.L.2859	-	671875000	93.1632
Altamira, Spain	SP.C.6760	Airbrush	ALT2617 bone diaphysis, edge 2, sample 3	drilling	SP.C.6760	yes	-		Lys.D.4825	E.E.9458	regular	Lib.O.6660	yes	Cap.L.2815	Cap.L.2860	-	173137500	94.8765
Altamira, Spain	SP.B.1806	Control (Passive)	Sector IV, Testigo 6, Cuadro B-3, ALT-6, piece of gauze with no visible pigment	gauze/Underlayment, collection	Sub.A.9247	no	scalpel, cutting	3.8	Lys.B.3916	E.C.2607	regular	Lib.G.9824	no	Cap.F.5412	Cap.F.5455	-	184000000	74.92
Altamira, Spain	SP.B.1806	Control (Passive)	Sector IV, Testigo 6, Cuadro B-3, ALT-6, piece of gauze with no visible pigment	gauze/Underlayment, collection	Sub.A.9247	no	scalpel, cutting	3.8	Lys.B.3923	E.C.2614	homogenization, re-extraction	Lib.G.9831	no	Cap.F.5419	Cap.F.5462	-	257000000	74.48
Altamira, Spain	SP.B.1807	Control (Passive)	Sector IV, Sector IV, Testigo 7, Cuadro D-2, ALT-7, piece of gauze with no visible pigment	gauze/Underlayment, collection	Sub.A.9249	no	scalpel, cutting	3.7	Lys.B.3918	E.C.2609	regular	Lib.G.9826	no	Cap.F.5414	Cap.F.5457	-	396000000	66.11
Altamira, Spain	SP.B.1807	Control (Passive)	Sector IV, Testigo 7, Cuadro D-2, ALT-7, piece of gauze with no visible pigment	gauze/Underlayment, collection	Sub.A.9249	no	scalpel, cutting	3.7	Lys.B.3925	E.C.2616	homogenization, re-extraction	Lib.G.9833	no	Cap.F.5421	Cap.F.5464	-	215000000	84.43
Altamira, Spain	SP.B.2202	Control (Passive)	Sector IV, Testigo 6, Cuadro B-3, ALT-12, piece of gauze with no visible pigment	gauze/Underlayment, collection	Sub.A.9708	no	scalpel, cutting	20.2	Lys.B.8945	E.C.5875	regular	Lib.H.3211	no	Cap.F.8869	Cap.F.8293	-	179000000	143.8
Altamira, Spain	SP.B.2202	Control (Passive)	Sector IV, Testigo 6, Cuadro B-3, ALT-12, piece of gauze with no visible pigment	gauze/Underlayment, collection	Sub.A.9708	no	scalpel, cutting	20.2	Lys.B.9048	E.C.5885	homogenization, re-extraction	Lib.H.3221	no	Cap.F.8879	Cap.F.8303	-	115000000	151.5
Altamira, Spain	SP.B.2203	Control (Passive)	Sector IV, Testigo 6, Cuadro B-3, ALT-13, piece of gauze with no visible pigment	gauze/Underlayment, collection	Sub.A.9710	no	scalpel, cutting	11.4	Lys.B.8947	E.C.5877	regular	Lib.H.3213	no	Cap.F.8871	Cap.F.8295	-	121000000	144.26
Altamira, Spain	SP.B.2203	Control (Passive)	Sector IV, Testigo 6, Cuadro B-3, ALT-13, piece of gauze with no visible pigment	gauze/Underlayment, collection	Sub.A.9710	no	scalpel, cutting	11.4	Lys.B.9050	E.C.5887	homogenization, re-extraction	Lib.H.3223	no	Cap.F.8881	Cap.F.8305	-	82500000	124.82
Altamira, Spain	SP.B.2204	Control (Passive)	Sector IV, Testigo 7, Cuadro D2, ALT-14, piece of gauze with no visible pigment	gauze/Underlayment, collection	Sub.A.9712	no	scalpel, cutting	14.6	Lys.B.8949	E.C.5879	regular	Lib.H.3215	no	Cap.F.8873	Cap.F.8297	-	318000000	152.86
Altamira, Spain	SP.B.2204	Control (Passive)	Sector IV, Testigo 7, Cuadro D2, ALT-14, piece of gauze with no visible pigment	gauze/Underlayment, collection	Sub.A.9712	no	scalpel, cutting	14.6	Lys.B.9052	E.C.5889	homogenization, re-extraction	Lib.H.3225	no	Cap.F.8883	Cap.F.8900	-	187000000	138.41
Altamira, Spain	SP.B.1806	Pigment (Passive)	Sector IV, Testigo 6, Cuadro B-3, ALT-6, piece of gauze with pigment	gauze/Underlayment, collection	Sub.A.9248	yes	scalpel, cutting	10.3	Lys.B.3917	E.C.2608	regular	Lib.G.9825	no	Cap.F.5413	Cap.F.5456	-	490000000	97.86
Altamira, Spain	SP.B.1806	Pigment (Passive)	Sector IV, Testigo 6, Cuadro B-3, ALT-6, piece of gauze with pigment	gauze/Underlayment, collection	Sub.A.9248	yes	scalpel, cutting	10.3	Lys.B.3924	E.C.2615	homogenization, re-extraction	Lib.G.9832	no	Cap.F.5420	Cap.F.5463	-	234000000	59.85
Altamira, Spain	SP.B.1807	Pigment (Passive)	Sector IV, Testigo 7, Cuadro D-2, ALT-7, piece of gauze with pigment	gauze/Underlayment, collection	Sub.A.9250	yes	scalpel, cutting	7.4	Lys.B.3919	E.C.2610	regular	Lib.G.9827	no	Cap.F.5415	Cap.F.5458	-	1430000000	97.3
Altamira, Spain	SP.B.1807	Pigment (Passive)	Sector IV, Testigo 7, Cuadro D-2, ALT-7, piece of gauze with pigment	gauze/Underlayment, collection	Sub.A.9250	yes	scalpel, cutting	7.4	Lys.B.3926	E.C.2617	homogenization, re-extraction	Lib.G.9834	no	Cap.F.5422	Cap.F.5465	-	448000000	68.67
Altamira, Spain	SP.B.1808	Pigment (Passive)	Sector IV, Cuadro H6, ALT1-1, pigment collected with funnel and beaker	drip collection	Sub.A.9251	yes	-	NA	Lys.B.3920	E.C.2611	regular	Lib.G.9828	no	Cap.F.5416	Cap.F.5459	-	271000000	84.99
Altamira, Spain	SP.B.1808	Pigment (Passive)	Sector IV, Cuadro H6, ALT1-1, pigment collected with funnel and beaker	drip collection	Sub.A.9251	yes	-	NA	Lys.B.3927	E.C.2618	homogenization, re-extraction	Lib.G.9835	no	Cap.F.5423	Cap.F.5466	-	187000000	0.36
Altamira, Spain	SP.B.2202	Pigment (Passive)	Sector IV, Testigo 6, Cuadro B-3, ALT-12, piece of gauze with pigment	gauze/Underlayment, collection	Sub.A.9709	yes	scalpel, cutting	17.5	Lys.B.8946	E.C.5876	regular	Lib.H.3212	no	Cap.F.8870	Cap.F.8294	-	204000000	179.54
Altamira, Spain	SP.B.2202	Pigment (Passive)	Sector IV, Testigo 6, Cuadro B-3, ALT-12, piece of gauze with pigment	gauze/Underlayment, collection	Sub.A.9709	yes	scalpel, cutting	17.5	Lys.B.9049	E.C.5886	homogenization, re-extraction	Lib.H.3222	no	Cap.F.8880	Cap.F.8304	-	121000000	134.21
Altamira, Spain	SP.B.2203	Pigment (Passive)	Sector IV, Testigo 6, Cuadro B-3, ALT-13, piece of gauze with pigment	gauze/Underlayment, collection	Sub.A.9711	yes	scalpel, cutting	10.8	Lys.B.8948	E.C.5878	regular	Lib.H.3214	no	Cap.F.8872	Cap.F.8296	-	169000000	165.88
Altamira, Spain	SP.B.2203	Pigment (Passive)	Sector IV, Testigo 6, Cuadro B-3, ALT-13, piece of gauze with pigment	gauze/Underlayment, collection	Sub.A.9711	yes	scalpel, cutting	10.8	Lys.B.9051	E.C.5888	homogenization, re-extraction	Lib.H.3224	no	Cap.F.8882	Cap.F.8899	-	106000000	133.78
Altamira, Spain	SP.B.2204	Pigment (Passive)	Sector IV, Testigo 7, Cuadro D2, ALT-14, piece of gauze with pigment	gauze/Underlayment, collection	Sub.A.9713	yes	scalpel, cutting	7	Lys.B.8950	E.C.5880	regular	Lib.H.3216	no	Cap.F.8874	Cap.F.8298	-	371000000	141.53
Altamira, Spain	SP.B.2204	Pigment (Passive)	Sector IV, Testigo 7, Cuadro D2, ALT-14, piece of gauze with pigment	gauze/Underlayment, collection	Sub.A.9713	yes	scalpel, cutting	7	Lys.B.9053	E.C.5890	homogenization, re-extraction	Lib.H.3226	no	Cap.F.8884	Cap.F.8901	-	132000000	152.98
Altamira, Spain	SP.B.1805	Pigment (Wall)	Sector IV, Cuadro F-5, ALT-5, pigment with calcite from the ceiling	swab, collection	Sub.A.9246	yes	-	1.8	Lys.B.3915	E.C.2606	regular	Lib.G.9823	no	Cap.F.5411	Cap.F.5454	-	16000000000	91.07
Altamira, Spain	SP.B.1805	Pigment (Wall)	Sector IV, Cuadro F-5, ALT-5, pigment with calcite from the ceiling	swab, collection	Sub.A.9246	yes	-	1.8	Lys.B.3922	E.C.2613	homogenization, re-extraction	Lib.G.9830	no	Cap.F.5418	Cap.F.5461	-	2280000000	77.41
Altamira, Spain	SP.B.2206	Pigment (Wall)	Sector V, Small droplets resulting from pigment splashes, ALT-16, pigment from cave wall near calcite (spot 1)	scalpel, cutting/scraping	Sub.A.9715	yes	-	NA	Lys.B.8952	E.C.5882	regular	Lib.H.3218	no	Cap.F.8876	Cap.F.8300	-	353000000	158.91
Altamira, Spain	SP.B.2206	Pigment (Wall)	Sector V, Small droplets resulting from pigment splashes., ALT-16, pigment from cave wall near calcite (spot 1)	scalpel, cutting/scraping	Sub.A.9715	yes	-	NA	Lys.B.9055	E.C.5892	homogenization, re-extraction	Lib.H.3228	no	Cap.F.8886	Cap.F.8903	-	106000000	134.45
Altamira, Spain	SP.B.2207	Pigment (Wall)	Sector V, Small droplets resulting from pigment splashes., ALT-17, pigment from cave wall (right side, spot 2)	scalpel, cutting/scraping	Sub.A.9716	yes	-	NA	Lys.B.8953	E.C.5883	regular	Lib.H.3219	no	Cap.F.8877	Cap.F.8301	-	291000000	143.5
Altamira, Spain	SP.B.2207	Pigment (Wall)	Sector V, Small droplets resulting from pigment splashes., ALT-17, pigment from cave wall (right side, spot 2)	scalpel, cutting/scraping	Sub.A.9716	yes	-	NA	Lys.B.9056	E.C.5893	homogenization, re-extraction	Lib.H.3229	no	Cap.F.8887	Cap.F.8904	-	116000000	142.11
Altamira, Spain	SP.C.6711	Sediment	Column B, square J9, level 8, Late Gravettian	sediment sampling	Sub.C.7586	no	sediment aliquoting	47.4	Lys.D.4889	E.E.9560	regular	Lib.O.7252	yes	Cap.L.3004	-	-	1326000000	0.0770087
Altamira, Spain	SP.C.6712	Sediment	Column B, square J9, level 8, Late Gravettian	sediment sampling	Sub.C.7587	no	sediment aliquoting	48.9	Lys.D.4890	E.E.9561	regular	Lib.O.7253	yes	Cap.L.3005	-	-	1091125000	0.114169
Altamira, Spain	SP.C.6713	Sediment	Column B, square J9, level 8, Late Gravettian	sediment sampling	Sub.C.7588	no	sediment aliquoting	58	Lys.D.4891	E.E.9562	regular	Lib.O.7254	yes	Cap.L.3006	-	-	1107375000	0.185458
Altamira, Spain	SP.C.6714	Sediment	Column B, square J9, level 8, Late Gravettian	sediment sampling	Sub.C.7589	no	sediment aliquoting	57.2	Lys.D.4892	E.E.9563	regular	Lib.O.7255	yes	Cap.L.3007	-	-	999750000	0.0821118
Altamira, Spain	SP.C.6716	Sediment	Column B, square J9, level 8, Late Gravettian	sediment sampling	Sub.C.7591	no	sediment aliquoting	54.2	Lys.D.4894	E.E.9565	regular	Lib.O.7257	yes	Cap.L.3008	-	-	2840000000	0.0905884
Altamira, Spain	SP.C.6717	Sediment	Column B, square J9, level 7, Solutrean	sediment sampling	Sub.C.7592	no	sediment aliquoting	55.8	Lys.D.4895	E.E.9566	regular	Lib.O.7258	yes	Cap.L.3009	-	-	1126500000	NA
Altamira, Spain	SP.C.6718	Sediment	Column B, square J9, level 7, Solutrean	sediment sampling	Sub.C.7593	no	sediment aliquoting	57.8	Lys.D.4896	E.E.9567	regular	Lib.O.7259	yes	Cap.L.3010	-	-	4121250000	0.118142
Altamira, Spain	SP.C.6719	Sediment	Column B, square J9, level 7, Solutrean	sediment sampling	Sub.C.7594	no	sediment aliquoting	56.9	Lys.D.4897	E.E.9568	regular	Lib.O.7260	yes	Cap.L.3011	-	-	447875000	0.117577
Altamira, Spain	SP.C.6721	Sediment	Column B, square J9, level 6, Late Solutrean / Lower Magdalenian	sediment sampling	Sub.C.7596	no	sediment aliquoting	59.7	Lys.D.4899	E.E.9570	regular	Lib.O.7262	yes	Cap.L.3012	-	-	255750000	NA
Altamira, Spain	SP.C.6722	Sediment	Column B, square J9, level 5, Lower Magdalenian	sediment sampling	Sub.C.7597	no	sediment aliquoting	46.7	Lys.D.4901	E.E.9572	regular	Lib.O.7264	yes	Cap.L.3014	-	-	290250000	NA
Altamira, Spain	SP.C.6723	Sediment	Column B, square J9, level 4, Lower Magdalenian	sediment sampling	Sub.C.7598	no	sediment aliquoting	59.6	Lys.D.4902	E.E.9573	regular	Lib.O.7265	yes	Cap.L.3015	-	-	244962500	NA
Altamira, Spain	SP.C.6725	Sediment	Column B, square J9, level 2, Lower Magdalenian	sediment sampling	Sub.C.7600	no	sediment aliquoting	57.2	Lys.D.4904	E.E.9575	regular	Lib.O.7267	yes	Cap.L.3016	-	-	10252500000	6.93712
Altamira, Spain	SP.C.6728	Sediment	Column B, square J9, level 2, Lower Magdalenian	sediment sampling	Sub.C.7603	no	sediment aliquoting	56.7	Lys.D.4907	E.E.9578	regular	Lib.O.7270	yes	Cap.L.3017	-	-	91237500	NA
Altamira, Spain	SP.C.6729	Sediment	Column B, square J9, level 2, Lower Magdalenian	sediment sampling	Sub.C.7604	no	sediment aliquoting	52.9	Lys.D.4908	E.E.9579	regular	Lib.O.7271	yes	Cap.L.3018	-	-	2147375000	NA
Altamira, Spain	SP.C.6730	Sediment	Column B, square J9, level 2, Lower Magdalenian	sediment sampling	Sub.C.7605	no	sediment aliquoting	29	Lys.D.4909	E.E.9580	regular	Lib.O.7272	yes	Cap.L.3019	-	-	1335125000	0.0769744
Altamira, Spain	SP.C.6731	Sediment	Column B, square J9, level 1, Lower Magdalenian/ Middle Magdalenian	sediment sampling	Sub.C.7606	no	sediment aliquoting	59.8	Lys.D.4910	E.E.9581	regular	Lib.O.7273	yes	Cap.L.3020	-	-	1427875000	0.133057
Altamira, Spain	SP.C.6734	Sediment	Column C, square L9, level 8, Late Gravettian	sediment sampling	Sub.C.7609	no	sediment aliquoting	58.8	Lys.D.4913	E.E.9587	regular	Lib.O.7279	yes	Cap.L.3021	-	-	564500000	0.0601411
Altamira, Spain	SP.C.6735	Sediment	Column C, square L9, level 8, Late Gravettian	sediment sampling	Sub.C.7610	no	sediment aliquoting	51.3	Lys.D.4914	E.E.9588	regular	Lib.O.7280	yes	Cap.L.3022	-	-	694625000	NA
Altamira, Spain	SP.C.6736	Sediment	Column C, square L9, level 8, Late Gravettian	sediment sampling	Sub.C.7611	no	sediment aliquoting	58.2	Lys.D.4915	E.E.9589	regular	Lib.O.7281	yes	Cap.L.3023	-	-	492625000	NA
Altamira, Spain	SP.C.6737	Sediment	Column C, square L9, level 8, Late Gravettian	sediment sampling	Sub.C.7612	no	sediment aliquoting	44	Lys.D.4916	E.E.9590	regular	Lib.O.7282	yes	Cap.L.3024	-	-	3211250000	93.5338
Altamira, Spain	SP.C.6738	Sediment	Column C, square L9, level 8, Late Gravettian	sediment sampling	Sub.C.7613	no	sediment aliquoting	43.4	Lys.D.4917	E.E.9591	regular	Lib.O.7283	yes	Cap.L.3025	-	-	1272625000	0.043205
Altamira, Spain	SP.C.6740	Sediment	Column C, square L9, level 8, Late Gravettian	sediment sampling	Sub.C.7615	no	sediment aliquoting	45.6	Lys.D.4919	E.E.9593	regular	Lib.O.7285	yes	Cap.L.3026	-	-	5452500000	0.158453
Altamira, Spain	SP.C.6741	Sediment	Column C, square L9, level 8, Late Gravettian	sediment sampling	Sub.C.7616	no	sediment aliquoting	41.8	Lys.D.4920	E.E.9595	regular	Lib.O.7287	yes	Cap.L.2963	-	-	2081125000	0.316631
Altamira, Spain	SP.C.6742	Sediment	Column C, square L9, level 8, Late Gravettian	sediment sampling	Sub.C.7617	no	sediment aliquoting	50.8	Lys.D.4922	E.E.9597	regular	Lib.O.7289	yes	Cap.L.2965	-	-	896500000	NA
Altamira, Spain	SP.C.6743	Sediment	Column C, square L9, level 8, Late Gravettian	sediment sampling	Sub.C.7618	no	sediment aliquoting	47.1	Lys.D.4923	E.E.9598	regular	Lib.O.7290	yes	Cap.L.3030	-	-	4650000000	0.456196
Altamira, Spain	SP.C.6744	Sediment	Column D, square L9, level 8, Late Gravettian	sediment sampling	Sub.C.7619	no	sediment aliquoting	54.3	Lys.D.4924	E.E.9599	regular	Lib.O.7291	yes	Cap.L.2966	-	-	1167750000	0.0546442
Altamira, Spain	SP.C.6745	Sediment	Column D, square L9, level 8, Late Gravettian	sediment sampling	Sub.C.7620	no	sediment aliquoting	58.1	Lys.D.4925	E.E.9600	regular	Lib.O.7292	yes	Cap.L.3032	-	-	397750000	NA
Altamira, Spain	SP.C.6746	Sediment	Column D, square L9, level 8, Late Gravettian	sediment sampling	Sub.C.7621	no	sediment aliquoting	59.3	Lys.D.4926	E.E.9601	regular	Lib.O.7293	yes	Cap.L.2967	-	-	782125000	NA
Altamira, Spain	SP.C.6747	Sediment	Column D, square L9, level 8, Late Gravettian	sediment sampling	Sub.C.7622	no	sediment aliquoting	50.4	Lys.D.4927	E.E.9602	regular	Lib.O.7294	yes	Cap.L.2968	-	-	1610875000	NA
Altamira, Spain	SP.C.6748	Sediment	Column D, square L9, level 8, Late Gravettian	sediment sampling	Sub.C.7623	no	sediment aliquoting	42.7	Lys.D.4928	E.E.9603	regular	Lib.O.7295	yes	Cap.L.2969	-	-	261500000	0.0430851
Altamira, Spain	SP.C.6749	Sediment	Column D, square L9, level 8, Late Gravettian	sediment sampling	Sub.C.7624	no	sediment aliquoting	54.5	Lys.D.4929	E.E.9604	regular	Lib.O.7296	yes	Cap.L.2970	-	-	1123500000	NA
Altamira, Spain	SP.C.6750	Sediment	Below the crust, square N11, level 8, Late Gravettian	sediment sampling	Sub.C.7625	no	sediment aliquoting	45.9	Lys.D.4930	E.E.9605	regular	Lib.O.7297	yes	Cap.L.2971	-	-	22145000000	3.77594
Altamira, Spain	SP.C.6751	Sediment	Below the crust, square N11, level 8, Late Gravettian	sediment sampling	Sub.C.7626	no	sediment aliquoting	59	Lys.D.4931	E.E.9606	regular	Lib.O.7298	yes	Cap.L.2972	-	-	4207500000	0.219364
Altamira, Spain	SP.C.6752	Sediment	Below the crust, square N11, level 8, Late Gravettian	sediment sampling	Sub.C.7627	no	sediment aliquoting	54.9	Lys.D.4932	E.E.9607	regular	Lib.O.7299	yes	Cap.L.2973	-	-	1178000000	0.115076
Altamira, Spain	SP.C.6753	Sediment	Below the crust, square N11, level 8, Late Gravettian	sediment sampling	Sub.C.7628	no	sediment aliquoting	55.2	Lys.D.4933	E.E.9608	regular	Lib.O.7300	yes	Cap.L.2974	-	-	7623750000	1.16703
Altamira, Spain	SP.C.6754	Sediment	Below the crust, square N11, level 8, Late Gravettian	sediment sampling	Sub.C.7629	no	sediment aliquoting	54.8	Lys.D.4934	E.E.9781	regular	Lib.P.272	no	Cap.L.3420	-	-	515875000	NA
Altamira, Spain	SP.B.1803	Skeletal	Undiagnostic bone fragment ALT3	drilling	Sub.A.9242	no	-	25.1	Lys.B.3902	E.C.2593	regular	Lib.G.9808	yes	Cap.F.5396	Cap.F.5439	-	39737500000	42.68
Altamira, Spain	SP.B.1804	Skeletal	Undiagnostic bone fragment ALT4	drilling	Sub.A.9245	no	-	27.6	Lys.B.3905	E.C.2596	regular	Lib.G.9811	yes	Cap.F.5399	Cap.F.5442	-	232913000000	91.65
Altamira, Spain	SP.B.1809	Skeletal	Unidentified faunal tooth ALT9, level 8, square K8	drilling	Sub.A.9252	no	-	9.3	Lys.B.3913	E.C.2604	regular	Lib.G.9821	yes	Cap.F.5409	Cap.F.5452	-	51125000000	94.72
Altamira, Spain	SP.B.1810	Skeletal	Unidentified faunal tooth ALT10, level 8b, square K8	drilling	Sub.A.9253	no	-	13	Lys.B.3914	E.C.2605	regular	Lib.G.9822	yes	Cap.F.5410	Cap.F.5453	-	361000000000	87.71
Altamira, Spain	SP.B.1811	Skeletal	Undiagnostic bone fragment ALT1	drilling	Sub.A.9256	no	-	40.8	Lys.B.3908	E.C.2599	regular	Lib.G.9814	yes	Cap.F.5402	Cap.F.5445	-	4363750000	52.61
Altamira, Spain	SP.B.1812	Skeletal	Undiagnostic bone fragment ALT2	drilling	Sub.A.9259	no	-	27.8	Lys.B.3911	E.C.2602	regular	Lib.G.9819	yes	Cap.F.5407	Cap.F.5450	-	23262500000	39.29
Balmori, Spain	SP.C.6766	Control (Wall)	Conjunto 6, Underneath Big red stein	scalpel, cutting/scraping	SP.C.6766	no	-	<1	Lys.D.4815	E.E.9445	regular	Lib.O.6647	yes	Cap.L.2805	-	-	12900000000	92.01
Balmori, Spain	SP.C.6770	Control (Wall)	Conjunto 6, Underneath Big red stein	scalpel, cutting/scraping	SP.C.6770	no	-	<1	Lys.D.4816	E.E.9446	regular	Lib.O.6648	yes	Cap.L.2806	-	-	14800000000	101.28
Balmori, Spain	SP.C.6771	Control (Wall)	Conjunto 6, Wall to the left of Big red stein of comparable consistency	scalpel, cutting/scraping	SP.C.6771	no	-	<1	Lys.D.4817	E.E.9450	regular	Lib.O.6652	yes	Cap.L.2807	-	-	13500000000	98.93
Balmori, Spain	SP.C.6773	Control (Wall)	Conjunto 6, Wall to the left of Big red stein of comparable consistency	scalpel, cutting/scraping	SP.C.6773	no	-	<1	Lys.D.4818	E.E.9451	regular	Lib.O.6653	yes	Cap.L.2808	-	-	15300000000	101.03
Balmori, Spain	SP.C.6775	Control (Wall)	Conjunto 6, Wall to the left of Big red stein of comparable consistency	scalpel, cutting/scraping	SP.C.6775	no	-	<1	Lys.D.4819	E.E.9452	regular	Lib.O.6654	yes	Cap.L.2809	-	-	21100000000	49.66
Balmori, Spain	SP.C.6761	Pigment (Wall)	Conjunto 6, Big red stein	scalpel, cutting/scraping	SP.C.6761	yes	-	<1	Lys.D.4812	E.E.9442	regular	Lib.O.6644	yes	Cap.L.2802	-	-	10600000000	94.73
Balmori, Spain	SP.C.6764	Pigment (Wall)	Conjunto 6, Big red stein	scalpel, cutting/scraping	SP.C.6764	yes	-	<1	Lys.D.4813	E.E.9443	regular	Lib.O.6645	yes	Cap.L.2803	-	-	6120000000	98.97
Balmori, Spain	SP.C.6765	Pigment (Wall)	Conjunto 6, Big red stein	scalpel, cutting/scraping	SP.C.6765	yes	-	<1	Lys.D.4814	E.E.9444	regular	Lib.O.6646	yes	Cap.L.2804	-	-	6470000000	101.72
Covarón, Spain	SP.C.5564	Control (Floor)	Galeria de las Pinturas, unpigmented fragment on the floor	scalpel, collecting	Sub.C.4102	no	-	6.6	Lys.C.9168	E.E.1542	regular	Lib.L.5237	yes	Cap.J.7537	-	-	12500000000	95.71
Covarón, Spain	SP.C.5564	Control (Floor)	Galeria de las Pinturas, unpigmented fragment on the floor	scalpel, collecting	Sub.C.4102	no	-	6.6	Lys.C.9300	E.E.1685	homogenization, re-extraction	Lib.L.5380	yes	Cap.J.7206	-	-	646000000	85.88
Covarón, Spain	SP.C.5565	Control (Floor)	Galeria de las Pinturas, unpigmented fragment on the floor	scalpel, collecting	Sub.C.4103	no	-	2.7	Lys.C.9169	E.E.1543	regular	Lib.L.5238	yes	Cap.J.7538	-	-	4820000000	100.59
Covarón, Spain	SP.C.5565	Control (Floor)	Galeria de las Pinturas, unpigmented fragment on the floor	scalpel, collecting	Sub.C.4103	no	-	2.7	Lys.C.9301	E.E.1686	homogenization, re-extraction	Lib.L.5381	yes	Cap.J.7207	-	-	243000000	100.09
Covarón, Spain	SP.C.5546	Control (Wall)	Main hall, Panel 1, cave wall to the left of the red stain	scalpel, cutting/scraping	Sub.C.4096	no	-	25	Lys.C.9162	E.E.1536	regular	Lib.L.5231	yes	Cap.J.5788	-	Cap.K.3246	15300000000	82.67
Covarón, Spain	SP.C.5546	Control (Wall)	Main hall, Panel 1, cave wall to the left of the red stain	scalpel, cutting/scraping	Sub.C.4096	no	-	25	Lys.C.9294	E.E.1679	homogenization, re-extraction	Lib.L.5374	yes	Cap.J.7200	-	-	3160000000	85.94
Covarón, Spain	SP.C.5547	Control (Wall)	Main hall, Panel 1, cave wall to the left of the red stain, to the right of SP.C.5546	scalpel, cutting/scraping	Sub.C.4097	no	-	18.8	Lys.C.9163	E.E.1537	regular	Lib.L.5232	yes	Cap.J.5789	-	Cap.K.3247	15000000000	83.74
Covarón, Spain	SP.C.5547	Control (Wall)	Main hall, Panel 1, cave wall to the left of the red stain, to the right of SP.C.5547	scalpel, cutting/scraping	Sub.C.4097	no	-	18.8	Lys.C.9295	E.E.1680	homogenization, re-extraction	Lib.L.5375	yes	Cap.J.7201	-	-	638000000	93.46
Covarón, Spain	SP.C.5556	Pigment (Passive)	Galeria de las Pinturas, pigment fragment on the floor	scalpel, collecting	Sub.C.4098	yes	-	4.4	Lys.C.9164	E.E.1538	regular	Lib.L.5233	yes	Cap.J.5790	-	-	3530000000	94.96
Covarón, Spain	SP.C.5556	Pigment (Passive)	Galeria de las Pinturas, pigment fragment on the floor	scalpel, collecting	Sub.C.4098	yes	-	4.4	Lys.C.9296	E.E.1681	homogenization, re-extraction	Lib.L.5376	yes	Cap.J.7202	-	-	190000000	89.96
Covarón, Spain	SP.C.5558	Pigment (Passive)	Galeria de las Pinturas, pigment fragment on the floor	scalpel, collecting	Sub.C.4099	yes	-	5.4	Lys.C.9165	E.E.1539	regular	Lib.L.5234	yes	Cap.J.7534	-	-	7230000000	124.04
Covarón, Spain	SP.C.5558	Pigment (Passive)	Galeria de las Pinturas, pigment fragment on the floor	scalpel, collecting	Sub.C.4099	yes	-	5.4	Lys.C.9297	E.E.1682	homogenization, re-extraction	Lib.L.5377	yes	Cap.J.7203	-	-	375000000	88.27
Covarón, Spain	SP.C.5560	Pigment (Passive)	Galeria de las Pinturas, pigment fragment on the floor	scalpel, collecting	Sub.C.4100	yes	-	0.3	Lys.C.9166	E.E.1540	regular	Lib.L.5235	yes	Cap.J.7535	-	-	2070000000	108.81
Covarón, Spain	SP.C.5560	Pigment (Passive)	Galeria de las Pinturas, pigment fragment on the floor	scalpel, collecting	Sub.C.4100	yes	-	0.3	Lys.C.9298	E.E.1683	homogenization, re-extraction	Lib.L.5378	yes	Cap.J.7204	-	-	149000000	87.17
Covarón, Spain	SP.C.5562	Pigment (Passive)	Galeria de las Pinturas, pigment fragment on the floor	scalpel, collecting	Sub.C.4101	yes	-	5.2	Lys.C.9167	E.E.1541	regular	Lib.L.5236	yes	Cap.J.7536	-	-	1400000000	104.1
Covarón, Spain	SP.C.5562	Pigment (Passive)	Galeria de las Pinturas, pigment fragment on the floor	scalpel, collecting	Sub.C.4101	yes	-	5.2	Lys.C.9299	E.E.1684	homogenization, re-extraction	Lib.L.5379	yes	Cap.J.7205	-	-	153000000	86.93
Covarón, Spain	SP.C.5541	Pigment (Wall)	Main hall, Panel 1, Red grid figure on the centre	scalpel, cutting/scraping	Sub.C.4092	yes	-	12.9	Lys.C.9158	E.E.1532	regular	Lib.L.5227	yes	Cap.J.5784	-	-	6560000000	43.69
Covarón, Spain	SP.C.5541	Pigment (Wall)	Main hall, Panel 1, Red grid figure on the centre	scalpel, cutting/scraping	Sub.C.4092	yes	-	12.9	Lys.C.9290	E.E.1672	homogenization, re-extraction	Lib.L.5367	yes	Cap.J.7195	-	-	977000000	97.81
Covarón, Spain	SP.C.5542	Pigment (Wall)	Main hall, Panel 1, Red grid figure on the centre	foil, collection	Sub.C.4093	yes	-	4.8	Lys.C.9159	E.E.1533	regular	Lib.L.5228	yes	Cap.J.5785	-	-	4800000000	109.69
Covarón, Spain	SP.C.5542	Pigment (Wall)	Main hall, Panel 1, Red grid figure on the centre	foil, collection	Sub.C.4093	yes	-	4.8	Lys.C.9291	E.E.1673	homogenization, re-extraction	Lib.L.5368	yes	Cap.J.7196	-	-	499000000	91.44
Covarón, Spain	SP.C.5543	Pigment (Wall)	Main hall, Panel 1, Red grid figure on the left	scalpel, cutting/scraping	Sub.C.4094	yes	-	0.6	Lys.C.9160	E.E.1534	regular	Lib.L.5229	yes	Cap.J.5786	-	-	390000000	99.16
Covarón, Spain	SP.C.5543	Pigment (Wall)	Main hall, Panel 1, Red grid figure on the left	scalpel, cutting/scraping	Sub.C.4094	yes	-	0.6	Lys.C.9292	E.E.1674	homogenization, re-extraction	Lib.L.5369	yes	Cap.J.7197	-	-	112000000	92.34
Covarón, Spain	SP.C.5544	Pigment (Wall)	Main hall, Panel 1, Red stain	scalpel, cutting/scraping	Sub.C.4095	yes	-	25.2	Lys.C.9161	E.E.1535	regular	Lib.L.5230	yes	Cap.J.5787	-	-	7880000000	54.86
Covarón, Spain	SP.C.5544	Pigment (Wall)	Main hall, Panel 1, Red stain	scalpel, cutting/scraping	Sub.C.4095	yes	-	25.2	Lys.C.9293	E.E.1675	homogenization, re-extraction	Lib.L.5370	yes	Cap.J.7198	-	-	3720000000	104.03
Covarón, Spain	SP.C.5548	Sediment	Main Hall profile, UP level, Magdalenian	sediment sampling	Sub.C.3635	no	sediment aliquoting	60.9	Lys.C.9362	E.E.2509	regular	Lib.L.5531	yes	Cap.J.8410	Cap.J.8457	-	4476250000	129.003
Covarón, Spain	SP.C.5549	Sediment	Main Hall profile, UP level, Magdalenian	sediment sampling	Sub.C.3636	no	sediment aliquoting	59.3	Lys.C.9363	E.E.2510	regular	Lib.L.5532	yes	Cap.J.8411	Cap.J.8458	-	50425000000	13.0117
Covarón, Spain	SP.C.5550	Sediment	Main Hall profile, UP level, Magdalenian	sediment sampling	Sub.C.3637	no	sediment aliquoting	60.1	Lys.C.9364	E.E.2511	regular	Lib.L.5533	yes	Cap.J.8412	Cap.J.8459	-	60587500000	38.0638
Covarón, Spain	SP.C.5551	Sediment	Main Hall profile, UP level, Magdalenian	sediment sampling	Sub.C.3638	no	sediment aliquoting	76.1	Lys.C.9365	E.E.2512	regular	Lib.L.5534	yes	Cap.J.8413	Cap.J.8460	-	21231250000	74.6231
Covarón, Spain	SP.C.5552	Sediment	Main Hall profile, UP level, Magdalenian	sediment sampling	Sub.C.3639	no	sediment aliquoting	74.6	Lys.C.9366	E.E.2513	regular	Lib.L.5535	yes	Cap.J.8414	Cap.J.8461	-	38162500000	4.37146
Covarón, Spain	SP.C.5553	Sediment	Main Hall profile, UP level, Magdalenian	sediment sampling	Sub.C.3640	no	sediment aliquoting	65.4	Lys.C.9367	E.E.2514	regular	Lib.L.5536	yes	Cap.J.8415	Cap.J.8462	-	23741250000	116.564
Covarón, Spain	SP.C.5554	Sediment	Main Hall profile, UP level, Magdalenian	sediment sampling	Sub.C.3641	no	sediment aliquoting	68.5	Lys.C.9368	E.E.2515	regular	Lib.L.5537	yes	Cap.J.8416	Cap.J.8463	-	10381250000	2.44345
Covarón, Spain	SP.C.5555	Sediment	Main Hall profile, UP level, Magdalenian	sediment sampling	Sub.C.3642	no	sediment aliquoting	68.5	Lys.C.9369	E.E.2516	regular	Lib.L.5538	yes	Cap.J.8417	Cap.J.8464	-	25218750000	13.052
Covarón, Spain	SP.C.5566	Sediment	Galeria de las Pinturas Cave, potential pigment preparation area	sediment sampling	Sub.C.4104	yes	sediment aliquoting	26.3	Lys.C.9170	E.E.1544	regular	Lib.L.5239	yes	Cap.J.7539	-	-	76000000000	10.9309
Covarón, Spain	SP.C.5567	Sediment	Galeria de las Pinturas Cave, potential pigment preparation area	sediment sampling	Sub.C.4105	yes	sediment aliquoting	32.7	Lys.C.9171	E.E.1545	regular	Lib.L.5240	yes	Cap.J.7540	-	-	4436250000	0.161801
Covarón, Spain	SP.C.5568	Sediment	Galeria de las Pinturas Cave, potential pigment preparation area	sediment sampling	Sub.C.4106	yes	sediment aliquoting	29.4	Lys.C.9172	E.E.1546	regular	Lib.L.5241	yes	Cap.J.7541	-	-	183338000000	10.7563
Covarón, Spain	SP.C.5569	Sediment	Galeria de las Pinturas Cave, potential pigment preparation area	sediment sampling	Sub.C.4107	yes	sediment aliquoting	45.4	Lys.C.9173	E.E.1547	regular	Lib.L.5242	yes	Cap.J.7542	-	-	31987500000	94.4555
Covarón, Spain	SP.C.5570	Sediment	Galeria de las Pinturas Cave, potential pigment preparation area	sediment sampling	Sub.C.4108	yes	sediment aliquoting	22.9	Lys.C.9174	E.E.1548	regular	Lib.L.5243	yes	Cap.J.7543	-	-	19183750000	62.9514
Cudón, Spain	SP.C.5451	Control (Wall)	Techo de los Puntos, Sector 5, Panel 108, Unidad gráfica 281 (right of figure)	scalpel, cutting/scraping	Sub.C.3990	no	-	<1	Lys.C.9051	E.E.1413	regular	Lib.L.5108	yes	Cap.J.5700	-	-	2930000000	83.87
Cudón, Spain	SP.C.5451	Control (Wall)	Techo de los Puntos, Sector 5, Panel 108, Unidad gráfica 281 (right of figure)	scalpel, cutting/scraping	Sub.C.3990	no	-	<1	Lys.C.9183	E.E.1557	homogenization, re-extraction	Lib.L.5252	yes	Cap.J.7552	-	-	144000000	78.56
Cudón, Spain	SP.C.5457	Control (Wall)	Hilera de los discos, Sector 4, Panel 62, Unidad gráfica 167 (right of figure)	scalpel, cutting/scraping	Sub.C.3992	no	-	<1	Lys.C.9053	E.E.1415	regular	Lib.L.5110	yes	Cap.J.5702	-	-	2580000000	97.22
Cudón, Spain	SP.C.5457	Control (Wall)	Hilera de los discos, Sector 4, Panel 62, Unidad gráfica 167 (right of figure)	scalpel, cutting/scraping	Sub.C.3992	no	-	<1	Lys.C.9185	E.E.1559	homogenization, re-extraction	Lib.L.5254	yes	Cap.J.7554	-	-	1020000000	93.21
Cudón, Spain	SP.C.5460	Control (Wall)	Galeria de SESS, spot 2, Sector 4, Panel 92, Unidad gráfica 224a (underneath spot 1)	scalpel, cutting/scraping	Sub.C.3997	no	-	NA	Lys.C.9058	E.E.1423	regular	Lib.L.5118	yes	Cap.J.5708	-	-	719000000	90.52
Cudón, Spain	SP.C.5460	Control (Wall)	Galeria de SESS, spot 2, Sector 4, Panel 92, Unidad gráfica 224a (underneath spot 1)	scalpel, cutting/scraping	Sub.C.3997	no	-	NA	Lys.C.9190	E.E.1564	homogenization, re-extraction	Lib.L.5259	yes	Cap.J.7559	-	-	107000000	41.39
Cudón, Spain	SP.C.5465	Control (Wall)	Galeria de SESS, spot 4, Sector 4, Panel 93, Unidad gráfica 227 (left of spot 3)	scalpel, cutting/scraping	Sub.C.3999	no	-	NA	Lys.C.9060	E.E.1425	regular	Lib.L.5120	yes	Cap.J.5710	-	-	4430000000	95.19
Cudón, Spain	SP.C.5465	Control (Wall)	Galeria de SESS, spot 4, Sector 4, Panel 93, Unidad gráfica 227 (left of spot 3)	scalpel, cutting/scraping	Sub.C.3999	no	-	NA	Lys.C.9192	E.E.1566	homogenization, re-extraction	Lib.L.5261	yes	Cap.J.7561	-	-	370000000	63.86
Cudón, Spain	SP.C.5468	Control (Wall)	Sala de los signos rojos, Sector 1, Panel 19, Unidad gráfica 62 (left of Figure)	scalpel, cutting/scraping	Sub.C.4001	no	-	<1	Lys.C.9062	E.E.1427	regular	Lib.L.5122	yes	Cap.J.5712	-	-	3580000000	119.74
Cudón, Spain	SP.C.5468	Control (Wall)	Sala de los signos rojos, Sector 1, Panel 19, Unidad gráfica 62 (left of Figure)	scalpel, cutting/scraping	Sub.C.4001	no	-	<1	Lys.C.9194	E.E.1568	homogenization, re-extraction	Lib.L.5263	yes	Cap.J.7563	-	-	170000000	93.84
Cudón, Spain	SP.C.5449	Pigment (Wall)	Techo de los Puntos, Sector 5, Panel 108, Unidad gráfica 281	scalpel, cutting/scraping	Sub.C.3989	yes	-	<1	Lys.C.9050	E.E.1412	regular	Lib.L.5107	yes	Cap.J.5699	-	-	900000000	85.81
Cudón, Spain	SP.C.5449	Pigment (Wall)	Techo de los Puntos, Sector 5, Panel 108, Unidad gráfica 281	scalpel, cutting/scraping	Sub.C.3989	yes	-	<1	Lys.C.9182	E.E.1556	homogenization, re-extraction	Lib.L.5251	yes	Cap.J.7551	-	-	120000000	78.61
Cudón, Spain	SP.C.5455	Pigment (Wall)	Hilera de los discos, Sector 4, Panel 62, Unidad gráfica 167 (material on scalpel)	scalpel, cutting/scraping	Sub.C.3991	yes	-	<1	Lys.C.9052	E.E.1414	regular	Lib.L.5109	yes	Cap.J.5701	-	-	456000000	101.14
Cudón, Spain	SP.C.5455	Pigment (Wall)	Hilera de los discos, Sector 4, Panel 62, Unidad gráfica 167 (material on scalpel)	scalpel, cutting/scraping	Sub.C.3991	yes	-	<1	Lys.C.9184	E.E.1558	homogenization, re-extraction	Lib.L.5253	yes	Cap.J.7553	-	-	91200000	45.09
Cudón, Spain	SP.C.5464	Pigment (Wall)	Galeria de SESS, spot 3, Sector 4, Panel 93, Unidad gráfica 227 (opposite wall from spots 1 and 2)	scalpel, cutting/scraping	Sub.C.3998	yes	-	NA	Lys.C.9059	E.E.1424	regular	Lib.L.5119	yes	Cap.J.5709	-	-	3840000000	87.74
Cudón, Spain	SP.C.5464	Pigment (Wall)	Galeria de SESS, spot 3, Sector 4, Panel 93, Unidad gráfica 227 (opposite wall from spots 1 and 2)	scalpel, cutting/scraping	Sub.C.3998	yes	-	NA	Lys.C.9191	E.E.1565	homogenization, re-extraction	Lib.L.5260	yes	Cap.J.7560	-	-	3120000000	99.43
Cudón, Spain	SP.C.5467	Pigment (Wall)	Sala de los signos rojos, Sector 1, Panel 19, Unidad gráfica 62 (material on scalpel)	scalpel, cutting/scraping	Sub.C.4000	yes	-	<1	Lys.C.9061	E.E.1426	regular	Lib.L.5121	yes	Cap.J.5711	-	-	480000000	110.35
Cudón, Spain	SP.C.5467	Pigment (Wall)	Sala de los signos rojos, Sector 1, Panel 19, Unidad gráfica 62 (material on scalpel)	scalpel, cutting/scraping	Sub.C.4000	yes	-	<1	Lys.C.9193	E.E.1567	homogenization, re-extraction	Lib.L.5262	yes	Cap.J.7562	-	-	123000000	96.59
Cudón, Spain	SP.C.5459	Pigment + Control (Wall)	Galeria de SESS, spot 1, Sector 4, Panel 92, Unidad gráfica 224c (overhang)	scalpel, cutting/scraping	Sub.C.3993	yes	scalpel, scraping	33.7	Lys.C.9054	E.E.1416	regular	Lib.L.5111	yes	Cap.J.5703	-	-	2390000000	85.19
Cudón, Spain	SP.C.5459	Pigment + Control (Wall)	Galeria de SESS, spot 1, Sector 4, Panel 92, Unidad gráfica 224c (overhang)	scalpel, cutting/scraping	Sub.C.3994	no	scalpel, scraping	33.5	Lys.C.9055	E.E.1417	regular	Lib.L.5112	yes	Cap.J.5704	-	-	497000000	57.52
Cudón, Spain	SP.C.5459	Pigment + Control (Wall)	Galeria de SESS, spot 1, Sector 4, Panel 92, Unidad gráfica 224c (overhang)	scalpel, cutting/scraping	Sub.C.3995	no	scalpel, scraping	32.8	Lys.C.9056	E.E.1418	regular	Lib.L.5113	yes	Cap.J.5705	-	-	257000000	71.89
Cudón, Spain	SP.C.5459	Pigment + Control (Wall)	Galeria de SESS, spot 1, Sector 4, Panel 92, Unidad gráfica 224c (overhang)	scalpel, cutting/scraping	Sub.C.3996	no	scalpel, scraping	83.7	Lys.C.9057	E.E.1419	regular	Lib.L.5114	yes	Cap.J.5706	-	-	432000000	78.64
Cudón, Spain	SP.C.5459	Pigment + Control (Wall)	Galeria de SESS, spot 1, Sector 4, Panel 92, Unidad gráfica 224c (overhang)	scalpel, cutting/scraping	Sub.C.3993	yes	scalpel, scraping	33.7	Lys.C.9186	E.E.1560	homogenization, re-extraction	Lib.L.5255	yes	Cap.J.7555	-	-	675000000	84.68
Cudón, Spain	SP.C.5459	Pigment + Control (Wall)	Galeria de SESS, spot 1, Sector 4, Panel 92, Unidad gráfica 224c (overhang)	scalpel, cutting/scraping	Sub.C.3994	no	scalpel, scraping	33.5	Lys.C.9187	E.E.1561	homogenization, re-extraction	Lib.L.5256	yes	Cap.J.7556	-	-	260000000	90.1
Cudón, Spain	SP.C.5459	Pigment + Control (Wall)	Galeria de SESS, spot 1, Sector 4, Panel 92, Unidad gráfica 224c (overhang)	scalpel, cutting/scraping	Sub.C.3995	no	scalpel, scraping	32.8	Lys.C.9188	E.E.1562	homogenization, re-extraction	Lib.L.5257	yes	Cap.J.7557	-	-	160000000	56.32
Cudón, Spain	SP.C.5459	Pigment + Control (Wall)	Galeria de SESS, spot 1, Sector 4, Panel 92, Unidad gráfica 224c (overhang)	scalpel, cutting/scraping	Sub.C.3996	no	scalpel, scraping	83.7	Lys.C.9189	E.E.1563	homogenization, re-extraction	Lib.L.5258	yes	Cap.J.7558	-	-	338000000	85.59
Cudón, Spain	SP.C.5429	Sediment	Profile F22, level 6, Mousterian	sediment sampling	Sub.C.3549	no	sediment aliquoting	47.4	Lys.C.9328	E.E.2469	regular	Lib.L.5491	yes	Cap.J.8375	Cap.J.8422	-	872250000	20.7859
Cudón, Spain	SP.C.5430	Sediment	Profile F22, level 6, Mousterian	sediment sampling	Sub.C.3550	no	sediment aliquoting	47	Lys.C.9329	E.E.2470	regular	Lib.L.5492	yes	Cap.J.8376	Cap.J.8423	-	1058500000	24.3501
Cudón, Spain	SP.C.5431	Sediment	Profile F22, level 5, Mousterian	sediment sampling	Sub.C.3551	no	sediment aliquoting	59.6	Lys.C.9330	E.E.2471	regular	Lib.L.5493	yes	Cap.J.8377	Cap.J.8424	-	4582500000	27.9852
Cudón, Spain	SP.C.5432	Sediment	Profile F22, level 5, Mousterian	sediment sampling	Sub.C.3552	no	sediment aliquoting	60.8	Lys.C.9331	E.E.2472	regular	Lib.L.5494	yes	Cap.J.8378	Cap.J.8425	-	3230000000	26.1554
Cudón, Spain	SP.C.5433	Sediment	Profile F22, level 4, Mousterian	sediment sampling	Sub.C.3553	no	sediment aliquoting	55.3	Lys.C.9332	E.E.2473	regular	Lib.L.5495	yes	Cap.J.8379	Cap.J.8426	-	3225000000	27.7895
Cudón, Spain	SP.C.5434	Sediment	Profile F22, level 4, Mousterian	sediment sampling	Sub.C.3554	no	sediment aliquoting	46.9	Lys.C.9333	E.E.2474	regular	Lib.L.5496	yes	Cap.J.8380	Cap.J.8427	-	1300000000	0.954408
Cudón, Spain	SP.C.5435	Sediment	Profile F22, level 3, Mousterian	sediment sampling	Sub.C.3555	no	sediment aliquoting	63.4	Lys.C.9334	E.E.2475	regular	Lib.L.5497	yes	Cap.J.8381	Cap.J.8428	-	2826250000	15.6695
Cudón, Spain	SP.C.5436	Sediment	Profile F22, level 3, Mousterian	sediment sampling	Sub.C.3556	no	sediment aliquoting	59.4	Lys.C.9335	E.E.2476	regular	Lib.L.5498	yes	Cap.J.8382	Cap.J.8429	-	3186250000	54.7962
Cudón, Spain	SP.C.5437	Sediment	Profile E20, level 3, Mousterian	sediment sampling	Sub.C.3557	no	sediment aliquoting	59	Lys.C.9336	E.E.2477	regular	Lib.L.5499	yes	Cap.J.8383	Cap.J.8430	-	2920000000	30.0768
Cudón, Spain	SP.C.5438	Sediment	Profile E20, level 3, Mousterian	sediment sampling	Sub.C.3558	no	sediment aliquoting	65.9	Lys.C.9337	E.E.2478	regular	Lib.L.5500	yes	Cap.J.8384	Cap.J.8431	-	3555000000	75.4549
Cudón, Spain	SP.C.5439	Sediment	Profile E20 South, level 2, Mousterian with Chatelperronian points	sediment sampling	Sub.C.3559	no	sediment aliquoting	50.8	Lys.C.9338	E.E.2479	regular	Lib.L.5501	yes	Cap.J.8385	Cap.J.8432	-	96550000	NA
Cudón, Spain	SP.C.5440	Sediment	Profile E20 South, level 2, Mousterian with Chatelperronian points	sediment sampling	Sub.C.3560	no	sediment aliquoting	80.2	Lys.C.9339	E.E.2483	regular	Lib.L.5505	yes	Cap.J.8387	Cap.J.8434	-	315625000	0.197071
Cudón, Spain	SP.C.5441	Sediment	Profile E20 South, level 1, Mousterian with UP traces	sediment sampling	Sub.C.3561	no	sediment aliquoting	71.1	Lys.C.9340	E.E.2484	regular	Lib.L.5506	yes	Cap.J.8388	Cap.J.8435	-	6960000000	8.55701
Cudón, Spain	SP.C.5442	Sediment	Profile E20 South, level 1, Mousterian with UP traces	sediment sampling	Sub.C.3562	no	sediment aliquoting	70.2	Lys.C.9341	E.E.2485	regular	Lib.L.5507	yes	Cap.J.8389	Cap.J.8436	-	8991250000	13.4422
Cudón, Spain	SP.C.5443	Sediment	Profile L7, level 4, Mousterian	sediment sampling	Sub.C.3563	no	sediment aliquoting	79.3	Lys.C.9342	E.E.2486	regular	Lib.L.5508	yes	Cap.J.8390	Cap.J.8437	-	5942500000	38.1861
Cudón, Spain	SP.C.5444	Sediment	Profile L7, level 4, Mousterian	sediment sampling	Sub.C.3564	no	sediment aliquoting	80.2	Lys.C.9343	E.E.2487	regular	Lib.L.5509	yes	Cap.J.8391	Cap.J.8438	-	3273750000	4.20267
Cudón, Spain	SP.C.5445	Sediment	Profile L7, level 3, Mousterian	sediment sampling	Sub.C.3565	no	sediment aliquoting	72.1	Lys.C.9344	E.E.2488	regular	Lib.L.5510	yes	Cap.J.8392	Cap.J.8439	-	12702500000	68.1528
Cudón, Spain	SP.C.5446	Sediment	Profile L7, level 3, Mousterian	sediment sampling	Sub.C.3566	no	sediment aliquoting	63	Lys.C.9345	E.E.2489	regular	Lib.L.5511	yes	Cap.J.8393	Cap.J.8440	-	6322500000	110.913
Cudón, Spain	SP.C.5447	Sediment	Profile L7, level 2, Mousterian with UP traces	sediment sampling	Sub.C.3567	no	sediment aliquoting	76.2	Lys.C.9346	E.E.2490	regular	Lib.L.5512	yes	Cap.J.8394	Cap.J.8441	-	6573750000	84.4326
Cudón, Spain	SP.C.5448	Sediment	Profile L7, level 2, Mousterian with UP traces	sediment sampling	Sub.C.3568	no	sediment aliquoting	66.8	Lys.C.9347	E.E.2491	regular	Lib.L.5513	yes	Cap.J.8395	Cap.J.8442	-	8470000000	75.9441
Escoural, Portugal	SP.C.6793	Control (Wall)	Wall adjacent to Red line Figure in panel 64 above and right	scalpel, cutting/scraping	SP.C.6793	no	-	NA	Lys.D.4835	E.E.9462	regular	Lib.O.6664	yes	Cap.L.2819	-	-	3180000000	91.63
Escoural, Portugal	SP.C.6793	Control (Wall)	Wall adjacent to Red line Figure in panel 64 at right	scalpel, cutting/scraping	SP.C.6793	no	-	NA	Lys.D.4946	E.E.9492	homogenization, re-extraction	Lib.O.6694	yes	Cap.L.2847	-	-	2210000000	108.04
Escoural, Portugal	SP.C.6795	Control (Wall)	Wall adjacent to Red line Figure in panel 64 at right	scalpel, cutting/scraping	SP.C.6795	no	-	NA	Lys.D.4836	E.E.9463	regular	Lib.O.6665	yes	Cap.L.2820	-	-	2160000000	89.66
Escoural, Portugal	SP.C.6797	Control (Wall)	Wall adjacent to Red line Figure in panel 64 at right	scalpel, cutting/scraping	SP.C.6797	no	-	NA	Lys.D.4837	E.E.9464	regular	Lib.O.6666	yes	Cap.L.2821	-	-	977000000	97.67
Escoural, Portugal	SP.C.6799	Control (Wall)	Wall opposite Panel 64 (high)	scalpel, cutting/scraping	SP.C.6799	no	-	NA	Lys.D.4838	E.E.9465	regular	Lib.O.6667	yes	Cap.L.2822	-	-	13400000000	25.79
Escoural, Portugal	SP.C.6801	Control (Wall)	Wall opposite Panel 64 (high)	scalpel, cutting/scraping	SP.C.6801	no	-	NA	Lys.D.4839	E.E.9469	regular	Lib.O.6671	yes	Cap.L.2824	-	-	11900000000	98.56
Escoural, Portugal	SP.C.6803	Control (Wall)	Wall opposite Panel 64 (high)	scalpel, cutting/scraping	SP.C.6803	no	-	NA	Lys.D.4840	E.E.9470	regular	Lib.O.6672	yes	Cap.L.2825	-	-	19100000000	99.61
Escoural, Portugal	SP.C.6804	Control (Wall)	Wall opposite Panel 64 (low)	scalpel, cutting/scraping	SP.C.6804	no	-	NA	Lys.D.4841	E.E.9471	regular	Lib.O.6673	yes	Cap.L.2826	-	-	25000000000	63.93
Escoural, Portugal	SP.C.6804	Control (Wall)	Wall opposite Panel 64 (low)	scalpel, cutting/scraping	SP.C.6804	no	-	NA	Lys.D.4947	E.E.9493	homogenization, re-extraction	Lib.O.6695	yes	Cap.L.2848	-	-	22700000000	89.16
Escoural, Portugal	SP.C.6806	Control (Wall)	Wall opposite Panel 64 (low)	scalpel, cutting/scraping	SP.C.6806	no	-	NA	Lys.D.4842	E.E.9472	regular	Lib.O.6674	yes	Cap.L.2827	-	-	9860000000	91.26
Escoural, Portugal	SP.C.6806	Control (Wall)	Wall opposite Panel 64 (low)	scalpel, cutting/scraping	SP.C.6806	no	-	NA	Lys.D.4948	E.E.9494	homogenization, re-extraction	Lib.O.6696	yes	Cap.L.2849	-	-	681000000	72.44
Escoural, Portugal	SP.C.6808	Control (Wall)	Wall opposite Panel 64 (low)	scalpel, cutting/scraping	SP.C.6808	no	-	<1	Lys.D.4843	E.E.9473	regular	Lib.O.6675	yes	Cap.L.2828	-	-	6620000000	83.51
Escoural, Portugal	SP.C.6810	Control (Wall)	Wall below Panel 64	scalpel, cutting/scraping	SP.C.6810	no	-	<1	Lys.D.4844	E.E.9474	regular	Lib.O.6676	yes	Cap.L.2829	-	Cap.M.774	5870000000	72.44
Escoural, Portugal	SP.C.6812	Control (Wall)	Wall below Panel 64	scalpel, cutting/scraping?	SP.C.6812	no	-	<1	Lys.D.4845	E.E.9475	regular	Lib.O.6677	yes	Cap.L.2830	-	-	1710000000	103.27
Escoural, Portugal	SP.C.6813	Control (Wall)	Wall below Panel 64 (close to the cave ground)	scalpel, cutting/scraping	SP.C.6813	no	-	NA	Lys.D.4846	E.E.9476	regular	Lib.O.6678	yes	Cap.L.2831	-	Cap.M.775	57800000000	17.96
Escoural, Portugal	SP.C.6814	Control (Wall)	Wall below Panel 26	scalpel, cutting/scraping	SP.C.6814	no	-	<1	Lys.D.4847	E.E.9477	regular	Lib.O.6679	yes	Cap.L.2832	-	-	697000000	95.47
Escoural, Portugal	SP.C.6816	Control (Wall)	Wall below Panel 26	scalpel, cutting/scraping?	SP.C.6816	no	-	<1	Lys.D.4848	E.E.9478	regular	Lib.O.6680	yes	Cap.L.2833	-	-	2920000000	103.79
Escoural, Portugal	SP.C.6817	Control (Wall)	Wall opposite Panel 26 (low)	scalpel, cutting/scraping	SP.C.6817	no	-	<1	Lys.D.4849	E.E.9479	regular	Lib.O.6681	yes	Cap.L.2834	-	-	5930000000	95.48
Escoural, Portugal	SP.C.6818	Control (Wall)	Wall opposite Panel 26 (low)	scalpel, cutting/scraping	SP.C.6818	no	-	<1	Lys.D.4850	E.E.9480	regular	Lib.O.6682	yes	Cap.L.2835	-	-	2670000000	96.96
Escoural, Portugal	SP.C.6820	Control (Wall)	Panel 38 Adjacent wall above the two red discs	scalpel, cutting/scraping	SP.C.6820	no	-	NA	Lys.D.4851	E.E.9481	regular	Lib.O.6683	yes	Cap.L.2836	-	-	3300000000	96.19
Escoural, Portugal	SP.C.6821	Control (Wall)	Panel 38 Adjacent wall above the two red discs	scalpel, cutting/scraping?	SP.C.6821	no	-	NA	Lys.D.4852	E.E.9482	regular	Lib.O.6684	yes	Cap.L.2837	-	-	7630000000	102.84
Escoural, Portugal	SP.C.6822	Control (Wall)	Panel 38 Adjacent wall above the two red discs	scalpel, cutting/scraping	SP.C.6822	no	-	NA	Lys.D.4853	E.E.9483	regular	Lib.O.6685	yes	Cap.L.2838	-	-	4000000000	100.22
Escoural, Portugal	SP.C.6822	Control (Wall)	Panel 38 Adjacent wall above the two red discs	scalpel, cutting/scraping	SP.C.6822	no	-	NA	Lys.D.4949	E.E.9495	homogenization, re-extraction	Lib.O.6697	yes	Cap.L.2850	-	-	787000000	112.58
Escoural, Portugal	SP.C.6826	Control (Wall)	Wall below Panel 11	scalpel, cutting/scraping	SP.C.6826	no	-	NA	Lys.D.4854	E.E.9484	regular	Lib.O.6686	yes	Cap.L.2839	-	-	908000000	97.3
Escoural, Portugal	SP.C.6826	Control (Wall)	Wall below Panel 11	scalpel, cutting/scraping	SP.C.6826	no	-	NA	Lys.D.4950	E.E.9496	homogenization, re-extraction	Lib.O.6698	yes	Cap.L.2851	-	-	311000000	119.4
Escoural, Portugal	SP.C.6827	Control (Wall)	Wall below Panel 11	scalpel, cutting/scraping	SP.C.6827	no	-	NA	Lys.D.4855	E.E.9485	regular	Lib.O.6687	yes	Cap.L.2840	-	-	2050000000	93.12
Escoural, Portugal	SP.C.6827	Control (Wall)	Wall below Panel 11	scalpel, cutting/scraping	SP.C.6827	no	-	NA	Lys.D.4951	E.E.9497	homogenization, re-extraction	Lib.O.6699	yes	Cap.L.2852	-	-	484000000	113.49
Escoural, Portugal	SP.B.2675	Pigment (Wall)	Panel 11, Figure 12 sample B	scalpel, cutting/scraping	Sub.B.7268	yes	-	<1	Lys.C.2313	E.D.4577	regular	Lib.J.3473	no	Cap.I.6140	Cap.I.6218	-	159000000	83.15
Escoural, Portugal	SP.B.2675	Pigment (Wall)	Panel 11, Figure 12 sample B	scalpel, cutting/scraping	Sub.B.7268	yes	-	<1	Lys.C.2317	E.D.4581	homogenization, re-extraction	Lib.J.3477	no	Cap.I.6144	Cap.I.6222	-	137000000	88.07
Escoural, Portugal	SP.B.2675	Pigment (Wall)	Panel 11, Figure 12 sample B	scalpel, cutting/scraping	Sub.B.7268	yes	-	<1	Lys.C.2321	E.D.4588	regular (56 °C)	Lib.J.3484	no	Cap.I.6149	Cap.I.6227	-	141000000	106.43
Escoural, Portugal	SP.C.6785	Pigment (Wall)	Panel 38, sample from red disc figure	scalpel, cutting/scraping	SP.C.6785	yes	-	NA	Lys.D.4832	E.E.9459	regular	Lib.O.6661	yes	Cap.L.2816	-	-	6720000000	103.25
Escoural, Portugal	SP.C.6788	Pigment (Wall)	Panel 26 Red mark (right )	scalpel, cutting/scraping	SP.C.6788	yes	-	NA	Lys.D.4833	E.E.9460	regular	Lib.O.6662	yes	Cap.L.2817	-	-	5800000000	99.6
Escoural, Portugal	SP.C.6792	Pigment (Wall)	Panel 64 sample from red line figure	scalpel, cutting/scraping	SP.C.6792	yes	-	NA	Lys.D.4834	E.E.9461	regular	Lib.O.6663	yes	Cap.L.2818	-	-	1140000000	97.63
Escoural, Portugal	SP.B.2674	Pigment + Control (Wall)	Panel 11, Figure 12 sample A-1	scalpel, cutting/scraping	Sub.B.7266	yes	scalpel, separating	18.8	Lys.C.2311	E.D.4575	regular	Lib.J.3471	yes	Cap.I.6138	Cap.I.6216	-	481000000	93.69
Escoural, Portugal	SP.B.2674	Pigment + Control (Wall)	Panel 11, Figure 12 sample A-1	scalpel, cutting/scraping	Sub.B.7267	yes	scalpel, separating	40.5	Lys.C.2312	E.D.4576	regular	Lib.J.3472	yes	Cap.I.6139	Cap.I.6217	Cap.K.3250	806000000	83.82
Escoural, Portugal	SP.B.2674	Pigment + Control (Wall)	Panel 11, Figure 12 sample A-1	scalpel, cutting/scraping	Sub.B.7266	yes	scalpel, separating	18.8	Lys.C.2315	E.D.4579	homogenization, re-extraction	Lib.J.3475	yes	Cap.I.6142	Cap.I.6220	-	163000000	87.3
Escoural, Portugal	SP.B.2674	Pigment + Control (Wall)	Panel 11, Figure 12 sample A-1	scalpel, cutting/scraping	Sub.B.7267	yes	scalpel, separating	40.5	Lys.C.2316	E.D.4580	homogenization, re-extraction	Lib.J.3476	yes	Cap.I.6143	Cap.I.6221	Cap.K.3251	182000000	100.55
Escoural, Portugal	SP.B.2674	Pigment + Control (Wall)	Panel 11, Figure 12 sample A-1	scalpel, cutting/scraping	Sub.B.7266	yes	scalpel, separating	18.8	Lys.C.2319	E.D.4586	regular (56 °C)	Lib.J.3482	no	Cap.I.6147	Cap.I.6225	-	148000000	114.54
Escoural, Portugal	SP.B.2674	Pigment + Control (Wall)	Panel 11, Figure 12 sample A-1	scalpel, cutting/scraping	Sub.B.7267	yes	scalpel, separating	40.5	Lys.C.2320	E.D.4587	regular (56 °C)	Lib.J.3483	no	Cap.I.6148	Cap.I.6226	-	154000000	105.01
Escoural, Portugal	SP.B.2674	Pigment + Control (Wall)	Panel 11, Figure 12 sample A-1	scalpel, cutting/scraping	Sub.C.4109	yes	scalpel, separating	22.9	Lys.C.9176	E.E.1550	regular	Lib.L.5245	yes	Cap.J.7545	Cap.J.8658	-	371000000	105.46
Escoural, Portugal	SP.B.2674	Pigment + Control (Wall)	Panel 11, Figure 12 sample A-1	scalpel, cutting/scraping	Sub.C.4110	yes	scalpel, separating	10.8	Lys.C.9177	E.E.1551	regular	Lib.L.5246	yes	Cap.J.7546	Cap.J.8659	-	336000000	98.55
Escoural, Portugal	SP.B.2674	Pigment + Control (Wall)	Panel 11, Figure 12 sample A-1	scalpel, cutting/scraping	Sub.C.4111	yes	scalpel, separating	15.6	Lys.C.9178	E.E.1552	regular	Lib.L.5247	yes	Cap.J.7547	Cap.J.8660	-	768000000	95.93
Escoural, Portugal	SP.B.2674	Pigment + Control (Wall)	Panel 11, Figure 12 sample A-1	scalpel, cutting/scraping	Sub.C.4112	no	scalpel, separating	8.6	Lys.C.9179	E.E.1553	regular	Lib.L.5248	yes	Cap.J.7548	Cap.J.8661	-	292000000	103.67
Escoural, Portugal	SP.B.2674	Pigment + Control (Wall)	Panel 11, Figure 12 sample A-1	scalpel, cutting/scraping	Sub.C.4113	no	scalpel, separating	4.3	Lys.C.9180	E.E.1554	regular	Lib.L.5249	yes	Cap.J.7549	Cap.J.8662	-	267000000	94.09
Escoural, Portugal	SP.B.2674	Pigment + Control (Wall)	Panel 11, Figure 12 sample A-1	scalpel, cutting/scraping	Sub.C.4114	no	scalpel, separating	6.6	Lys.C.9181	E.E.1555	regular	Lib.L.5250	yes	Cap.J.7550	Cap.J.8663	-	219000000	53.95
Escoural, Portugal	SP.B.2674	Pigment + Control (Wall)	Panel 11, Figure 12 sample A-1	scalpel, cutting/scraping	Sub.C.4109	yes	scalpel, separating	22.9	Lys.C.9308	E.E.1693	homogenization, re-extraction	Lib.L.5388	yes	Cap.J.7214	-	-	115000000	93.27
Escoural, Portugal	SP.B.2674	Pigment + Control (Wall)	Panel 11, Figure 12 sample A-1	scalpel, cutting/scraping	Sub.C.4110	yes	scalpel, separating	10.8	Lys.C.9309	E.E.1694	homogenization, re-extraction	Lib.L.5389	yes	Cap.J.7215	-	-	114000000	91.83
Escoural, Portugal	SP.B.2674	Pigment + Control (Wall)	Panel 11, Figure 12 sample A-1	scalpel, cutting/scraping	Sub.C.4111	yes	scalpel, separating	15.6	Lys.C.9310	E.E.1695	homogenization, re-extraction	Lib.L.5390	yes	Cap.J.7216	-	-	138000000	87.34
Escoural, Portugal	SP.B.2674	Pigment + Control (Wall)	Panel 11, Figure 12 sample A-1	scalpel, cutting/scraping	Sub.C.4112	no	scalpel, separating	8.6	Lys.C.9311	E.E.1696	homogenization, re-extraction	Lib.L.5391	yes	Cap.J.7217	-	-	116000000	86.67
Escoural, Portugal	SP.B.2674	Pigment + Control (Wall)	Panel 11, Figure 12 sample A-1	scalpel, cutting/scraping	Sub.C.4113	no	scalpel, separating	4.3	Lys.C.9312	E.E.1697	homogenization, re-extraction	Lib.L.5392	yes	Cap.J.7218	-	-	102000000	68.37
Escoural, Portugal	SP.B.2674	Pigment + Control (Wall)	Panel 11, Figure 12 sample A-1	scalpel, cutting/scraping	Sub.C.4114	no	scalpel, separating	6.6	Lys.C.9313	E.E.1698	homogenization, re-extraction	Lib.L.5393	yes	Cap.J.7219	-	-	103000000	83.95
Escoural, Portugal	SP.C.6776	Pigment + Control (Wall)	Panel 11, Figure 12 sample C	scalpel, cutting/scraping	Sub.C.7536	yes	- (naturally fragmented)	134.4	Lys.D.4791	E.E.9418	regular	Lib.O.6620	yes	Cap.L.2780	-	-	5600000000	101.69
Escoural, Portugal	SP.C.6776	Pigment + Control (Wall)	Panel 11, Figure 12 sample C	scalpel, cutting/scraping	Sub.C.7536	yes	- (naturally fragmented)	134.4	Lys.D.4943	E.E.9489	homogenization, re-extraction	Lib.O.6691	yes	Cap.L.2844	-	-	2660000000	106
Escoural, Portugal	SP.C.6778	Pigment + Control (Wall)	Panel 11, Figure 12 sample D	scalpel, cutting/scraping	Sub.C.7538	yes	- (naturally fragmented)	5	Lys.D.4792	E.E.9419	regular	Lib.O.6621	yes	Cap.L.2781	-	-	602000000	109.58
Escoural, Portugal	SP.C.6778	Pigment + Control (Wall)	Panel 11, Figure 12 sample D	scalpel, cutting/scraping	Sub.C.7539	yes	- (naturally fragmented)	51.8	Lys.D.4793	E.E.9423	regular	Lib.O.6625	yes	Cap.L.2783	-	-	4590000000	103.79
Escoural, Portugal	SP.C.6778	Pigment + Control (Wall)	Panel 11, Figure 12 sample D	scalpel, cutting/scraping	Sub.C.7539	yes	- (naturally fragmented)	51.8	Lys.D.4944	E.E.9490	homogenization, re-extraction	Lib.O.6692	yes	Cap.L.2845	-	-	1100000000	101.2
Escoural, Portugal	SP.C.6780	Pigment + Control (Wall)	Panel 11, Figure 12 sample F	scalpel, cutting/scraping	Sub.C.7542	yes	- (naturally fragmented)	9.7	Lys.D.4794	E.E.9424	regular	Lib.O.6626	yes	Cap.L.2784	-	-	3410000000	96.36
Escoural, Portugal	SP.C.6780	Pigment + Control (Wall)	Panel 11, Figure 12 sample F	scalpel, cutting/scraping	Sub.C.8161	no	Impregnation, drilling	13.3	Lys.D.5609	E.F.376	regular	Lib.P.1954	yes	Cap.L.5389	-	-	647000000	71.32
Escoural, Portugal	SP.C.6780	Pigment + Control (Wall)	Panel 11, Figure 12 sample F	scalpel, cutting/scraping	Sub.C.8163	yes	Impregnation, drilling	3.4	Lys.D.5610	E.F.377	regular	Lib.P.1955	yes	Cap.L.5390	-	-	230000000	103.23
Escoural, Portugal	SP.C.6783	Pigment + Control (Wall)	Panel 11, Figure 13	scalpel, cutting/scraping	Sub.C.7546	yes	- (naturally fragmented)	9.8	Lys.D.4795	E.E.9425	regular	Lib.O.6627	yes	Cap.L.2785	-	-	751000000	95.93
Escoural, Portugal	SP.C.6783	Pigment + Control (Wall)	Panel 11, Figure 13	scalpel, cutting/scraping	Sub.C.7548	yes	- (naturally fragmented)	131.5	Lys.D.4796	E.E.9426	regular	Lib.O.6628	yes	Cap.L.2786	-	-	3580000000	99.85
Escoural, Portugal	SP.C.6790	Pigment + Control (Wall)	Panel 26 Red mark (left)	scalpel, cutting/scraping	Sub.C.7551	yes	- (naturally fragmented)	25.1	Lys.D.4797	E.E.9427	regular	Lib.O.6629	yes	Cap.L.2787	-	-	1780000000	95.62
Escoural, Portugal	SP.C.6790	Pigment + Control (Wall)	Panel 26 Red mark (left)	scalpel, cutting/scraping	Sub.C.7552	yes	- (naturally fragmented)	16.9	Lys.D.4798	E.E.9428	regular	Lib.O.6630	yes	Cap.L.2788	-	-	1510000000	100.73
Escoural, Portugal	SP.C.6790	Pigment + Control (Wall)	Panel 26 Red mark (left)	scalpel, cutting/scraping	Sub.C.7553	yes	- (naturally fragmented)	43.1	Lys.D.4799	E.E.9429	regular	Lib.O.6631	yes	Cap.L.2789	-	-	2950000000	104.08
Escoural, Portugal	SP.C.6790	Pigment + Control (Wall)	Panel 26 Red mark (left)	scalpel, cutting/scraping	Sub.C.7553	yes	- (naturally fragmented)	43.1	Lys.D.4945	E.E.9491	homogenization, re-extraction	Lib.O.6693	yes	Cap.L.2846	-	-	789000000	92.99
Escoural, Portugal	SP.B.1797	Skeletal	Bovid tooth	drilling	Sub.A.9222	no	drilling	37.6	Lys.B.3623	E.C.2449	regular	Lib.G.9544	yes	-	Cap.F.6083	-	30287500000	97.1
Escoural, Portugal	SP.B.1797	Skeletal	Bovid tooth	drilling	Sub.A.9223	no	drilling	22.8	Lys.B.3624	E.C.2450	regular	Lib.G.9545	yes	-	Cap.F.6084	-	43000000000	93.33
Escoural, Portugal	SP.B.1797	Skeletal	Bovid tooth	drilling	Sub.A.9224	no	drilling	29.4	Lys.B.3625	E.C.2451	regular	Lib.G.9546	yes	-	Cap.F.6085	-	33237500000	105.41
Escoural, Portugal	SP.B.2056	Skeletal	Unidentified faunal mandible fragment with teeth	drilling	Sub.A.9552	no	-	44.9	Lys.B.5334	E.C.4206	regular	Lib.H.2111	yes	-	Cap.F.7914	-	2407875000	109.75
Higuerón, Spain	SP.C.6846	Control (Wall)	Sector B Panel B-VIII, above angular sign at right	scalpel, cutting/scraping	SP.C.6846	no	-	<1	Lys.D.4809	E.E.9439	regular	Lib.O.6641	yes	Cap.L.2799	-	-	6410000000	87.64
Higuerón, Spain	SP.C.6847	Control (Wall)	Sector B Panel B-VIII, above angular sign	scalpel, cutting/scraping	SP.C.6847	no	-	<1	Lys.D.4810	E.E.9440	regular	Lib.O.6642	yes	Cap.L.2800	-	-	803000000	90.53
Higuerón, Spain	SP.C.6848	Control (Wall)	Sector B Panel B-VIII, above angular sign at left	scalpel, cutting/scraping	SP.C.6848	no	-	<1	Lys.D.4811	E.E.9441	regular	Lib.O.6643	yes	Cap.L.2801	-	-	2600000000	97.5
Higuerón, Spain	SP.C.6844	Pigment (Wall)	Sector B, Panel B-VIII, Angular sign in red pigment	scalpel, cutting/scraping	SP.C.6844	yes	-	<1	Lys.D.4807	E.E.9437	regular	Lib.O.6639	yes	Cap.L.2797	-	-	1590000000	97.29
Higuerón, Spain	SP.C.6845	Pigment (Wall)	Sector B, Panel B-VIII, Angular sign in red pigment	scalpel, cutting/scraping	SP.C.6845	yes	-	<1	Lys.D.4808	E.E.9438	regular	Lib.O.6640	yes	Cap.L.2798	-	-	2380000000	98.34
Lloseta, Spain	SP.C.7182	Pigment + Control (Wall)	Conjunto 9, Red stain, calcite crust with pigment.	scalpel, cutting/scraping	Sub.C.8155	no	drilling	5.9	Lys.D.5605	E.F.372	regular	Lib.P.1950	yes	Cap.L.5386	-	-	475000000	126.86
Lloseta, Spain	SP.C.7182	Pigment + Control (Wall)	Conjunto 9, Red stain, calcite crust with pigment.	scalpel, cutting/scraping	Sub.C.8156	yes	drilling	6.4	Lys.D.5606	E.F.373	regular	Lib.P.1951	yes	Cap.L.5387	-	-	485000000	146
Lloseta, Spain	SP.C.7182	Pigment + Control (Wall)	Conjunto 9, Red stain, calcite crust with pigment.	scalpel, cutting/scraping	Sub.C.8157	no	drilling	8.11	Lys.D.5607	E.F.374	regular	Lib.P.1952	yes	Cap.L.5388	-	-	106000000	141.84
Lloseta, Spain	SP.C.7182	Pigment + Control (Wall)	Conjunto 9, Red stain, calcite crust with pigment.	scalpel, cutting/scraping	Sub.C.8158	yes	drilling	5.3	Lys.D.5608	E.F.913	regular	Lib.P.9564	yes	Cap.L.4740	-	-	423000000	117.15
Maltravieso, Spain	SP.B.13	Control (Wall)	Panel GS-III, Mano 53, Spot 1 (location used for U-Th dating, ca. 60 KYA), removing calcite	scalpel, cutting/scraping	Sub.A.6953	no	-	<1?	Lys.A.6961	E.B.5202	regular	Lib.G.1274	no	Cap.E.8620	Cap.E.8707	-	-	-
Maltravieso, Spain	SP.B.15	Control (Wall)	Panel GS-III, Mano 53, Spot 1 (location used for U-Th dating, ca. 60 KYA), removing calcite	scalpel, cutting/scraping	Sub.A.6954	no	-	<1?	Lys.A.6962	E.B.5203	regular	Lib.G.1275	no	Cap.E.8621	Cap.E.8708	-	-	-
Maltravieso, Spain	SP.B.17	Control (Wall)	Panel GS-III, Mano 53, Spot 1 (location used for U-Th dating, ca. 60 KYA), removing calcite	drilling	Sub.A.6955	no	-	<1?	Lys.A.6963	E.B.5205	regular	Lib.G.1278	no	Cap.E.8623	Cap.E.8710	-	-	-
Maltravieso, Spain	SP.B.20	Control (Wall)	Panel GS-III, Mano 53, Spot 2 (ca. 60 KYA, between thumb and finger), removing calcite	drilling	Sub.A.6957	no	-	<1?	Lys.A.6965	E.B.5207	regular	Lib.G.1280	no	Cap.E.8625	Cap.E.8712	-	-	-
Maltravieso, Spain	SP.B.23	Control (Wall)	Panel GS-III, Mano 53, Spot 2 (ca. 60 KYA, between thumb and finger), removing calcite	drilling	Sub.A.6958	no	-	<1?	Lys.A.6966	E.B.5208	regular	Lib.G.1281	no	Cap.E.8626	Cap.E.8713	-	-	-
Maltravieso, Spain	SP.B.30	Control (Wall)	Panel GS-V, Mano 59 (dated ca. 47 KYA, between 3rd and 4th finger at tip of fingers)	drilling	Sub.A.6961	no	-	<1?	Lys.A.6969	E.B.5211	regular	Lib.G.1284	no	Cap.E.8629	Cap.E.8716	-	-	-
Maltravieso, Spain	SP.B.31	Control (Wall)	Panel GS-V, Mano 59 (dated ca. 47 KYA, between 3rd and 4th finger at tip of fingers)	drilling	Sub.A.6962	no	-	<1?	Lys.A.6970	E.B.5212	regular	Lib.G.1285	no	Cap.E.8630	Cap.E.8717	-	-	-
Maltravieso, Spain	SP.B.18	Pigment (Wall)	Panel GS-III, Mano 53, Spot 1 (location used for U-Th dating, ca. 60 KYA), pigment	drilling	Sub.A.6956	yes	-	<1?	Lys.A.6964	E.B.5206	regular	Lib.G.1279	no	Cap.E.8624	Cap.E.8711	-	-	-
Maltravieso, Spain	SP.B.25	Pigment (Wall)	Panel GS-III, Mano 53, Spot 2 (ca. 60 KYA, between thumb and finger), pigment	swab, collection	Sub.A.6959	yes	-	3.3	Lys.A.6967	E.B.5209	regular	Lib.G.1282	no	Cap.E.8627	Cap.E.8714	-	-	-
Maltravieso, Spain	SP.B.28	Pigment (Wall)	Panel GS-III, Mano 53, Spot 1 (location used for U-Th dating, ca. 60 KYA)	drilling	Sub.A.6960	yes	-	<1?	Lys.A.6968	E.B.5210	regular	Lib.G.1283	no	Cap.E.8628	Cap.E.8715	-	-	-
Maltravieso, Spain	SP.B.34	Pigment (Wall)	Panel GS-V, Mano 59 (dated ca. 47 KYA, between 3rd and 4th finger at tip of fingers)	swab, collection	Sub.A.6963	yes	-	13.3	Lys.A.6971	E.B.5213	regular	Lib.G.1286	no	Cap.E.8631	Cap.E.8718	-	-	-
Maltravieso, Spain	SP.B.1796	Skeletal	Horse tooth	drilling	Sub.A.9219	no	drilling	39.9	Lys.B.3620	E.C.2446	regular	Lib.G.9541	yes	-	Cap.F.6080	-	43612500000	103.14
Maltravieso, Spain	SP.B.1796	Skeletal	Horse tooth	drilling	Sub.A.9220	no	drilling	49.2	Lys.B.3621	E.C.2447	regular	Lib.G.9542	yes	-	Cap.F.6081	-	34275000000	106.12
Maltravieso, Spain	SP.B.1796	Skeletal	Horse tooth	drilling	Sub.A.9221	no	drilling	54.5	Lys.B.3622	E.C.2448	regular	Lib.G.9543	yes	-	Cap.F.6082	-	31500000000	102.26
Maltravieso, Spain	SP.B.522	Skeletal	Undiagnosed bone fragment	drilling	Sub.A.7379	no	drilling	70.5	Lys.A.8187	E.B.6656	regular	Lib.G.2558	yes	-	Cap.F.501	-	1607250000	69.49
Maltravieso, Spain	SP.B.522	Skeletal	Undiagnosed bone fragment	drilling	Sub.A.7380	no	drilling	42.3	Lys.A.8188	E.B.6657	regular	Lib.G.2559	yes	-	Cap.F.502	-	2024500000	72.39
Maltravieso, Spain	SP.B.522	Skeletal	Undiagnosed bone fragment	drilling	Sub.A.7381	no	drilling	74.5	Lys.A.8189	E.B.6658	regular	Lib.G.2560	yes	-	Cap.F.503	-	3486250000	77.03
Pedroses, Spain	SP.C.5525	Sediment	Area opposite Figure 8A/8B, potential pigment preparation area	sediment sampling	Sub.C.4090	yes	sediment aliquoting	63.5	Lys.C.9156	E.E.1530	regular	Lib.L.5225	yes	Cap.J.5782	-	-	67250000000	76.3025
Pedroses, Spain	SP.C.5526	Sediment	Area opposite Figure 8A/8B, potential pigment preparation area	sediment sampling	Sub.C.4091	yes	sediment aliquoting	3.3	Lys.C.9157	E.E.1531	regular	Lib.L.5226	yes	Cap.J.5783	-	-	38475000000	61.6588
Pedroses, Spain	SP.C.5527	Sediment	Profile sector 1, level 3, Upper Magdalenian / Azilian	sediment sampling	Sub.C.3569	no	sediment aliquoting	76.7	Lys.C.9348	E.E.2492	regular	Lib.L.5514	yes	Cap.J.8396	Cap.J.8443	-	383375000	NA
Pedroses, Spain	SP.C.5528	Sediment	Profile sector 1, level 3, Upper Magdalenian / Azilian	sediment sampling	Sub.C.3623	no	sediment aliquoting	59.5	Lys.C.9350	E.E.2494	regular	Lib.L.5516	yes	Cap.J.8398	Cap.J.8445	-	474875000	0.151203
Pedroses, Spain	SP.C.5529	Sediment	Profile sector 1, level 3, Upper Magdalenian	sediment sampling	Sub.C.3624	no	sediment aliquoting	52.9	Lys.C.9351	E.E.2495	regular	Lib.L.5517	yes	Cap.J.8399	Cap.J.8446	-	584375000	0.251231
Pedroses, Spain	SP.C.5530	Sediment	Profile sector 1, level 2, Upper Magdalenian	sediment sampling	Sub.C.3625	no	sediment aliquoting	67	Lys.C.9352	E.E.2496	regular	Lib.L.5518	yes	Cap.J.8400	Cap.J.8447	-	644125000	0.188105
Pedroses, Spain	SP.C.5531	Sediment	Profile sector 1, level 2, Upper Magdalenian	sediment sampling	Sub.C.3626	no	sediment aliquoting	70.2	Lys.C.9353	E.E.2497	regular	Lib.L.5519	yes	Cap.J.8401	Cap.J.8448	-	511000000	NA
Pedroses, Spain	SP.C.5532	Sediment	Profile sector 3 (Middle), level 1, Culturally indeterminate	sediment sampling	Sub.C.3627	no	sediment aliquoting	47.7	Lys.C.9354	E.E.2498	regular	Lib.L.5520	yes	Cap.J.8402	Cap.J.8449	-	12381250000	109.054
Pedroses, Spain	SP.C.5533	Sediment	Profile sector 3 (Middle), level 2, Solutrean	sediment sampling	Sub.C.3628	no	sediment aliquoting	52.4	Lys.C.9355	E.E.2499	regular	Lib.L.5521	yes	Cap.J.8403	Cap.J.8450	-	766625000	0.183102
Pedroses, Spain	SP.C.5534	Sediment	Profile sector 3 (Middle), level 3, Sterile	sediment sampling	Sub.C.3629	no	sediment aliquoting	65.7	Lys.C.9356	E.E.2503	regular	Lib.L.5525	yes	Cap.J.8404	Cap.J.8451	-	4595000000	0.814726
Pedroses, Spain	SP.C.5535	Sediment	Profile sector 3 (Middle), level 1, Culturally indeterminate	sediment sampling	Sub.C.3630	no	sediment aliquoting	69.6	Lys.C.9357	E.E.2504	regular	Lib.L.5526	yes	Cap.J.8405	Cap.J.8452	-	3170000000	1.17127
Pedroses, Spain	SP.C.5536	Sediment	Profile sector 3 (Front), level 6, Solutrean	sediment sampling	Sub.C.3631	no	sediment aliquoting	55.2	Lys.C.9358	E.E.2505	regular	Lib.L.5527	yes	Cap.J.8406	Cap.J.9294	-	458500000	0.232762
Pedroses, Spain	SP.C.5537	Sediment	Profile sector 3 (Front), level 4, Lower Magdalenian	sediment sampling	Sub.C.3632	no	sediment aliquoting	74.2	Lys.C.9359	E.E.2506	regular	Lib.L.5528	yes	Cap.J.8407	Cap.J.8454	-	1536250000	0.212641
Pedroses, Spain	SP.C.5538	Sediment	Profile sector 3 (Front), level 4, Lower Magdalenian	sediment sampling	Sub.C.3633	no	sediment aliquoting	85.6	Lys.C.9360	E.E.2507	regular	Lib.L.5529	yes	Cap.J.8408	Cap.J.8455	-	3107500000	0.615723
Pedroses, Spain	SP.C.5539	Sediment	Profile sector 3 (Front), level 1, Upper Magdalenian	sediment sampling	Sub.C.3634	no	sediment aliquoting	71.3	Lys.C.9361	E.E.2508	regular	Lib.L.5530	yes	Cap.J.8409	Cap.J.8456	-	2551250000	0.299667
Pedroses, Spain	SP.C.5519	Control (Wall)	Left of Figure 8A	scalpel, cutting/scraping	Sub.C.4084	no	-	<1	Lys.C.9149	E.E.1520	regular	Lib.L.5215	yes	Cap.J.5774	-	-	7850000000	107.27
Pedroses, Spain	SP.C.5519	Control (Wall)	Left of Figure 8A	scalpel, cutting/scraping	Sub.C.4084	no	-	<1	Lys.C.9281	E.E.1663	homogenization, re-extraction	Lib.L.5358	yes	Cap.J.7186	-	-	687000000	91.63
Pedroses, Spain	SP.C.5521	Control (Wall)	Left of Figure 3A	scalpel, cutting/scraping	Sub.C.4086	no	-	<1	Lys.C.9151	E.E.1522	regular	Lib.L.5217	yes	Cap.J.5776	-	-	2900000000	103.78
Pedroses, Spain	SP.C.5521	Control (Wall)	Left of Figure 3A	scalpel, cutting/scraping	Sub.C.4086	no	-	<1	Lys.C.9283	E.E.1665	homogenization, re-extraction	Lib.L.5360	yes	Cap.J.7188	-	-	367000000	89.48
Pedroses, Spain	SP.C.5524	Control (Wall)	Above Figure 3, blown disc at left	scalpel, cutting/scraping	Sub.C.4089	no	-	<1	Lys.C.9155	E.E.1529	regular	Lib.L.5224	yes	Cap.J.5781	-	-	8000000000	53.69
Pedroses, Spain	SP.C.5524	Control (Wall)	Above Figure 3, blown disc at left	scalpel, cutting/scraping	Sub.C.4089	no	-	<1	Lys.C.9287	E.E.1669	homogenization, re-extraction	Lib.L.5364	yes	Cap.J.7192	-	-	2700000000	105.66
Pedroses, Spain	SP.C.5518	Pigment (Wall)	At right of Galería I, Figure 8A, black dot	scalpel, cutting/scraping	Sub.C.4083	yes	-	<1	Lys.C.9148	E.E.1519	regular	Lib.L.5214	yes	Cap.J.5773	-	-	4080000000	5.9
Pedroses, Spain	SP.C.5518	Pigment (Wall)	At right of Galería I, Figure 8A, black dot	scalpel, cutting/scraping	Sub.C.4083	yes	-	<1	Lys.C.9280	E.E.1662	homogenization, re-extraction	Lib.L.5357	yes	Cap.J.7185	-	-	327000000	8.27
Pedroses, Spain	SP.C.5520	Pigment (Wall)	Galería I, Red stain Figure 3A	scalpel, cutting/scraping	Sub.C.4085	yes	-	<1	Lys.C.9150	E.E.1521	regular	Lib.L.5216	yes	Cap.J.5775	-	-	1850000000	109.43
Pedroses, Spain	SP.C.5520	Pigment (Wall)	Galería I, Red stain Figure 3A	scalpel, cutting/scraping	Sub.C.4085	yes	-	<1	Lys.C.9282	E.E.1664	homogenization, re-extraction	Lib.L.5359	yes	Cap.J.7187	-	-	237000000	81.61
Pedroses, Spain	SP.C.5522	Pigment (Wall)	Galería I, Figure 3, blown disc	scalpel, cutting/scraping	Sub.C.4087	yes	-	<1	Lys.C.9152	E.E.1523	regular	Lib.L.5218	yes	Cap.J.5777	-	-	2980000000	94.03
Pedroses, Spain	SP.C.5522	Pigment (Wall)	Galería I, Figure 3, blown disc	scalpel, cutting/scraping	Sub.C.4087	yes	-	<1	Lys.C.9284	E.E.1666	homogenization, re-extraction	Lib.L.5361	yes	Cap.J.7189	-	-	452000000	98.8
Pedroses, Spain	SP.C.5523	Pigment (Wall)	Galería I, Figure 4, Big red stain	scalpel, cutting/scraping	Sub.C.4088	yes	-	<1	Lys.C.9153	E.E.1524	regular	Lib.L.5219	yes	Cap.J.5778	-	-	957000000	61.72
Pedroses, Spain	SP.C.5523	Pigment (Wall)	Galería I, Figure 4, Big red stain	scalpel, cutting/scraping	Sub.C.4088	yes	-	<1	Lys.C.9285	E.E.1667	homogenization, re-extraction	Lib.L.5362	yes	Cap.J.7190	-	-	214000000	91.85
Tebellín, Spain	SP.C.5509	Control (Wall)	Wall opposite Conjunto I. Around the corner from Figure 7, right	scalpel, cutting/scraping	Sub.C.4079	no	-	<1	Lys.C.9144	E.E.1515	regular	Lib.L.5210	yes	Cap.J.5769	-	-	19200000000	108.62
Tebellín, Spain	SP.C.5509	Control (Wall)	Wall opposite Conjunto I. Around the corner from Figure 7, right	scalpel, cutting/scraping	Sub.C.4079	no	-	<1	Lys.C.9276	E.E.1658	homogenization, re-extraction	Lib.L.5353	yes	Cap.J.7181	-	-	1640000000	101.8
Tebellín, Spain	SP.C.5508	Pigment (Wall)	Wall opposite Conjunto I. Figure 7, Red disk (left)	scalpel, cutting/scraping	Sub.C.4078	yes	-	<1	Lys.C.9143	E.E.1514	regular	Lib.L.5209	yes	Cap.J.5768	-	-	7160000000	101.03
Tebellín, Spain	SP.C.5508	Pigment (Wall)	Wall opposite Conjunto I. Figure 7, Red disk (left)	scalpel, cutting/scraping	Sub.C.4078	yes	-	<1	Lys.C.9275	E.E.1657	homogenization, re-extraction	Lib.L.5352	yes	Cap.J.7180	-	-	610000000	98.08
Tebellín, Spain	SP.C.5513	Pigment (Wall)	Conjunto I. Figure 1a/1b, Claviform, left side	scalpel, collecting	Sub.C.4080	yes	-	<1	Lys.C.9145	E.E.1516	regular	Lib.L.5211	yes	Cap.J.5770	-	-	13200000000	54.78
Tebellín, Spain	SP.C.5513	Pigment (Wall)	Conjunto I. Figure 1a/1b, Claviform, left side	scalpel, collecting	Sub.C.4080	yes	-	<1	Lys.C.9277	E.E.1659	homogenization, re-extraction	Lib.L.5354	yes	Cap.J.7182	-	-	1830000000	94.52
Tebellín, Spain	SP.C.5515	Pigment (Wall)	Conjunto I. Figure 1a/1b, Claviform, left side	scalpel, collecting	Sub.C.4081	yes	-	<1	Lys.C.9146	E.E.1517	regular	Lib.L.5212	yes	Cap.J.5771	-	-	15600000000	96.68
Tebellín, Spain	SP.C.5515	Pigment (Wall)	Conjunto I. Figure 1a/1b, Claviform, left side	scalpel, collecting	Sub.C.4081	yes	-	<1	Lys.C.9278	E.E.1660	homogenization, re-extraction	Lib.L.5355	yes	Cap.J.7183	-	-	1940000000	103.46
Tebellín, Spain	SP.C.5517	Pigment (Wall)	Conjunto I. Figure 1a/1b, Claviform, right side	scalpel, collecting	Sub.C.4082	yes	-	<1	Lys.C.9147	E.E.1518	regular	Lib.L.5213	yes	Cap.J.5772	-	-	5210000000	96.28
Tebellín, Spain	SP.C.5517	Pigment (Wall)	Conjunto I. Figure 1a/1b, Claviform, right side	scalpel, collecting	Sub.C.4082	yes	-	<1	Lys.C.9279	E.E.1661	homogenization, re-extraction	Lib.L.5356	yes	Cap.J.7184	-	-	575000000	101.57
Toro, Spain	SP.C.6835	Control (Wall)	Galería de los Discos, Panel 1 (left)	scalpel, cutting/scraping	SP.C.6835	no	-	<1	Lys.D.4802	E.E.9432	regular	Lib.O.6634	yes	Cap.L.2792	-	-	946000000	89.42
Toro, Spain	SP.C.6839	Control (Wall)	Galería de los Discos, Panel 1 (left)	scalpel, cutting/scraping	SP.C.6839	no	-	<1	Lys.D.4803	E.E.9433	regular	Lib.O.6635	yes	Cap.L.2793	-	-	570000000	103.23
Toro, Spain	SP.C.6842	Control (Wall)	Sala de las Pinturas Adjacent Wall	scalpel, cutting/scraping	SP.C.6842	no	-	<1	Lys.D.4806	E.E.9436	regular	Lib.O.6638	yes	Cap.L.2796	-	-	727000000	103.97
Toro, Spain	SP.C.5469	Pigment (Wall)	Galería de los Discos, Panel 1, Figure CTO-3	scalpel, cutting/scraping	Sub.C.4002	yes	-	<1	Lys.C.9063	E.E.1428	regular	Lib.L.5123	yes	Cap.J.5713	-	-	200000000	112.16
Toro, Spain	SP.C.5469	Pigment (Wall)	Galería de los Discos, Panel 1, Figure CTO-3	scalpel, cutting/scraping	Sub.C.4002	yes	-	<1	Lys.C.9195	E.E.1569	homogenization, re-extraction	Lib.L.5264	yes	Cap.J.7564	-	-	107000000	74.1
Toro, Spain	SP.C.6832	Pigment (Wall)	Galería de los Discos, Panel 1, Figure CTO-2	scalpel, cutting/scraping	SP.C.6832	yes	-	<1	Lys.D.4800	E.E.9430	regular	Lib.O.6632	yes	Cap.L.2790	-	-	1070000000	102.46
Toro, Spain	SP.C.6834	Pigment (Wall)	Galería de los Discos, Panel 1, Figure CTO-2	scalpel, cutting/scraping	SP.C.6834	yes	-	<1	Lys.D.4801	E.E.9431	regular	Lib.O.6633	yes	Cap.L.2791	-	-	383000000	102.94
Toro, Spain	SP.C.6841	Pigment (Wall)	Sala de las Pinturas, Adjacent Wall	scalpel, cutting/scraping	SP.C.6841	yes	-	<1	Lys.D.4805	E.E.9435	regular	Lib.O.6637	yes	Cap.L.2795	-	-	275000000	102.1
