# Supplementary material for: Investigating ancient human DNA preservation on cave walls and in rock art
Source: Nat Commun. 2026 Jun 23;17:5561. doi: 10.1038/s41467-026-74234-2 (PMC13291361; doi:10.1038/s41467-026-74234-2)
Supplement: Supplementary file 4 — Supplementary Data 2 [file 41467_2026_74234_MOESM4_ESM.xlsx]

## Sheet: 2_Mammalian mtDNA captures
Data S2. Overview of the mammalian mtDNA captures performed, family-level taxonomic assignments of sequences using 'quicksand', and evaluation of ancient DNA damage patterns.
Sample information								Summary Statistics					Ancient Taxa
													Bovidae			Canidae			Cebidae (^)			Cercopithecidae (^)			Cervidae			Cricetidae			Elephantidae			Equidae			Felidae			Gliridae			Hominidae			Hyaenidae			Hylobatidae (^)
Archeological site	MPI-EVA Sample ID	Sample Type	Pigment containing	Lysate ID	Extract ID	Indexed Library ID	Capture Library ID	Raw Sequences	Sequences ≥ 35 bp	Unique sequences assigned to a taxon	Duplication rate	Sequences assigned to ancient taxa	Sequences assigned	5' and 3' C->T substitution frequencies (95% binomial confidence intervals)	Ancient	Sequences assigned	5' and 3' C->T substitution frequencies (95% binomial confidence intervals)	Ancient	Sequences assigned	5' and 3' C->T substitution frequencies (95% binomial confidence intervals)	Ancient	Sequences assigned	5' and 3' C->T substitution frequencies (95% binomial confidence intervals)	Ancient	Sequences assigned	5' and 3' C->T substitution frequencies (95% binomial confidence intervals)	Ancient	Sequences assigned	5' and 3' C->T substitution frequencies (95% binomial confidence intervals)	Ancient	Sequences assigned	5' and 3' C->T substitution frequencies (95% binomial confidence intervals)	Ancient	Sequences assigned	5' and 3' C->T substitution frequencies (95% binomial confidence intervals)	Ancient	Sequences assigned	5' and 3' C->T substitution frequencies (95% binomial confidence intervals)	Ancient	Sequences assigned	5' and 3' C->T substitution frequencies (95% binomial confidence intervals)	Ancient	Sequences assigned	5' and 3' C->T substitution frequencies (95% binomial confidence intervals)	Ancient	Sequences assigned	5' and 3' C->T substitution frequencies (95% binomial confidence intervals)	Ancient	Sequences assigned
Altamira, Spain	SP.C.6755	Airbrush	yes	Lys.D.4820	E.E.9453	Lib.O.6655	Cap.L.2855	1177249	1079014	17265	26.32	0	0	-	no	484	0.8[0.0-4.3] / 0.0[0.0-3.4]	no	0	-	no	0	-	no	0	-	no	0	-	no	0	-	no	0	-	no	0	-	no	0	-	no	16267	1.1[0.8-1.4] / 0.8[0.6-1.2]	no	0	-	no	0
Altamira, Spain	SP.C.6756	Airbrush	yes	Lys.D.4821	E.E.9454	Lib.O.6656	Cap.L.2856	1461271	1288141	12023	64.95	0	0	-	no	0	-	no	0	-	no	0	-	no	0	-	no	0	-	no	0	-	no	0	-	no	0	-	no	0	-	no	11637	0.8[0.5-1.1] / 0.6[0.3-1.0]	no	0	-	no	0
Altamira, Spain	SP.C.6757	Airbrush	yes	Lys.D.4822	E.E.9455	Lib.O.6657	Cap.L.2857	1297721	1101979	3723	142.03	0	0	-	no	0	-	no	0	-	no	0	-	no	0	-	no	0	-	no	0	-	no	0	-	no	0	-	no	0	-	no	3608	1.9[1.2-3.0] / 0.9[0.4-1.8]	no	0	-	no	0
Altamira, Spain	SP.C.6758	Airbrush	yes	Lys.D.4823	E.E.9456	Lib.O.6658	Cap.L.2858	1350784	1230854	6645	65.56	0	0	-	no	0	-	no	0	-	no	0	-	no	0	-	no	0	-	no	0	-	no	0	-	no	690	3.3[1.1-7.5] / 1.4[0.2-5.1]	no	0	-	no	5501	2.0[1.3-3.0] / 1.5[0.9-2.3]	no	0	-	no	0
Altamira, Spain	SP.C.6759	Airbrush	yes	Lys.D.4824	E.E.9457	Lib.O.6659	Cap.L.2859	1332315	1220560	16317	31.62	0	0	-	no	0	-	no	0	-	no	0	-	no	0	-	no	0	-	no	0	-	no	199	2.2[0.1-11.5] / 0.0[0.0-7.9]	no	0	-	no	0	-	no	15682	2.0[1.6-2.5] / 1.3[1.0-1.7]	no	0	-	no	0
Altamira, Spain	SP.C.6760	Airbrush	yes	Lys.D.4825	E.E.9458	Lib.O.6660	Cap.L.2860	1422656	1307451	1081	488.68	0	0	-	no	0	-	no	0	-	no	0	-	no	0	-	no	0	-	no	0	-	no	0	-	no	0	-	no	0	-	no	993	2.8[1.0-5.9] / 2.1[0.7-4.8]	no	0	-	no	17
Altamira, Spain	SP.B.1806	Control (Floor)	no	Lys.B.3916	E.C.2607	Lib.G.9824	Cap.F.5455	427415	401676	13175	10.48	0	0	-	no	0	-	no	0	-	no	0	-	no	0	-	no	0	-	no	0	-	no	0	-	no	0	-	no	0	-	no	12917	0.5[0.2-0.8] / 0.6[0.3-0.9]	no	0	-	no	0
Altamira, Spain	SP.B.1806	Control (Floor)	yes	Lys.B.3917	E.C.2608	Lib.G.9825	Cap.F.5456	611389	597294	1942	28.63	0	0	-	no	0	-	no	0	-	no	0	-	no	0	-	no	0	-	no	0	-	no	0	-	no	0	-	no	0	-	no	1880	0.5[0.1-1.8] / 0.0[0.0-1.0]	no	0	-	no	0
Altamira, Spain	SP.B.1806	Control (Floor)	no	Lys.B.3923	E.C.2614	Lib.G.9831	Cap.F.5462	659851	643122	862	26.8	0	0	-	no	0	-	no	0	-	no	0	-	no	0	-	no	0	-	no	0	-	no	0	-	no	0	-	no	0	-	no	836	0.6[0.0-3.1] / 0.9[0.1-3.2]	no	0	-	no	0
Altamira, Spain	SP.B.1806	Control (Floor)	yes	Lys.B.3924	E.C.2615	Lib.G.9832	Cap.F.5463	631305	619752	140	25.99	0	0	-	no	0	-	no	0	-	no	0	-	no	0	-	no	0	-	no	0	-	no	0	-	no	0	-	no	0	-	no	131	0.0[0.0-10.6] / 0.0[0.0-10.0]	no	0	-	no	0
Altamira, Spain	SP.B.1807	Control (Floor)	no	Lys.B.3918	E.C.2609	Lib.G.9826	Cap.F.5457	525741	494689	8974	13.12	0	0	-	no	0	-	no	0	-	no	0	-	no	0	-	no	0	-	no	0	-	no	0	-	no	0	-	no	0	-	no	8831	0.8[0.5-1.3] / 0.4[0.2-0.8]	no	0	-	no	0
Altamira, Spain	SP.B.1807	Control (Floor)	yes	Lys.B.3919	E.C.2610	Lib.G.9827	Cap.F.5458	550722	525984	1134	19.87	0	13	0.0[0.0-70.8] / 0.0[0.0-97.5]	no	0	-	no	0	-	no	0	-	no	0	-	no	0	-	no	0	-	no	0	-	no	0	-	no	0	-	no	1094	0.0[0.0-1.6] / 0.8[0.1-2.8]	no	0	-	no	0
Altamira, Spain	SP.B.1807	Control (Floor)	no	Lys.B.3925	E.C.2616	Lib.G.9833	Cap.F.5464	850159	824993	1507	41.6	0	0	-	no	0	-	no	0	-	no	0	-	no	0	-	no	0	-	no	0	-	no	0	-	no	0	-	no	0	-	no	1484	1.4[0.4-3.4] / 0.3[0.0-1.5]	no	0	-	no	0
Altamira, Spain	SP.B.1807	Control (Floor)	yes	Lys.B.3926	E.C.2617	Lib.G.9834	Cap.F.5465	795889	783447	131	24.73	0	0	-	no	0	-	no	0	-	no	0	-	no	0	-	no	0	-	no	0	-	no	0	-	no	0	-	no	0	-	no	126	0.0[0.0-11.6] / 0.0[0.0-9.0]	no	0	-	no	0
Altamira, Spain	SP.B.2202	Control (Floor)	no	Lys.B.8945	E.C.5875	Lib.H.3211	Cap.F.8293	364710	341359	20729	6.6	0	0	-	no	491	1.7[0.2-5.9] / 1.0[0.0-5.7]	no	0	-	no	0	-	no	0	-	no	0	-	no	0	-	no	0	-	no	0	-	no	0	-	no	19757	0.9[0.6-1.2] / 0.7[0.5-1.0]	no	0	-	no	0
Altamira, Spain	SP.B.2202	Control (Floor)	yes	Lys.B.8946	E.C.5876	Lib.H.3212	Cap.F.8294	237012	220277	23321	3.76	0	0	-	no	1222	0.4[0.0-2.2] / 0.4[0.0-2.0]	no	0	-	no	0	-	no	0	-	no	0	-	no	0	-	no	0	-	no	0	-	no	0	-	no	21846	1.1[0.8-1.4] / 0.6[0.4-0.8]	no	0	-	no	0
Altamira, Spain	SP.B.2202	Control (Floor)	no	Lys.B.9048	E.C.5885	Lib.H.3221	Cap.F.8303	247507	229436	4460	20.32	0	0	-	no	253	5.4[0.7-18.2] / 1.8[0.0-9.7]	no	0	-	no	0	-	no	0	-	no	0	-	no	0	-	no	0	-	no	0	-	no	0	-	no	4096	1.1[0.6-2.0] / 1.0[0.5-1.9]	no	0	-	no	0
Altamira, Spain	SP.B.2202	Control (Floor)	yes	Lys.B.9049	E.C.5886	Lib.H.3222	Cap.F.8304	278738	260745	6599	15.73	0	0	-	no	328	0.0[0.0-4.5] / 0.0[0.0-5.4]	no	0	-	no	0	-	no	0	-	no	0	-	no	0	-	no	0	-	no	0	-	no	0	-	no	6197	0.3[0.1-0.8] / 0.5[0.2-0.9]	no	0	-	no	0
Altamira, Spain	SP.B.2203	Control (Floor)	no	Lys.B.8947	E.C.5877	Lib.H.3213	Cap.F.8295	349147	328020	3066	40.42	0	0	-	no	92	0.0[0.0-24.7] / 0.0[0.0-19.5]	no	0	-	no	0	-	no	0	-	no	0	-	no	0	-	no	0	-	no	0	-	no	0	-	no	2670	0.8[0.2-2.0] / 0.3[0.0-1.1]	no	0	-	no	0
Altamira, Spain	SP.B.2203	Control (Floor)	yes	Lys.B.8948	E.C.5878	Lib.H.3214	Cap.F.8296	228876	215969	2154	34.91	0	0	-	no	284	1.7[0.0-9.2] / 0.0[0.0-5.7]	no	0	-	no	0	-	no	0	-	no	0	-	no	0	-	no	0	-	no	0	-	no	0	-	no	1764	0.5[0.1-1.9] / 1.1[0.3-2.7]	no	0	-	no	0
Altamira, Spain	SP.B.2203	Control (Floor)	no	Lys.B.9050	E.C.5887	Lib.H.3223	Cap.F.8305	280604	268515	524	171.14	0	0	-	no	16	0.0[0.0-70.8] / 0.0[0.0-84.2]	no	0	-	no	5	-	no	0	-	no	0	-	no	0	-	no	0	-	no	0	-	no	0	-	no	451	1.0[0.0-5.2] / 0.0[0.0-3.1]	no	0	-	no	0
Altamira, Spain	SP.B.2203	Control (Floor)	yes	Lys.B.9051	E.C.5888	Lib.H.3224	Cap.F.8899	951691	900333	739	368.88	0	0	-	no	107	0.0[0.0-13.7] / 0.0[0.0-14.2]	no	0	-	no	0	-	no	0	-	no	0	-	no	0	-	no	0	-	no	0	-	no	0	-	no	575	2.2[0.5-6.3] / 2.8[0.8-7.1]	no	0	-	no	0
Altamira, Spain	SP.B.2204	Control (Floor)	no	Lys.B.8949	E.C.5879	Lib.H.3215	Cap.F.8297	288153	265138	6766	13.88	0	86	0.0[0.0-15.4] / 0.0[0.0-17.6]	no	0	-	no	0	-	no	0	-	no	0	-	no	0	-	no	0	-	no	0	-	no	0	-	no	0	-	no	6570	0.7[0.3-1.3] / 0.5[0.2-0.9]	no	0	-	no	0
Altamira, Spain	SP.B.2204	Control (Floor)	yes	Lys.B.8950	E.C.5880	Lib.H.3216	Cap.F.8298	217680	203733	1347	34.47	0	51	0.0[0.0-30.8] / 0.0[0.0-20.6]	no	0	-	no	0	-	no	0	-	no	0	-	no	0	-	no	0	-	no	0	-	no	0	-	no	0	-	no	1272	0.7[0.1-2.4] / 1.0[0.2-2.9]	no	0	-	no	0
Altamira, Spain	SP.B.2204	Control (Floor)	no	Lys.B.9052	E.C.5889	Lib.H.3225	Cap.F.8900	834369	757895	3205	84.08	0	41	0.0[0.0-28.5] / 0.0[0.0-23.2]	no	0	-	no	0	-	no	0	-	no	0	-	no	0	-	no	0	-	no	0	-	no	0	-	no	0	-	no	3079	1.1[0.5-2.1] / 0.3[0.1-1.0]	no	0	-	no	0
Altamira, Spain	SP.B.2204	Control (Floor)	yes	Lys.B.9053	E.C.5890	Lib.H.3226	Cap.F.8901	982241	930254	3491	104.61	0	0	-	no	0	-	no	0	-	no	0	-	no	0	-	no	0	-	no	0	-	no	0	-	no	0	-	no	0	-	no	3411	1.5[0.7-2.6] / 0.4[0.1-1.1]	no	0	-	no	0
Altamira, Spain	SP.B.1808	Pigment (Floor)	yes	Lys.B.3920	E.C.2611	Lib.G.9828	Cap.F.5459	633958	621510	148	37.37	0	0	-	no	0	-	no	0	-	no	0	-	no	0	-	no	0	-	no	0	-	no	0	-	no	0	-	no	0	-	no	140	0.0[0.0-15.4] / 0.0[0.0-11.2]	no	0	-	no	0
Altamira, Spain	SP.B.1808	Pigment (Floor)	yes	Lys.B.3927	E.C.2618	Lib.G.9835	Cap.F.5466	591482	555187	0	NA	0	0	-	no	0	-	no	0	-	no	0	-	no	0	-	no	0	-	no	0	-	no	0	-	no	0	-	no	0	-	no	0	-	no	0	-	no	0
Altamira, Spain	SP.B.1805	Pigment (Wall)	yes	Lys.B.3915	E.C.2606	Lib.G.9823	Cap.F.5454	1083605	1058592	769	14.14	0	22	0.0[0.0-41.0] / 0.0[0.0-45.9]	no	8	0.0[0.0-84.2] / 0.0[0.0-70.8]	no	0	-	no	0	-	no	0	-	no	0	-	no	0	-	no	0	-	no	8	0.0[0.0-97.5] / 0.0[0.0-97.5]	no	0	-	no	679	0.0[0.0-2.3] / 2.1[0.4-5.9]	no	0	-	no	0
Altamira, Spain	SP.B.1805	Pigment (Wall)	yes	Lys.B.3922	E.C.2613	Lib.G.9830	Cap.F.5461	745454	730829	76	22.49	0	0	-	no	0	-	no	0	-	no	0	-	no	0	-	no	0	-	no	0	-	no	0	-	no	0	-	no	0	-	no	71	0.0[0.0-20.6] / 6.2[0.2-30.2]	no	0	-	no	0
Altamira, Spain	SP.B.2206	Pigment (Wall)	yes	Lys.B.8952	E.C.5882	Lib.H.3218	Cap.F.8300	490943	477341	73	200.16	0	0	-	no	0	-	no	0	-	no	0	-	no	0	-	no	0	-	no	0	-	no	0	-	no	0	-	no	0	-	no	73	4.8[0.1-23.8] / 0.0[0.0-21.8]	no	0	-	no	0
Altamira, Spain	SP.B.2206	Pigment (Wall)	yes	Lys.B.9055	E.C.5892	Lib.H.3228	Cap.F.8903	848173	829187	100	1075.99	0	0	-	no	0	-	no	0	-	no	0	-	no	0	-	no	0	-	no	0	-	no	0	-	no	0	-	no	0	-	no	100	3.8[0.1-19.6] / 0.0[0.0-16.1]	no	0	-	no	0
Altamira, Spain	SP.B.2207	Pigment (Wall)	yes	Lys.B.8953	E.C.5883	Lib.H.3219	Cap.F.8301	309161	299622	142	184.75	0	0	-	no	0	-	no	0	-	no	0	-	no	0	-	no	0	-	no	0	-	no	0	-	no	0	-	no	0	-	no	130	0.0[0.0-14.2] / 4.2[0.1-21.1]	no	0	-	no	0
Altamira, Spain	SP.B.2207	Pigment (Wall)	yes	Lys.B.9056	E.C.5893	Lib.H.3229	Cap.F.8904	931054	903816	287	656.43	0	0	-	no	0	-	no	0	-	no	3	0.0[0.0-97.5] / 0.0[0.0-97.5]	no	0	-	no	0	-	no	0	-	no	0	-	no	0	-	no	0	-	no	267	0.0[0.0-6.3] / 0.0[0.0-5.9]	no	0	-	no	0
Altamira, Spain	SP.B.1803	Skeletal	no	Lys.B.3902	E.C.2593	Lib.G.9808	Cap.F.5439	599883	565125	168	7.35	84	0	-	no	12	66.7[22.3-95.7] / 33.3[0.8-90.6]	no	0	-	no	0	-	no	0	-	no	84	54.5[23.4-83.3] / 61.1[35.7-82.7]	yes	0	-	no	10	100.0[29.2-100.0] / 50.0[1.3-98.7]	no	0	-	no	0	-	no	47	0.0[0.0-28.5] / 0.0[0.0-28.5]	no	0	-	no	0
Altamira, Spain	SP.B.1804	Skeletal	no	Lys.B.3905	E.C.2596	Lib.G.9811	Cap.F.5442	556929	542526	535	2.92	60	60	68.4[43.4-87.4] / 76.9[46.2-95.0]	yes	0	-	no	0	-	no	0	-	no	0	-	no	0	-	no	0	-	no	0	-	no	0	-	no	0	-	no	461	0.9[0.0-5.1] / 0.8[0.0-4.6]	no	0	-	no	0
Altamira, Spain	SP.B.1809	Skeletal	no	Lys.B.3913	E.C.2604	Lib.G.9821	Cap.F.5452	929109	914035	3032	11.7	2549	0	-	no	0	-	no	0	-	no	0	-	no	2549	53.6[49.5-57.7] / 44.1[39.5-48.8]	yes	0	-	no	0	-	no	0	-	no	0	-	no	0	-	no	349	2.9[0.4-10.1] / 0.0[0.0-3.4]	no	0	-	no	0
Altamira, Spain	SP.B.1810	Skeletal	no	Lys.B.3914	E.C.2605	Lib.G.9822	Cap.F.5453	780542	756530	1846	5.45	904	0	-	no	0	-	no	0	-	no	0	-	no	904	62.2[55.7-68.4] / 48.9[41.2-56.5]	yes	0	-	no	0	-	no	0	-	no	0	-	no	0	-	no	872	0.0[0.0-1.9] / 0.5[0.0-2.9]	no	0	-	no	0
Altamira, Spain	SP.B.1811	Skeletal	no	Lys.B.3908	E.C.2599	Lib.G.9814	Cap.F.5445	538147	532014	371	25.3	0	0	-	no	0	-	no	0	-	no	0	-	no	0	-	no	0	-	no	0	-	no	0	-	no	0	-	no	0	-	no	356	1.9[0.0-10.1] / 0.0[0.0-4.2]	no	0	-	no	0
Altamira, Spain	SP.B.1812	Skeletal	no	Lys.B.3911	E.C.2602	Lib.G.9819	Cap.F.5450	576748	570701	135	23.24	0	0	-	no	0	-	no	0	-	no	0	-	no	0	-	no	0	-	no	0	-	no	0	-	no	0	-	no	0	-	no	108	0.0[0.0-13.2] / 0.0[0.0-12.3]	no	0	-	no	0
Covarón, Spain	SP.C.5546	Control (Wall)	no	Lys.C.9162	E.E.1536	Lib.R.6968	Cap.M.2746	559599	544445	1888	9.07	948	370	36.0[26.1-46.8] / 17.7[10.0-27.9]	yes	0	-	no	0	-	no	0	-	no	578	48.6[39.0-58.3] / 53.3[44.0-62.4]	yes	0	-	no	0	-	no	0	-	no	0	-	no	0	-	no	799	14.5[9.7-20.6] / 12.2[8.0-17.6]	no	0	-	no	0
Covarón, Spain	SP.C.5546	Control (Wall)	no	Lys.C.9294	E.E.1679	Lib.R.7431	Cap.M.2748	686079	668555	1026	60.62	140	83	16.7[3.6-41.4] / 15.8[3.4-39.6]	no	0	-	no	0	-	no	0	-	no	140	61.3[42.2-78.2] / 43.3[25.5-62.6]	yes	0	-	no	0	-	no	0	-	no	0	-	no	0	-	no	700	5.9[2.9-10.6] / 2.9[0.9-6.5]	no	0	-	no	0
Covarón, Spain	SP.C.5547	Control (Wall)	no	Lys.C.9163	E.E.1537	Lib.R.6969	Cap.M.2747	477943	460005	2251	7.61	1194	837	14.6[10.0-20.4] / 11.8[7.3-17.8]	no	43	0.0[0.0-33.6] / 0.0[0.0-28.5]	no	0	-	no	0	-	no	508	49.0[38.9-59.2] / 33.6[24.8-43.4]	yes	0	-	no	0	-	no	0	-	no	48	0.0[0.0-26.5] / 0.0[0.0-30.8]	no	0	-	no	686	22.9[16.3-30.7] / 15.2[10.2-21.3]	yes	0	-	no	0
Covarón, Spain	SP.C.5548	Sediment	no	Lys.C.9362	E.E.2509	Lib.L.5531	Cap.J.8457	512673	488908	2439	16.17	1281	953	41.8[34.6-49.3] / 33.3[26.7-40.5]	yes	252	52.5[39.1-65.7] / 34.1[20.1-50.6]	yes	0	-	no	0	-	no	76	35.3[14.2-61.7] / 37.5[15.2-64.6]	yes	0	-	no	0	-	no	0	-	no	0	-	no	0	-	no	1099	19.0[14.6-24.1] / 12.5[8.8-16.9]	no	0	-	no	0
Covarón, Spain	SP.C.5549	Sediment	no	Lys.C.9363	E.E.2510	Lib.L.5532	Cap.J.8458	615495	591940	43435	1.89	41006	37475	34.5[33.5-35.5] / 24.0[23.0-24.9]	yes	746	53.8[46.6-60.8] / 51.8[43.9-59.7]	yes	0	-	no	0	-	no	489	40.3[31.6-49.5] / 36.7[26.1-48.3]	yes	0	-	no	0	-	no	0	-	no	0	-	no	0	-	no	2296	34.0[30.3-37.9] / 20.5[17.3-24.0]	yes	0	-	no	0
Covarón, Spain	SP.C.5550	Sediment	no	Lys.C.9364	E.E.2511	Lib.L.5533	Cap.J.8459	477019	456943	51519	1.53	48191	41656	33.5[32.6-34.4] / 25.0[24.1-25.9]	yes	0	-	no	0	-	no	0	-	no	0	-	no	0	-	no	0	-	no	0	-	no	0	-	no	0	-	no	6535	40.2[37.9-42.5] / 30.5[28.3-32.8]	yes	0	-	no	0
Covarón, Spain	SP.C.5551	Sediment	no	Lys.C.9365	E.E.2512	Lib.L.5534	Cap.J.8460	578730	550000	22747	3.68	21665	13857	38.2[36.5-40.0] / 28.8[27.2-30.5]	yes	2334	53.5[49.3-57.7] / 42.6[38.3-46.9]	yes	0	-	no	0	-	no	930	51.4[44.6-58.1] / 39.7[32.6-47.1]	yes	0	-	no	0	-	no	0	-	no	0	-	no	0	-	no	4544	37.5[34.8-40.2] / 28.0[25.4-30.7]	yes	0	-	no	0
Covarón, Spain	SP.C.5552	Sediment	no	Lys.C.9366	E.E.2513	Lib.L.5535	Cap.J.8461	673269	653733	62426	2.09	58855	52799	40.5[39.6-41.3] / 28.4[27.6-29.3]	yes	1620	54.9[49.9-59.8] / 38.6[33.6-43.8]	yes	0	-	no	0	-	no	2275	44.1[39.8-48.4] / 35.1[30.9-39.5]	yes	0	-	no	0	-	no	0	-	no	0	-	no	0	-	no	2161	43.6[39.8-47.5] / 26.8[23.4-30.4]	yes	0	-	no	0
Covarón, Spain	SP.C.5553	Sediment	no	Lys.C.9367	E.E.2514	Lib.L.5536	Cap.J.8462	650609	612601	14880	4.69	14273	12007	33.5[31.7-35.3] / 26.4[24.6-28.2]	yes	1299	58.4[52.7-64.0] / 48.8[42.8-54.7]	yes	0	-	no	0	-	no	196	51.0[36.6-65.2] / 25.0[12.7-41.2]	yes	0	-	no	0	-	no	0	-	no	0	-	no	0	-	no	633	29.1[22.0-37.1] / 17.5[12.2-24.1]	yes	0	-	no	0
Covarón, Spain	SP.C.5554	Sediment	no	Lys.C.9368	E.E.2515	Lib.L.5537	Cap.J.8463	698922	683707	17701	5.9	16850	9252	36.8[34.8-38.7] / 27.4[25.5-29.3]	yes	1684	57.0[52.2-61.7] / 42.3[37.4-47.3]	yes	0	-	no	0	-	no	606	45.6[37.4-54.0] / 42.3[33.4-51.5]	yes	0	-	no	0	-	no	0	-	no	0	-	no	891	36.7[30.4-43.4] / 25.4[19.5-32.1]	yes	4237	39.0[36.3-41.7] / 26.6[24.2-29.1]	yes	0	-	no	0
Covarón, Spain	SP.C.5555	Sediment	no	Lys.C.9369	E.E.2516	Lib.L.5538	Cap.J.8464	640686	612660	88214	1.49	82743	66677	24.5[23.9-25.2] / 16.0[15.4-16.6]	yes	0	-	no	0	-	no	0	-	no	1245	49.7[43.7-55.6] / 30.5[24.9-36.5]	yes	0	-	no	0	-	no	0	-	no	0	-	no	0	-	no	0	-	no	0	-	no	0
Cudón, Spain	SP.C.5429	Sediment	no	Lys.C.9328	E.E.2469	Lib.L.5491	Cap.J.8422	655075	630245	316	134.26	0	0	-	no	14	0.0[0.0-70.8] / 0.0[0.0-84.2]	no	0	-	no	6	0.0[0.0-70.8] / 0.0[0.0-97.5]	no	0	-	no	0	-	no	0	-	no	0	-	no	0	-	no	0	-	no	285	1.5[0.0-8.3] / 0.0[0.0-4.4]	no	0	-	no	0
Cudón, Spain	SP.C.5430	Sediment	no	Lys.C.9329	E.E.2470	Lib.L.5492	Cap.J.8423	638739	615044	364	151.2	0	0	-	no	0	-	no	0	-	no	4	-	no	0	-	no	0	-	no	0	-	no	0	-	no	0	-	no	0	-	no	357	1.2[0.0-6.4] / 0.0[0.0-3.6]	no	0	-	no	0
Cudón, Spain	SP.C.5431	Sediment	no	Lys.C.9330	E.E.2471	Lib.L.5493	Cap.J.8424	716872	690697	338	45.26	0	5	66.7[9.4-99.2] / 0.0[0.0-84.2]	no	0	-	no	0	-	no	0	-	no	0	-	no	0	-	no	0	-	no	0	-	no	0	-	no	0	-	no	327	0.0[0.0-5.4] / 0.0[0.0-3.8]	no	0	-	no	0
Cudón, Spain	SP.C.5432	Sediment	no	Lys.C.9331	E.E.2472	Lib.L.5494	Cap.J.8425	491907	471074	409	39.01	0	0	-	no	0	-	no	0	-	no	13	0.0[0.0-52.2] / 0.0[0.0-84.2]	no	0	-	no	0	-	no	0	-	no	0	-	no	0	-	no	0	-	no	389	0.0[0.0-4.6] / 0.0[0.0-3.1]	no	0	-	no	0
Cudón, Spain	SP.C.5433	Sediment	no	Lys.C.9332	E.E.2473	Lib.L.5495	Cap.J.8426	583521	562489	384	51.29	0	0	-	no	0	-	no	0	-	no	4	-	no	0	-	no	0	-	no	0	-	no	0	-	no	0	-	no	0	-	no	380	1.1[0.0-6.2] / 2.9[0.6-8.3]	no	0	-	no	0
Cudón, Spain	SP.C.5434	Sediment	no	Lys.C.9333	E.E.2474	Lib.L.5496	Cap.J.8427	513752	491771	459	123.19	0	0	-	no	0	-	no	0	-	no	8	0.0[0.0-70.8] / 0.0[0.0-70.8]	no	0	-	no	0	-	no	0	-	no	0	-	no	0	-	no	0	-	no	451	2.3[0.3-8.1] / 0.8[0.0-4.2]	no	0	-	no	0
Cudón, Spain	SP.C.5435	Sediment	no	Lys.C.9334	E.E.2475	Lib.L.5497	Cap.J.8428	488450	468567	317	36.79	0	0	-	no	0	-	no	0	-	no	7	-	no	0	-	no	0	-	no	0	-	no	0	-	no	0	-	no	0	-	no	310	0.0[0.0-4.9] / 0.0[0.0-4.6]	no	0	-	no	0
Cudón, Spain	SP.C.5436	Sediment	no	Lys.C.9335	E.E.2476	Lib.L.5498	Cap.J.8429	423070	406896	346	40.36	0	0	-	no	0	-	no	0	-	no	4	0.0[0.0-97.5] / 0.0[0.0-84.2]	no	0	-	no	0	-	no	0	-	no	0	-	no	0	-	no	0	-	no	339	1.3[0.0-7.0] / 0.0[0.0-4.1]	no	0	-	no	0
Cudón, Spain	SP.C.5437	Sediment	no	Lys.C.9336	E.E.2477	Lib.L.5499	Cap.J.8430	456800	428817	401	30.44	0	0	-	no	0	-	no	0	-	no	0	-	no	0	-	no	0	-	no	0	-	no	0	-	no	0	-	no	0	-	no	398	1.2[0.0-6.4] / 1.0[0.0-5.2]	no	0	-	no	0
Cudón, Spain	SP.C.5438	Sediment	no	Lys.C.9337	E.E.2478	Lib.L.5500	Cap.J.8431	471781	445436	417	28.82	0	0	-	no	0	-	no	0	-	no	0	-	no	0	-	no	0	-	no	0	-	no	0	-	no	0	-	no	0	-	no	404	1.4[0.0-7.6] / 0.0[0.0-3.1]	no	0	-	no	0
Cudón, Spain	SP.C.5439	Sediment	no	Lys.C.9338	E.E.2479	Lib.L.5501	Cap.J.8432	565159	510469	122	476.57	0	0	-	no	0	-	no	0	-	no	3	0.0[0.0-97.5] / 0.0[0.0-97.5]	no	0	-	no	0	-	no	0	-	no	0	-	no	0	-	no	0	-	no	119	0.0[0.0-14.8] / 0.0[0.0-10.3]	no	0	-	no	0
Cudón, Spain	SP.C.5440	Sediment	no	Lys.C.9339	E.E.2483	Lib.L.5505	Cap.J.8434	646507	580806	235	245.43	0	3	100.0[15.8-100.0] / 66.7[9.4-99.2]	no	0	-	no	0	-	no	0	-	no	0	-	no	0	-	no	0	-	no	0	-	no	0	-	no	0	-	no	232	6.5[1.4-17.9] / 0.0[0.0-5.7]	no	0	-	no	0
Cudón, Spain	SP.C.5441	Sediment	no	Lys.C.9340	E.E.2484	Lib.L.5506	Cap.J.8435	617927	592092	986	14.13	389	334	25.3[16.0-36.7] / 19.7[11.2-30.9]	yes	173	25.0[11.5-43.4] / 8.7[2.4-20.8]	no	0	-	no	0	-	no	16	100.0[47.8-100.0] / 40.0[5.3-85.3]	no	0	-	no	0	-	no	0	-	no	0	-	no	0	-	no	318	2.6[0.3-9.1] / 1.5[0.0-8.2]	no	55	88.9[65.3-98.6] / 57.1[28.9-82.3]	yes	0
Cudón, Spain	SP.C.5442	Sediment	no	Lys.C.9341	E.E.2485	Lib.L.5507	Cap.J.8436	857561	825224	5056	14.24	1515	450	17.9[11.6-25.8] / 12.5[6.8-20.4]	no	1679	18.5[14.6-22.9] / 8.2[5.7-11.4]	no	0	-	no	0	-	no	511	61.8[52.1-70.9] / 45.3[36.7-54.0]	yes	0	-	no	0	-	no	0	-	no	65	15.4[1.9-45.4] / 12.5[1.6-38.3]	no	0	-	no	705	3.3[1.1-7.5] / 1.7[0.3-4.8]	no	882	74.1[68.0-79.6] / 61.9[55.3-68.1]	yes	0
Cudón, Spain	SP.C.5443	Sediment	no	Lys.C.9342	E.E.2486	Lib.L.5508	Cap.J.8437	587267	569440	477	38.36	0	0	-	no	0	-	no	0	-	no	0	-	no	0	-	no	0	-	no	0	-	no	0	-	no	0	-	no	0	-	no	477	0.8[0.0-4.5] / 1.6[0.2-5.6]	no	0	-	no	0
Cudón, Spain	SP.C.5444	Sediment	no	Lys.C.9343	E.E.2487	Lib.L.5509	Cap.J.8438	706812	682869	1728	26.71	1046	204	67.4[52.0-80.5] / 70.6[56.2-82.5]	yes	27	25.0[3.2-65.1] / 0.0[0.0-45.9]	no	0	-	no	0	-	no	568	75.7[67.8-82.6] / 58.7[50.5-66.5]	yes	0	-	no	0	-	no	19	83.3[35.9-99.6] / 66.7[9.4-99.2]	no	25	0.0[0.0-52.2] / 0.0[0.0-70.8]	no	0	-	no	457	19.6[12.0-29.1] / 8.1[3.8-14.8]	no	274	75.7[64.3-84.9] / 68.5[58.0-77.8]	yes	0
Cudón, Spain	SP.C.5445	Sediment	no	Lys.C.9344	E.E.2488	Lib.L.5510	Cap.J.8439	611149	590966	14403	3.85	11456	1597	67.3[62.7-71.6] / 59.2[54.0-64.3]	yes	255	5.9[1.6-14.4] / 9.3[3.1-20.3]	no	0	-	no	0	-	no	7647	77.8[75.8-79.8] / 62.6[60.3-64.9]	yes	0	-	no	0	-	no	0	-	no	401	12.1[6.4-20.2] / 16.3[9.8-24.9]	no	0	-	no	995	13.1[9.1-18.0] / 9.5[6.3-13.6]	no	2212	76.0[72.4-79.2] / 66.6[62.7-70.2]	yes	0
Cudón, Spain	SP.C.5446	Sediment	no	Lys.C.9345	E.E.2489	Lib.L.5511	Cap.J.8440	666965	641144	3355	12.8	1945	402	29.5[20.6-39.7] / 26.7[17.8-37.4]	yes	358	1.3[0.0-7.2] / 4.7[1.3-11.5]	no	0	-	no	0	-	no	727	77.8[70.8-83.9] / 65.5[57.9-72.6]	yes	0	-	no	236	76.7[64.0-86.6] / 66.1[52.6-77.9]	yes	30	25.0[3.2-65.1] / 50.0[15.7-84.3]	no	126	2.9[0.1-15.3] / 6.9[0.8-22.8]	no	0	-	no	426	4.3[1.2-10.8] / 2.6[0.5-7.5]	no	580	74.4[67.4-80.6] / 65.6[57.8-72.9]	yes	0
Cudón, Spain	SP.C.5447	Sediment	no	Lys.C.9346	E.E.2490	Lib.L.5512	Cap.J.8441	664059	638995	4311	8.94	3109	226	50.9[36.8-64.9] / 53.3[37.9-68.3]	yes	239	0.0[0.0-7.0] / 0.0[0.0-6.3]	no	0	-	no	0	-	no	209	75.0[61.1-86.0] / 67.2[54.6-78.2]	yes	0	-	no	2363	83.7[80.4-86.6] / 70.2[66.3-73.9]	yes	0	-	no	188	7.5[1.6-20.4] / 9.3[2.6-22.1]	no	0	-	no	409	1.1[0.0-6.1] / 0.0[0.0-3.7]	no	311	68.9[58.3-78.2] / 72.4[62.5-81.0]	yes	0
Cudón, Spain	SP.C.5448	Sediment	no	Lys.C.9347	E.E.2491	Lib.L.5513	Cap.J.8442	690461	650694	2309	13.24	0	388	16.8[9.9-25.9] / 11.8[6.1-20.2]	no	582	0.8[0.0-4.5] / 1.6[0.2-5.6]	no	0	-	no	0	-	no	0	-	no	0	-	no	0	-	no	0	-	no	697	1.3[0.2-4.5] / 1.2[0.1-4.4]	no	0	-	no	343	1.4[0.0-7.4] / 0.0[0.0-3.7]	no	0	-	no	0
Escoural, Portugal	SP.C.6810	Control (Wall)	no	Lys.D.4844	E.E.9474	Lib.R.7508	Cap.M.2749	529557	512790	352	28.16	279	41	37.5[8.5-75.5] / 22.2[2.8-60.0]	no	4	0.0[0.0-97.5] / 0.0[0.0-97.5]	no	0	-	no	4	100.0[2.5-100.0] / 100.0[2.5-100.0]	no	0	-	no	0	-	no	0	-	no	0	-	no	0	-	no	0	-	no	279	27.4[16.9-40.2] / 32.4[22.0-44.3]	yes	0	-	no	0
Escoural, Portugal	SP.C.6813	Control (Wall)	no	Lys.D.4846	E.E.9476	Lib.R.7510	Cap.M.2750	512135	498644	6455	2.79	6033	3778	44.8[41.6-48.0] / 36.5[33.3-39.7]	yes	0	-	no	0	-	no	0	-	no	0	-	no	0	-	no	0	-	no	0	-	no	278	51.7[38.2-65.0] / 45.8[31.4-60.8]	yes	0	-	no	1149	39.0[33.7-44.5] / 26.3[21.6-31.5]	yes	0	-	no	0
Escoural, Portugal	SP.B.2675	Pigment (Wall)	yes	NA	E.D.3503	Lib.I.7979	Cap.I.1987	146236	143328	103	197.88	0	0	-	no	0	-	no	0	-	no	0	-	no	0	-	no	0	-	no	0	-	no	0	-	no	0	-	no	0	-	no	92	0.0[0.0-20.6] / 0.0[0.0-17.6]	no	0	-	no	0
Escoural, Portugal	SP.B.2675	Pigment (Wall)	yes	NA	E.D.3506	Lib.I.7984	Cap.I.1990	255868	249453	325	155.67	0	0	-	no	0	-	no	0	-	no	0	-	no	0	-	no	0	-	no	0	-	no	0	-	no	0	-	no	0	-	no	315	0.0[0.0-4.3] / 2.0[0.2-7.1]	no	0	-	no	0
Escoural, Portugal	SP.B.2675	Pigment (Wall)	yes	NA	E.D.3509	Lib.I.7987	Cap.I.1993	277515	248278	0	NA	0	0	-	no	0	-	no	0	-	no	0	-	no	0	-	no	0	-	no	0	-	no	0	-	no	0	-	no	0	-	no	0	-	no	0	-	no	0
Escoural, Portugal	SP.B.2675	Pigment (Wall)	yes	Lys.C.2313	E.D.4577	Lib.J.3473	Cap.I.6218	293444	269397	1941	55.54	0	52	0.0[0.0-36.9] / 9.1[0.2-41.3]	no	0	-	no	0	-	no	0	-	no	0	-	no	0	-	no	0	-	no	0	-	no	31	0.0[0.0-33.6] / 0.0[0.0-52.2]	no	0	-	no	1574	1.4[0.5-3.3] / 0.8[0.2-2.3]	no	0	-	no	0
Escoural, Portugal	SP.B.2675	Pigment (Wall)	yes	Lys.C.2317	E.D.4581	Lib.J.3477	Cap.I.6222	415886	399229	270	329.37	0	0	-	no	0	-	no	0	-	no	8	0.0[0.0-97.5] / 0.0[0.0-97.5]	no	0	-	no	0	-	no	0	-	no	0	-	no	0	-	no	0	-	no	262	1.6[0.0-8.8] / 0.0[0.0-6.8]	no	0	-	no	0
Escoural, Portugal	SP.B.2675	Pigment (Wall)	yes	Lys.C.2321	E.D.4588	Lib.J.3484	Cap.I.6227	336953	317592	159	494.29	0	0	-	no	0	-	no	0	-	no	3	-	no	0	-	no	0	-	no	0	-	no	0	-	no	0	-	no	0	-	no	156	0.0[0.0-13.7] / 0.0[0.0-11.9]	no	0	-	no	0
Escoural, Portugal	SP.B.2674	Pigment + Control (Wall)	yes	NA	E.D.3501	Lib.I.7977	Cap.I.1985	191248	164010	0	NA	0	0	-	no	0	-	no	0	-	no	0	-	no	0	-	no	0	-	no	0	-	no	0	-	no	0	-	no	0	-	no	0	-	no	0	-	no	0
Escoural, Portugal	SP.B.2674	Pigment + Control (Wall)	yes	NA	E.D.3502	Lib.I.7978	Cap.I.1986	129910	127300	49	183.65	0	0	-	no	0	-	no	0	-	no	0	-	no	0	-	no	0	-	no	0	-	no	0	-	no	0	-	no	0	-	no	49	0.0[0.0-36.9] / 0.0[0.0-26.5]	no	0	-	no	0
Escoural, Portugal	SP.B.2674	Pigment + Control (Wall)	yes	NA	E.D.3504	Lib.I.7982	Cap.I.1988	343207	330809	0	NA	0	0	-	no	0	-	no	0	-	no	0	-	no	0	-	no	0	-	no	0	-	no	0	-	no	0	-	no	0	-	no	0	-	no	0	-	no	0
Escoural, Portugal	SP.B.2674	Pigment + Control (Wall)	no	NA	E.D.3505	Lib.I.7983	Cap.I.1989	194447	190361	40	314.62	0	0	-	no	0	-	no	0	-	no	0	-	no	0	-	no	0	-	no	0	-	no	0	-	no	0	-	no	0	-	no	36	11.1[0.3-48.2] / 0.0[0.0-36.9]	no	0	-	no	0
Escoural, Portugal	SP.B.2674	Pigment + Control (Wall)	no	NA	E.D.3507	Lib.I.7985	Cap.I.1991	208989	203234	0	NA	0	0	-	no	0	-	no	0	-	no	0	-	no	0	-	no	0	-	no	0	-	no	0	-	no	0	-	no	0	-	no	0	-	no	0	-	no	0
Escoural, Portugal	SP.B.2674	Pigment + Control (Wall)	no	NA	E.D.3508	Lib.I.7986	Cap.I.1992	209375	187544	0	NA	0	0	-	no	0	-	no	0	-	no	0	-	no	0	-	no	0	-	no	0	-	no	0	-	no	0	-	no	0	-	no	0	-	no	0	-	no	0
Escoural, Portugal	SP.B.2674	Pigment + Control (Wall)	yes	Lys.C.2311	E.D.4575	Lib.J.3471	Cap.I.6216	189731	182112	23329	3.62	0	0	-	no	0	-	no	0	-	no	0	-	no	0	-	no	0	-	no	0	-	no	0	-	no	0	-	no	0	-	no	23281	1.1[0.8-1.5] / 0.6[0.4-0.8]	no	0	-	no	0
Escoural, Portugal	SP.B.2674	Pigment + Control (Wall)	yes	Lys.C.2312	E.D.4576	Lib.J.3472	Cap.I.6217	235291	227066	491	66.88	0	0	-	no	0	-	no	0	-	no	0	-	no	0	-	no	0	-	no	0	-	no	0	-	no	0	-	no	0	-	no	458	18.6[11.0-28.4] / 10.8[5.5-18.5]	yes	0	-	no	0
Escoural, Portugal	SP.B.2674	Pigment + Control (Wall)	yes	Lys.C.2315	E.D.4579	Lib.J.3475	Cap.I.6220	278445	261758	753	115.01	0	0	-	no	0	-	no	0	-	no	0	-	no	0	-	no	0	-	no	0	-	no	0	-	no	0	-	no	0	-	no	734	1.3[0.2-4.7] / 1.7[0.4-5.0]	no	0	-	no	0
Escoural, Portugal	SP.B.2674	Pigment + Control (Wall)	yes	Lys.C.2316	E.D.4580	Lib.J.3476	Cap.I.6221	292722	282155	434	179.47	0	0	-	no	0	-	no	0	-	no	6	0.0[0.0-84.2] / 50.0[1.3-98.7]	no	0	-	no	0	-	no	0	-	no	0	-	no	0	-	no	0	-	no	411	25.5[17.1-35.6] / 15.7[8.9-25.0]	yes	0	-	no	0
Escoural, Portugal	SP.B.2674	Pigment + Control (Wall)	yes	Lys.C.2319	E.D.4586	Lib.J.3482	Cap.I.6225	285011	272194	372	272.61	0	0	-	no	0	-	no	0	-	no	0	-	no	0	-	no	0	-	no	0	-	no	0	-	no	0	-	no	0	-	no	368	7.0[1.9-17.0] / 1.3[0.0-6.9]	no	0	-	no	0
Escoural, Portugal	SP.B.2674	Pigment + Control (Wall)	yes	Lys.C.2320	E.D.4587	Lib.J.3483	Cap.I.6226	343836	327547	172	473.31	0	0	-	no	0	-	no	0	-	no	0	-	no	0	-	no	0	-	no	0	-	no	0	-	no	0	-	no	0	-	no	172	9.1[1.1-29.2] / 8.6[1.8-23.1]	no	0	-	no	0
Escoural, Portugal	SP.B.2674	Pigment + Control (Wall)	yes	Lys.C.9176	E.E.1550	Lib.L.5245	Cap.J.8658	475356	433750	2016	61.9	0	0	-	no	0	-	no	0	-	no	0	-	no	0	-	no	0	-	no	0	-	no	0	-	no	61	0.0[0.0-30.8] / 0.0[0.0-41.0]	no	0	-	no	1909	1.0[0.3-2.4] / 0.5[0.1-1.8]	no	0	-	no	0
Escoural, Portugal	SP.B.2674	Pigment + Control (Wall)	yes	Lys.C.9177	E.E.1551	Lib.L.5246	Cap.J.8659	424154	407241	591	134	0	0	-	no	0	-	no	0	-	no	9	50.0[1.3-98.7] / 50.0[1.3-98.7]	no	0	-	no	0	-	no	0	-	no	0	-	no	0	-	no	0	-	no	568	1.8[0.2-6.2] / 0.7[0.0-3.9]	no	0	-	no	0
Escoural, Portugal	SP.B.2674	Pigment + Control (Wall)	yes	Lys.C.9178	E.E.1552	Lib.L.5247	Cap.J.8660	415312	398949	575	88.43	0	0	-	no	0	-	no	0	-	no	0	-	no	0	-	no	0	-	no	0	-	no	0	-	no	0	-	no	0	-	no	568	0.8[0.0-4.5] / 0.6[0.0-3.5]	no	0	-	no	0
Escoural, Portugal	SP.B.2674	Pigment + Control (Wall)	no	Lys.C.9179	E.E.1553	Lib.L.5248	Cap.J.8661	449900	431847	752	127.66	0	0	-	no	0	-	no	0	-	no	11	-	no	0	-	no	0	-	no	0	-	no	0	-	no	0	-	no	0	-	no	704	2.1[0.4-5.9] / 0.5[0.0-3.0]	no	0	-	no	0
Escoural, Portugal	SP.B.2674	Pigment + Control (Wall)	no	Lys.C.9180	E.E.1554	Lib.L.5249	Cap.J.8662	462603	442280	747	126.79	0	0	-	no	0	-	no	0	-	no	9	0.0[0.0-70.8] / 0.0[0.0-84.2]	no	0	-	no	0	-	no	0	-	no	0	-	no	0	-	no	0	-	no	710	1.4[0.2-4.9] / 3.0[1.1-6.4]	no	0	-	no	0
Escoural, Portugal	SP.B.2674	Pigment + Control (Wall)	no	Lys.C.9181	E.E.1555	Lib.L.5250	Cap.J.8663	435286	416302	432	205.66	0	0	-	no	0	-	no	0	-	no	0	-	no	0	-	no	0	-	no	0	-	no	0	-	no	0	-	no	0	-	no	409	2.3[0.3-8.0] / 0.0[0.0-3.4]	no	0	-	no	5
Escoural, Portugal	SP.B.1797	Skeletal	no	Lys.B.3623	E.C.2449	Lib.G.9544	Cap.F.6083	1189627	1175975	34037	6.47	28034	28034	58.4[57.1-59.6] / 50.4[49.0-51.8]	yes	0	-	no	0	-	no	0	-	no	0	-	no	0	-	no	0	-	no	0	-	no	0	-	no	0	-	no	4427	0.4[0.1-1.0] / 0.5[0.2-1.2]	no	0	-	no	0
Escoural, Portugal	SP.B.1797	Skeletal	no	Lys.B.3624	E.C.2450	Lib.G.9545	Cap.F.6084	725453	714811	38771	3.8	31247	31247	56.4[55.2-57.6] / 50.7[49.3-52.0]	yes	0	-	no	0	-	no	0	-	no	0	-	no	0	-	no	0	-	no	0	-	no	0	-	no	0	-	no	5515	1.2[0.7-2.0] / 0.7[0.3-1.3]	no	0	-	no	0
Escoural, Portugal	SP.B.1797	Skeletal	no	Lys.B.3625	E.C.2451	Lib.G.9546	Cap.F.6085	805548	788765	4179	12.28	2348	2348	55.7[51.4-60.0] / 51.4[46.4-56.4]	yes	0	-	no	0	-	no	0	-	no	0	-	no	0	-	no	0	-	no	0	-	no	0	-	no	0	-	no	1605	1.3[0.4-3.1] / 0.8[0.2-2.4]	no	0	-	no	0
Escoural, Portugal	SP.B.2056	Skeletal	no	Lys.B.5334	E.C.4206	Lib.H.2111	Cap.F.7914	593788	579900	26248	7.46	0	0	-	no	0	-	no	0	-	no	0	-	no	0	-	no	0	-	no	0	-	no	0	-	no	0	-	no	0	-	no	25988	1.2[1.0-1.5] / 0.9[0.6-1.1]	no	0	-	no	0
Maltravieso, Spain	SP.B.13	Control (Wall)	no	Lys.A.6961	E.B.5202	Lib.G.1274	Cap.E.8707	385863	362658	7334	13.19	0	0	-	no	0	-	no	0	-	no	0	-	no	0	-	no	0	-	no	0	-	no	0	-	no	0	-	no	0	-	no	7295	0.2[0.0-0.6] / 0.6[0.3-1.1]	no	0	-	no	0
Maltravieso, Spain	SP.B.15	Control (Wall)	no	Lys.A.6962	E.B.5203	Lib.G.1275	Cap.E.8708	510563	480438	1017	71.31	0	0	-	no	0	-	no	0	-	no	0	-	no	0	-	no	0	-	no	0	-	no	0	-	no	0	-	no	0	-	no	997	4.7[2.3-8.4] / 1.7[0.5-4.3]	no	0	-	no	0
Maltravieso, Spain	SP.B.17	Control (Wall)	no	Lys.A.6963	E.B.5205	Lib.G.1278	Cap.E.8710	444865	417308	2328	41.66	0	0	-	no	0	-	no	0	-	no	0	-	no	0	-	no	0	-	no	0	-	no	0	-	no	0	-	no	0	-	no	2306	1.7[0.8-3.1] / 0.7[0.2-1.7]	no	0	-	no	0
Maltravieso, Spain	SP.B.20	Control (Wall)	no	Lys.A.6965	E.B.5207	Lib.G.1280	Cap.E.8712	442568	422014	1436	45.39	0	26	0.0[0.0-52.2] / 20.0[0.5-71.6]	no	0	-	no	0	-	no	0	-	no	0	-	no	0	-	no	0	-	no	0	-	no	0	-	no	0	-	no	1386	0.3[0.0-1.9] / 0.3[0.0-1.4]	no	0	-	no	0
Maltravieso, Spain	SP.B.23	Control (Wall)	no	Lys.A.6966	E.B.5208	Lib.G.1281	Cap.E.8713	461924	437797	545	80.87	0	0	-	no	0	-	no	0	-	no	6	0.0[0.0-97.5] / 0.0[0.0-97.5]	no	0	-	no	0	-	no	0	-	no	0	-	no	0	-	no	0	-	no	539	6.1[2.3-12.9] / 0.0[0.0-3.2]	no	0	-	no	0
Maltravieso, Spain	SP.B.30	Control (Wall)	no	Lys.A.6969	E.B.5211	Lib.G.1284	Cap.E.8716	484163	454008	616	101.88	0	0	-	no	0	-	no	0	-	no	0	-	no	0	-	no	0	-	no	0	-	no	0	-	no	0	-	no	0	-	no	611	1.6[0.2-5.8] / 1.4[0.2-5.1]	no	0	-	no	0
Maltravieso, Spain	SP.B.31	Control (Wall)	no	Lys.A.6970	E.B.5212	Lib.G.1285	Cap.E.8717	406850	384555	123	148.46	0	0	-	no	0	-	no	0	-	no	0	-	no	0	-	no	0	-	no	0	-	no	0	-	no	0	-	no	0	-	no	123	3.7[0.1-19.0] / 4.5[0.1-22.8]	no	0	-	no	0
Maltravieso, Spain	SP.B.18	Pigment (Wall)	yes	Lys.A.6964	E.B.5206	Lib.G.1279	Cap.E.8711	453729	430634	1572	43.59	0	0	-	no	0	-	no	0	-	no	0	-	no	0	-	no	0	-	no	0	-	no	0	-	no	0	-	no	0	-	no	1539	1.7[0.5-3.8] / 0.6[0.1-2.1]	no	0	-	no	0
Maltravieso, Spain	SP.B.25	Pigment (Wall)	yes	Lys.A.6967	E.B.5209	Lib.G.1282	Cap.E.8714	427393	401314	1226	58.73	0	0	-	no	0	-	no	0	-	no	0	-	no	0	-	no	0	-	no	0	-	no	208	5.2[1.1-14.4] / 1.9[0.0-10.1]	no	0	-	no	0	-	no	919	4.9[2.0-9.9] / 1.0[0.1-3.4]	no	0	-	no	0
Maltravieso, Spain	SP.B.28	Pigment (Wall)	yes	Lys.A.6968	E.B.5210	Lib.G.1283	Cap.E.8715	306810	289802	1092	45.96	0	0	-	no	0	-	no	0	-	no	0	-	no	0	-	no	0	-	no	0	-	no	0	-	no	0	-	no	0	-	no	1072	0.5[0.0-2.5] / 0.0[0.0-1.5]	no	0	-	no	0
Maltravieso, Spain	SP.B.34	Pigment (Wall)	yes	Lys.A.6971	E.B.5213	Lib.G.1286	Cap.E.8718	398864	369521	1074	47.91	0	0	-	no	0	-	no	0	-	no	0	-	no	0	-	no	0	-	no	0	-	no	0	-	no	14	0.0[0.0-70.8] / 0.0[0.0-84.2]	no	0	-	no	1030	0.8[0.1-2.8] / 1.2[0.2-3.4]	no	0	-	no	0
Maltravieso, Spain	SP.B.1796	Skeletal	no	Lys.B.3620	E.C.2446	Lib.G.9541	Cap.F.6080	1059780	1030982	344	11.88	0	0	-	no	8	-	no	0	-	no	3	-	no	0	-	no	0	-	no	0	-	no	0	-	no	0	-	no	0	-	no	140	0.0[0.0-12.3] / 0.0[0.0-12.3]	no	0	-	no	0
Maltravieso, Spain	SP.B.1796	Skeletal	no	Lys.B.3621	E.C.2447	Lib.G.9542	Cap.F.6081	47744	46242	55	12.76	0	0	-	no	0	-	no	0	-	no	0	-	no	0	-	no	0	-	no	0	-	no	0	-	no	0	-	no	0	-	no	55	0.0[0.0-21.8] / 0.0[0.0-21.8]	no	0	-	no	0
Maltravieso, Spain	SP.B.1796	Skeletal	no	Lys.B.3622	E.C.2448	Lib.G.9543	Cap.F.6082	1037336	1000108	2892	22.7	0	0	-	no	33	0.0[0.0-33.6] / 0.0[0.0-36.9]	no	0	-	no	0	-	no	0	-	no	0	-	no	0	-	no	0	-	no	0	-	no	0	-	no	2758	1.2[0.5-2.4] / 0.0[0.0-0.6]	no	0	-	no	0
Maltravieso, Spain	SP.B.522	Skeletal	no	Lys.A.8187	E.B.6656	Lib.G.2558	Cap.F.501	42312	41489	178	6.66	0	0	-	no	0	-	no	0	-	no	0	-	no	0	-	no	0	-	no	0	-	no	0	-	no	0	-	no	0	-	no	178	0.0[0.0-9.5] / 2.8[0.1-14.5]	no	0	-	no	0
Maltravieso, Spain	SP.B.522	Skeletal	no	Lys.A.8188	E.B.6657	Lib.G.2559	Cap.F.502	93468	90732	1154	9.01	0	0	-	no	0	-	no	0	-	no	0	-	no	0	-	no	0	-	no	0	-	no	0	-	no	0	-	no	0	-	no	1134	0.9[0.1-3.4] / 1.1[0.2-3.3]	no	0	-	no	0
Maltravieso, Spain	SP.B.522	Skeletal	no	Lys.A.8189	E.B.6658	Lib.G.2560	Cap.F.503	103008	100345	428	9.21	0	0	-	no	0	-	no	0	-	no	0	-	no	0	-	no	0	-	no	0	-	no	0	-	no	0	-	no	0	-	no	428	1.2[0.0-6.4] / 0.9[0.0-5.1]	no	0	-	no	0
Pedroses, Spain	SP.C.5527	Sediment	no	Lys.C.9348	E.E.2492	Lib.L.5514	Cap.J.8443	728866	673315	224	244.6	0	0	-	no	0	-	no	0	-	no	3	-	no	0	-	no	0	-	no	0	-	no	0	-	no	0	-	no	0	-	no	215	2.4[0.1-12.6] / 0.0[0.0-6.0]	no	0	-	no	0
Pedroses, Spain	SP.C.5528	Sediment	no	Lys.C.9350	E.E.2494	Lib.L.5516	Cap.J.8445	634361	610663	2291	44.51	2102	163	47.2[30.4-64.5] / 39.0[24.2-55.5]	yes	277	70.4[58.4-80.7] / 57.1[44.7-68.9]	yes	0	-	no	0	-	no	1357	56.7[51.4-62.0] / 43.6[38.1-49.3]	yes	0	-	no	0	-	no	0	-	no	0	-	no	0	-	no	305	39.0[28.4-50.4] / 23.3[15.1-33.4]	yes	0	-	no	0
Pedroses, Spain	SP.C.5529	Sediment	no	Lys.C.9351	E.E.2495	Lib.L.5517	Cap.J.8446	719178	697715	2574	45.44	2105	109	54.8[36.0-72.7] / 45.8[25.6-67.2]	yes	691	64.6[57.7-71.1] / 47.5[40.1-55.1]	yes	0	-	no	0	-	no	1248	57.4[51.7-62.9] / 46.7[40.6-52.8]	yes	0	-	no	0	-	no	57	55.0[31.5-76.9] / 36.4[10.9-69.2]	yes	0	-	no	0	-	no	301	15.2[8.1-25.0] / 8.0[3.3-15.7]	no	0	-	no	0
Pedroses, Spain	SP.C.5530	Sediment	no	Lys.C.9352	E.E.2496	Lib.L.5518	Cap.J.8447	628045	599661	3126	31.97	2909	385	42.1[32.0-52.7] / 19.6[12.4-28.6]	yes	732	62.6[55.5-69.2] / 43.8[36.2-51.6]	yes	0	-	no	0	-	no	407	50.4[41.0-59.9] / 48.2[37.1-59.4]	yes	0	-	no	0	-	no	0	-	no	0	-	no	0	-	no	1277	51.4[46.3-56.5] / 41.2[36.4-46.2]	yes	0	-	no	0
Pedroses, Spain	SP.C.5531	Sediment	no	Lys.C.9353	E.E.2497	Lib.L.5519	Cap.J.8448	650913	620551	1752	49.86	1539	358	30.7[21.3-41.4] / 28.9[19.5-39.9]	yes	359	57.1[47.1-66.8] / 47.2[37.4-57.1]	yes	0	-	no	0	-	no	470	55.8[46.1-65.1] / 44.0[35.5-52.9]	yes	0	-	no	0	-	no	0	-	no	0	-	no	37	33.3[4.3-77.7] / 7.1[0.2-33.9]	no	352	43.3[33.3-53.7] / 26.2[18.1-35.6]	yes	0	-	no	0
Pedroses, Spain	SP.C.5532	Sediment	no	Lys.C.9354	E.E.2498	Lib.L.5520	Cap.J.8449	552007	515930	566	10.41	0	226	12.5[5.6-23.2] / 9.3[3.1-20.3]	no	17	33.3[4.3-77.7] / 50.0[11.8-88.2]	no	0	-	no	0	-	no	21	80.0[28.4-99.5] / 20.0[0.5-71.6]	no	0	-	no	0	-	no	0	-	no	0	-	no	0	-	no	288	0.0[0.0-5.9] / 1.5[0.0-8.2]	no	0	-	no	0
Pedroses, Spain	SP.C.5533	Sediment	no	Lys.C.9355	E.E.2499	Lib.L.5521	Cap.J.8450	603654	595463	7198	16.3	6865	167	64.9[47.5-79.8] / 39.2[25.8-53.9]	yes	1565	63.8[59.1-68.3] / 47.0[42.3-51.8]	yes	0	-	no	0	-	no	4016	56.8[53.7-59.8] / 45.4[42.2-48.6]	yes	0	-	no	0	-	no	0	-	no	0	-	no	0	-	no	1117	55.8[50.3-61.2] / 43.7[38.7-48.9]	yes	0	-	no	0
Pedroses, Spain	SP.C.5534	Sediment	no	Lys.C.9356	E.E.2503	Lib.L.5525	Cap.J.8451	602063	593038	16095	5.38	14315	820	21.0[15.5-27.4] / 23.5[17.9-30.0]	yes	2208	57.7[53.5-61.9] / 48.5[44.1-52.8]	yes	0	-	no	0	-	no	6809	52.2[49.8-54.6] / 44.2[41.7-46.8]	yes	2967	52.7[48.7-56.6] / 45.3[41.4-49.3]	yes	0	-	no	825	50.4[44.0-56.8] / 49.2[42.9-55.5]	yes	0	-	no	0	-	no	515	23.6[16.5-32.0] / 14.4[9.2-21.0]	no	0	-	no	0
Pedroses, Spain	SP.C.5535	Sediment	no	Lys.C.9357	E.E.2504	Lib.L.5526	Cap.J.8452	610210	593427	10717	9.42	10179	1746	22.0[18.4-25.9] / 20.5[16.9-24.5]	yes	377	56.5[47.0-65.7] / 49.0[38.7-59.3]	yes	0	-	no	0	-	no	6580	46.3[43.8-48.7] / 39.3[36.8-41.8]	yes	0	-	no	0	-	no	430	55.3[45.7-64.6] / 49.5[39.8-59.3]	yes	0	-	no	0	-	no	795	30.4[24.5-36.8] / 21.8[16.7-27.8]	yes	0	-	no	0
Pedroses, Spain	SP.C.5536	Sediment	no	Lys.C.9358	E.E.2505	Lib.L.5527	Cap.J.9294	485509	473558	2976	18.54	2832	75	52.9[27.8-77.0] / 29.4[10.3-56.0]	yes	307	63.7[53.0-73.6] / 40.8[31.0-51.2]	yes	0	-	no	0	-	no	1805	55.0[50.3-59.7] / 46.6[41.7-51.4]	yes	0	-	no	0	-	no	307	66.7[55.9-76.3] / 54.7[44.2-65.0]	yes	0	-	no	0	-	no	338	51.0[40.7-61.3] / 30.8[21.5-41.3]	yes	0	-	no	0
Pedroses, Spain	SP.C.5537	Sediment	no	Lys.C.9359	E.E.2506	Lib.L.5528	Cap.J.8454	475916	470523	13073	6.79	12436	248	43.3[31.2-56.0] / 39.1[27.6-51.6]	yes	1187	62.7[57.4-67.8] / 42.0[36.6-47.4]	yes	0	-	no	0	-	no	10347	58.7[56.9-60.5] / 46.7[44.7-48.7]	yes	0	-	no	0	-	no	0	-	no	0	-	no	0	-	no	654	54.7[47.6-61.7] / 37.0[30.3-44.1]	yes	0	-	no	0
Pedroses, Spain	SP.C.5538	Sediment	no	Lys.C.9360	E.E.2507	Lib.L.5529	Cap.J.8455	115486	111670	3402	4.3	3298	311	25.3[16.0-36.7] / 18.5[10.8-28.7]	yes	526	59.0[50.8-66.8] / 51.4[42.8-60.0]	yes	0	-	no	0	-	no	1930	54.1[49.7-58.5] / 42.1[37.7-46.6]	yes	35	73.3[44.9-92.2] / 66.7[22.3-95.7]	yes	0	-	no	38	61.5[31.6-86.1] / 60.0[26.2-87.8]	yes	0	-	no	0	-	no	419	30.6[22.1-40.2] / 25.2[17.3-34.6]	yes	0	-	no	0
Pedroses, Spain	SP.C.5539	Sediment	no	Lys.C.9361	E.E.2508	Lib.L.5530	Cap.J.8456	538230	527070	5423	14.75	4762	2315	40.5[36.7-44.4] / 24.4[21.1-28.0]	yes	528	65.3[57.1-72.9] / 49.3[40.5-58.0]	yes	0	-	no	0	-	no	1546	49.4[44.5-54.3] / 41.8[36.7-46.9]	yes	0	-	no	0	-	no	0	-	no	0	-	no	0	-	no	383	18.1[10.9-27.4] / 14.7[8.8-22.4]	no	0	-	no	0
Extraction negative control	ENC	Laboratory control	no	Lys.C.9175	E.E.1549	Lib.L.5244	Cap.J.8657	58320	55061	473	39.36	0	0	-	no	0	-	no	0	-	no	0	-	no	0	-	no	0	-	no	0	-	no	0	-	no	0	-	no	0	-	no	470	1.8[0.2-6.5] / 0.9[0.0-5.0]	no	0	-	no	0
Extraction negative control	ENC	Laboratory control	no	Lys.C.9265	E.E.1647	Lib.L.5342	Cap.J.8682	52493	50977	1533	10.32	0	0	-	no	0	-	no	0	-	no	0	-	no	0	-	no	0	-	no	0	-	no	0	-	no	0	-	no	0	-	no	1528	0.2[0.0-1.3] / 0.7[0.1-2.0]	no	0	-	no	0
Extraction negative control	ENC	Laboratory control	no	Lys.C.9349	E.E.2493	Lib.L.5515	Cap.J.8444	72896	67937	573	41.19	0	0	-	no	0	-	no	0	-	no	0	-	no	0	-	no	0	-	no	0	-	no	0	-	no	0	-	no	0	-	no	573	0.8[0.0-4.6] / 1.4[0.2-4.8]	no	0	-	no	0
Extraction negative control	ENC	Laboratory control	no	Lys.C.9133	E.E.1504	Lib.L.5199	Cap.J.8880	228994	218046	539	145.53	0	0	-	no	0	-	no	10	16.7[0.4-64.1] / 0.0[0.0-70.8]	no	9	0.0[0.0-84.2] / 0.0[0.0-70.8]	no	0	-	no	0	-	no	0	-	no	0	-	no	0	-	no	0	-	no	510	1.9[0.2-6.8] / 0.7[0.0-3.9]	no	0	-	no	0
Extraction negative control	ENC	Laboratory control	no	Lys.C.2692	E.D.4599	Lib.J.3495	Cap.I.6229	51547	48313	337	34.36	0	9	0.0[0.0-97.5] / 0.0[0.0-70.8]	no	0	-	no	0	-	no	0	-	no	0	-	no	0	-	no	0	-	no	0	-	no	0	-	no	0	-	no	305	3.2[0.4-11.2] / 0.0[0.0-5.5]	no	0	-	no	0
Extraction negative control	ENC	Laboratory control	no	NA	E.D.3510	Lib.I.7990	Cap.I.1994	25855	25216	11	54.55	0	0	-	no	0	-	no	0	-	no	0	-	no	0	-	no	0	-	no	0	-	no	0	-	no	0	-	no	0	-	no	11	0.0[0.0-60.2] / 0.0[0.0-97.5]	no	0	-	no	0
Extraction negative control	ENC	Laboratory control	no	Lys.B.9057	E.C.5894	Lib.H.3230	Cap.F.8905	142354	137856	83	304.51	0	0	-	no	0	-	no	0	-	no	0	-	no	0	-	no	0	-	no	0	-	no	0	-	no	0	-	no	0	-	no	83	0.0[0.0-16.1] / 0.0[0.0-14.8]	no	0	-	no	0
Extraction negative control	ENC	Laboratory control	no	Lys.B.8954	E.C.5884	Lib.H.3220	Cap.F.8302	43271	41302	83	121.39	0	0	-	no	0	-	no	0	-	no	0	-	no	0	-	no	0	-	no	0	-	no	0	-	no	0	-	no	0	-	no	83	6.2[0.2-30.2] / 0.0[0.0-14.2]	no	0	-	no	0
Extraction negative control	ENC	Laboratory control	no	Lys.C.2318	E.D.4582	Lib.J.3478	Cap.I.6223	38315	36884	169	42.31	0	0	-	no	0	-	no	0	-	no	0	-	no	0	-	no	0	-	no	0	-	no	0	-	no	0	-	no	0	-	no	169	0.0[0.0-11.9] / 0.0[0.0-7.4]	no	0	-	no	0
Extraction negative control	ENC	Laboratory control	no	Lys.B.3921	E.C.2612	Lib.G.9829	Cap.F.5460	78675	77266	28	4.96	0	0	-	no	0	-	no	0	-	no	0	-	no	0	-	no	0	-	no	0	-	no	0	-	no	0	-	no	0	-	no	19	0.0[0.0-52.2] / 0.0[0.0-52.2]	no	0	-	no	0
Extraction negative control	ENC	Laboratory control	no	Lys.B.5335	E.C.4207	Lib.H.2112	Cap.F.7915	130462	123215	80	402.93	0	0	-	no	0	-	no	0	-	no	0	-	no	0	-	no	0	-	no	0	-	no	0	-	no	0	-	no	0	-	no	80	0.0[0.0-26.5] / 0.0[0.0-16.1]	no	0	-	no	0
Extraction negative control	ENC	Laboratory control	no	Lys.C.2314	E.D.4578	Lib.J.3474	Cap.I.6219	53024	50186	217	63.11	0	0	-	no	0	-	no	0	-	no	0	-	no	0	-	no	0	-	no	0	-	no	0	-	no	0	-	no	0	-	no	217	1.8[0.0-9.7] / 0.0[0.0-6.8]	no	0	-	no	0
Extraction negative control	ENC	Laboratory control	no	Lys.C.2322	E.D.4589	Lib.J.3485	Cap.I.6228	49770	47910	148	59.16	0	0	-	no	0	-	no	0	-	no	0	-	no	0	-	no	0	-	no	0	-	no	0	-	no	0	-	no	0	-	no	134	0.0[0.0-13.2] / 0.0[0.0-14.8]	no	0	-	no	0
Library Negative Control	LNC	Laboratory control	no	NA	E.D.4584	Lib.J.3480	Cap.I.6224	25720	24405	152	41.57	0	0	-	no	0	-	no	0	-	no	0	-	no	0	-	no	0	-	no	0	-	no	0	-	no	0	-	no	0	-	no	134	0.0[0.0-13.7] / 0.0[0.0-14.2]	no	0	-	no	0
Library negative control	LNC	Laboratory control	no	NA	E.E.2481	Lib.L.5503	Cap.J.8433	58172	54255	542	35.73	0	0	-	no	0	-	no	0	-	no	0	-	no	0	-	no	0	-	no	0	-	no	0	-	no	0	-	no	0	-	no	542	0.0[0.0-3.4] / 0.0[0.0-2.4]	no	0	-	no	0
Library Negative Control	LNC	Laboratory control	no	NA	E.F.1604	Lib.Q.5490	Cap.M.2751	43642	41438	115	111.83	0	0	-	no	0	-	no	0	-	no	0	-	no	0	-	no	0	-	no	0	-	no	0	-	no	0	-	no	0	-	no	115	0.0[0.0-11.2] / 3.0[0.1-15.8]	no	0	-	no	0
Library negative control	LNC	Laboratory control	no	NA	NA	Lib.G.1277	Cap.E.8709	71571	66761	98	55.65	0	0	-	no	0	-	no	0	-	no	0	-	no	0	-	no	0	-	no	0	-	no	0	-	no	0	-	no	0	-	no	98	0.0[0.0-15.4] / 0.0[0.0-16.1]	no	0	-	no	0
Library Negative Control	LNC	Laboratory control	no	NA	NA	Lib.H.733	Cap.F.7024	52449	51573	0	NA	0	0	-	no	0	-	no	0	-	no	0	-	no	0	-	no	0	-	no	0	-	no	0	-	no	0	-	no	0	-	no	0	-	no	0	-	no	0
Library Negative Control	LNC	Laboratory control	no	NA	NA	Lib.H.848	Cap.F.7180	36637	36050	9	404.56	0	0	-	no	0	-	no	0	-	no	0	-	no	0	-	no	0	-	no	0	-	no	0	-	no	0	-	no	0	-	no	9	0.0[0.0-97.5] / 33.3[0.8-90.6]	no	0	-	no	0
Library Negative Control	LNC	Laboratory control	no	NA	NA	Lib.H.850	Cap.F.7181	33333	32402	0	NA	0	0	-	no	0	-	no	0	-	no	0	-	no	0	-	no	0	-	no	0	-	no	0	-	no	0	-	no	0	-	no	0	-	no	0	-	no	0
Library Negative Control	LNC	Laboratory control	no	NA	NA	Lib.H.3154	Cap.F.8242	27903	26748	19	174.16	0	0	-	no	0	-	no	0	-	no	0	-	no	0	-	no	0	-	no	0	-	no	0	-	no	0	-	no	0	-	no	19	0.0[0.0-97.5] / 33.3[0.8-90.6]	no	0	-	no	0
Library Negative Control	LNC	Laboratory control	no	NA	NA	Lib.H.3209	Cap.F.8292	37238	36166	6	73	0	0	-	no	0	-	no	0	-	no	0	-	no	0	-	no	0	-	no	0	-	no	0	-	no	0	-	no	0	-	no	6	0.0[0.0-97.5],N/A[N/A-N/A]	no	0	-	no	0
Library Negative Control	LNC	Laboratory control	no	NA	NA	Lib.H.3247	Cap.F.8506	28531	27133	8	187	0	0	-	no	0	-	no	0	-	no	0	-	no	0	-	no	0	-	no	0	-	no	0	-	no	0	-	no	0	-	no	8	0.0[0.0-84.2] / 0.0[0.0-97.5]	no	0	-	no	0
Library Negative Control	LNC	Laboratory control	no	NA	NA	Lib.H.3252	Cap.F.8511	40510	38760	6	244.33	0	0	-	no	0	-	no	0	-	no	0	-	no	0	-	no	0	-	no	0	-	no	0	-	no	0	-	no	0	-	no	6	0.0[0.0-70.8] / 0.0[0.0-84.2]	no	0	-	no	0
Library Negative Control	LNC	Laboratory control	no	NA	NA	Lib.H.3273	Cap.F.8531	24964	24134	11	100.09	0	0	-	no	0	-	no	0	-	no	0	-	no	0	-	no	0	-	no	0	-	no	0	-	no	0	-	no	0	-	no	11	0.0[0.0-70.8] / 0.0[0.0-84.2]	no	0	-	no	0
Library Negative Control	LNC	Laboratory control	no	NA	NA	Lib.H.3303	Cap.F.8560	45815	44966	11	204.91	0	0	-	no	0	-	no	0	-	no	0	-	no	0	-	no	0	-	no	0	-	no	0	-	no	0	-	no	0	-	no	11	50.0[1.3-98.7] / 0.0[0.0-84.2]	no	0	-	no	0
Library Negative Control	LNC	Laboratory control	no	NA	NA	Lib.H.3323	Cap.F.8579	39882	37286	17	203.59	0	0	-	no	0	-	no	0	-	no	0	-	no	0	-	no	0	-	no	0	-	no	0	-	no	0	-	no	0	-	no	17	0.0[0.0-52.2] / 0.0[0.0-41.0]	no	0	-	no	0
Library Negative Control	LNC	Laboratory control	no	NA	NA	Lib.H.3236	Cap.F.8910	139471	134839	23	514.52	0	0	-	no	0	-	no	0	-	no	0	-	no	0	-	no	0	-	no	0	-	no	0	-	no	0	-	no	0	-	no	23	0.0[0.0-70.8] / 0.0[0.0-70.8]	no	0	-	no	0
Library Negative Control	LNC	Laboratory control	no	NA	NA	Lib.H.3242	Cap.F.8915	146524	143266	12	498.25	0	0	-	no	0	-	no	0	-	no	0	-	no	0	-	no	0	-	no	0	-	no	0	-	no	0	-	no	0	-	no	12	0.0[0.0-70.8] / 0.0[0.0-97.5]	no	0	-	no	0
Library Negative Control	LNC	Laboratory control	no	NA	NA	Lib.I.8010	Cap.I.1995	33403	32823	9	105.11	0	0	-	no	0	-	no	0	-	no	0	-	no	0	-	no	0	-	no	0	-	no	0	-	no	0	-	no	0	-	no	9	0.0[0.0-97.5] / 0.0[0.0-97.5]	no	0	-	no	0
NA indicates that noancient mtDNA was identified from the family in the respective library
Implausible taxonoic families are indicated with (^), as described in the manuscript.
[truncated: 35 more columns]
