# Supplementary material for: Investigating ancient human DNA preservation on cave walls and in rock art
Source: Nat Commun. 2026 Jun 23;17:5561. doi: 10.1038/s41467-026-74234-2 (PMC13291361; doi:10.1038/s41467-026-74234-2)
Supplement: Supplementary file 5 — Supplementary Data 3 [file 41467_2026_74234_MOESM5_ESM.xlsx]

## Sheet: 3_Human mtDNA captures
Data S3. Overview of the human mtDNA captures performed, identification of hominid sequences using 'quicksand', evaluation of ancient DNA damage patterns and assignment of hominin sequences to different branches in the hominin mtDNA tree
Archeological site	MPI-EVA Sample ID	Sample Type	Pigment containing	Lysate ID	Extract ID	Indexed Library ID	Capture Library ID	Raw Sequences	Sequences ≥ 35 bp	Mapped hominid sequences (≥ 35 bp, mapping quality ≥ 25)	Unique hominid sequences	Duplication rate	5' C->T substitutions [%]	3' C->T substitutions [%]	5' C->T substitutions [%] (95% binomial confidence intervals)	3' C->T substitutions [%] (95% binomial confidence intervals)	5' C->T substitutions [%] after conditioning on 3'	3' C->T substitutions [%] after conditioning on 5'	5' C->T conditional substitutions [%] (95% binomial confidence intervals)	3' C->T conditional substitutions [%] (95% binomial confidence intervals)	Ancient hominin mtDNA present	AuthentiCT estimates	Number of deaminated sequences	Hominin mtDNA identified	Modern human support (all sequences)	Modern human support (deaminated sequences only)	Neanderthal-Hohlenstein-Stadel shared branch support (all sequences)	Neanderthal-Hohlenstein-Stadel shared branch support (deaminated sequences only)	Neanderthal support (all sequences)	Neanderthal support (deaminated sequences only)	Hohlenstein-Stadel support (all sequences)	Hohlenstein-Stadel support (deaminated sequences only)	Denisovan support (all sequences)	Denisovan support (deaminated sequences only)	Sima de los Huesos support (all sequences)	Sima de los Huesos support (deaminated sequences only)	Denisovan-Sima de los Huesos shared branch support (all sequences)	Denisovan-Sima de los Huesos shared branch support (deaminated sequences only)
Altamira, Spain	SP.C.6755	Airbrush	yes	Lys.D.4820	E.E.9453	Lib.O.6655	Cap.L.2810	833902	772248	453395	17122	26.48	1.1	1	0.8-1.4	0.7-1.4	0	0	0.0-28.5	0.0-28.5	no	-	212	-	*99.4% (2147 / 2160)	*100.0% (24 / 24)	0.0% (0 / 1929)	0.0% (0 / 22)	0.2% (2 / 1299)	0.0% (0 / 8)	0.1% (3 / 2009)	0.0% (0 / 33)	0.6% (36 / 5692)	2.5% (2 / 80)	0.2% (8 / 4715)	0.0% (0 / 62)	0.3% (10 / 3166)	0.0% (0 / 34)
Altamira, Spain	SP.C.6756	Airbrush	yes	Lys.D.4821	E.E.9454	Lib.O.6656	Cap.L.2811	1057200	983114	670881	11372	58.99	0.9	0.7	0.6-1.2	0.4-1.1	0	0	0.0-41.0	0.0-24.7	no	-	114	-	*99.7% (1524 / 1528)	*100.0% (11 / 11)	0.2% (3 / 1392)	0.0% (0 / 16)	0.1% (1 / 947)	0.0% (0 / 9)	0.4% (6 / 1345)	0.0% (0 / 20)	0.2% (9 / 3900)	0.0% (0 / 38)	0.1% (3 / 3523)	0.0% (0 / 33)	0.1% (2 / 2248)	0.0% (0 / 12)
Altamira, Spain	SP.C.6757	Airbrush	yes	Lys.D.4822	E.E.9455	Lib.O.6657	Cap.L.2812	1001438	905986	577191	3693	156.29	1.9	1.4	1.1-2.9	0.8-2.4	0	0	0.0-52.2	0.0-45.9	no	-	73	-	*99.6% (498 / 500)	*100.0% (8 / 8)	0.6% (3 / 486)	0.0% (0 / 15)	0.0% (0 / 305)	0.0% (0 / 5)	0.2% (1 / 439)	0.0% (0 / 8)	0.4% (5 / 1290)	0.0% (0 / 25)	0.0% (0 / 1102)	0.0% (0 / 21)	0.3% (2 / 771)	0.0% (0 / 25)
Altamira, Spain	SP.C.6758	Airbrush	yes	Lys.D.4823	E.E.9456	Lib.O.6658	Cap.L.2813	927839	872716	480548	5665	84.83	2.4	1.4	1.6-3.4	0.9-2.2	0	0	0.0-52.2	0.0-26.5	no	-	92	-	*99.3% (680 / 685)	*100.0% (6 / 6)	0.8% (5 / 614)	0.0% (0 / 10)	1.2% (5 / 422)	0.0% (0 / 6)	0.0% (0 / 655)	0.0% (0 / 8)	0.6% (11 / 1732)	0.0% (0 / 21)	0.5% (8 / 1503)	0.0% (0 / 17)	0.2% (2 / 1005)	0.0% (0 / 26)
Altamira, Spain	SP.C.6759	Airbrush	yes	Lys.D.4824	E.E.9457	Lib.O.6659	Cap.L.2814	893679	836200	496806	16187	30.69	1.8	1.3	1.5-2.3	0.9-1.7	0	0	0.0-26.5	0.0-17.6	no	-	298	-	*99.3% (1970 / 1983)	*100.0% (46 / 46)	0.0% (0 / 1769)	0.0% (0 / 20)	0.3% (3 / 1160)	0.0% (0 / 19)	0.0% (0 / 1752)	0.0% (0 / 24)	0.6% (35 / 5532)	0.0% (0 / 98)	0.4% (15 / 4187)	0.0% (0 / 77)	0.3% (10 / 2968)	0.0% (0 / 58)
Altamira, Spain	SP.C.6760	Airbrush	yes	Lys.D.4825	E.E.9458	Lib.O.6660	Cap.L.2815	1110111	1051039	578459	1050	550.91	3.1	1.6	1.2-6.3	0.5-4.2	NA	0	NA	0.0-97.5	no	-	33	-	*99.1% (115 / 116)	*100.0% (8 / 8)	0.0% (0 / 103)	0.0% (0 / 2)	0.0% (0 / 102)	0.0% (0 / 5)	0.0% (0 / 119)	0.0% (0 / 5)	0.7% (2 / 288)	0.0% (0 / 17)	0.3% (1 / 324)	14.3% (1 / 7)	0.0% (0 / 191)	0.0% (0 / 5)
Altamira, Spain	SP.B.1806	Control (Floor)	no	Lys.B.3916	E.C.2607	Lib.G.9824	Cap.F.5412	269067	254337	134774	13637	9.88	0.5	0.6	0.3-0.8	0.3-0.9	NA	0	NA	0.0-70.8	no	-	97	-	*99.1% (1829 / 1845)	*100.0% (10 / 10)	0.2% (3 / 1860)	0.0% (0 / 10)	0.0% (0 / 1018)	0.0% (0 / 9)	0.1% (1 / 1683)	0.0% (0 / 10)	0.7% (33 / 4686)	8.3% (2 / 24)	0.1% (3 / 3915)	0.0% (0 / 31)	0.2% (4 / 2651)	0.0% (0 / 20)
Altamira, Spain	SP.B.1806	Control (Floor)	no	Lys.B.3923	E.C.2614	Lib.G.9831	Cap.F.5419	407165	395980	196257	985	199.25	1.9	1.1	0.5-4.8	0.2-3.3	0	0	0.0-97.5	0.0-84.2	no	-	16	-	*99.2% (125 / 126)	100.0% (1 / 1)	1.0% (1 / 105)	NA% (0 / 0)	0.0% (0 / 60)	0.0% (0 / 1)	0.0% (0 / 87)	NA% (0 / 0)	1.1% (3 / 281)	0.0% (0 / 3)	0.4% (1 / 227)	0.0% (0 / 1)	0.0% (0 / 152)	NA% (0 / 0)
Altamira, Spain	SP.B.1807	Control (Floor)	no	Lys.B.3918	E.C.2609	Lib.G.9826	Cap.F.5414	513380	488270	229585	9717	23.63	0.9	0.5	0.6-1.4	0.2-0.8	0	0	0.0-70.8	0.0-70.8	no	-	69	-	*98.8% (1253 / 1268)	*100.0% (4 / 4)	0.4% (5 / 1190)	10.0% (1 / 10)	0.0% (0 / 750)	0.0% (0 / 9)	0.1% (1 / 1110)	0.0% (0 / 12)	0.5% (19 / 3499)	0.0% (0 / 10)	0.1% (2 / 2791)	0.0% (0 / 20)	0.1% (2 / 1913)	0.0% (0 / 14)
Altamira, Spain	SP.B.1807	Control (Floor)	no	Lys.B.3925	E.C.2616	Lib.G.9833	Cap.F.5421	450586	434629	213461	1654	129.06	1.2	0.2	0.3-3.0	0.0-1.4	0	0	0.0-97.5	0.0-97.5	no	-	14	-	*99.5% (211 / 212)	*100.0% (4 / 4)	1.0% (2 / 198)	0.0% (0 / 2)	0.0% (0 / 129)	0.0% (0 / 2)	0.0% (0 / 176)	0.0% (0 / 1)	1.4% (7 / 515)	0.0% (0 / 3)	0.2% (1 / 487)	0.0% (0 / 2)	0.3% (1 / 319)	0.0% (0 / 3)
Altamira, Spain	SP.B.2202	Control (Floor)	no	Lys.B.8945	E.C.5875	Lib.H.3211	Cap.F.8869	241828	231098	107014	21200	45782	0.9	0.8	0.7-1.2	0.5-1.1	0	0	0.0-33.6	0.0-33.6	no	-	210	-	*99.1% (2784 / 2810)	*93.1% (27 / 29)	0.2% (5 / 2580)	0.0% (0 / 23)	0.2% (3 / 1689)	0.0% (0 / 15)	0.1% (3 / 2501)	0.0% (0 / 27)	0.6% (43 / 7178)	2.6% (2 / 76)	0.2% (13 / 6119)	0.0% (0 / 58)	0.7% (28 / 4069)	0.0% (0 / 38)
Altamira, Spain	SP.B.2202	Control (Floor)	no	Lys.B.9048	E.C.5885	Lib.H.3221	Cap.F.8879	208283	198167	85549	4306	19.87	1	1.1	0.5-1.7	0.5-1.9	0	0	0.0-84.2	0.0-70.8	no	-	45	-	*100.0% (523 / 523)	*100.0% (3 / 3)	0.6% (3 / 541)	0.0% (0 / 9)	0.0% (0 / 342)	0.0% (0 / 6)	0.0% (0 / 470)	0.0% (0 / 5)	1.0% (14 / 1434)	0.0% (0 / 14)	0.0% (0 / 1178)	0.0% (0 / 12)	0.9% (8 / 877)	0.0% (0 / 6)
Altamira, Spain	SP.B.2203	Control (Floor)	no	Lys.B.8947	E.C.5877	Lib.H.3213	Cap.F.8871	212926	204695	87106	2716	32.07	0.2	0.2	0.0-1.1	0.0-0.8	NA	0	NA	0.0-97.5	no	-	16	-	*99.3% (301 / 303)	*100.0% (3 / 3)	0.0% (0 / 328)	0.0% (0 / 1)	0.0% (0 / 219)	0.0% (0 / 2)	0.4% (1 / 265)	0.0% (0 / 1)	1.2% (10 / 808)	14.3% (1 / 7)	0.0% (0 / 773)	0.0% (0 / 5)	0.0% (0 / 481)	0.0% (0 / 4)
Altamira, Spain	SP.B.2203	Control (Floor)	no	Lys.B.9050	E.C.5887	Lib.H.3223	Cap.F.8881	128580	124261	51863	444	116.81	1	0	0.0-5.3	0.0-3.2	NA	NA	NA	NA	no	-	2	-	*97.9% (47 / 48)	100.0% (1 / 1)	0.0% (0 / 36)	NA% (0 / 0)	0.0% (0 / 25)	NA% (0 / 0)	0.0% (0 / 49)	NA% (0 / 0)	0.7% (1 / 146)	0.0% (0 / 3)	0.0% (0 / 121)	0.0% (0 / 1)	1.5% (1 / 67)	NA% (0 / 0)
Altamira, Spain	SP.B.2204	Control (Floor)	no	Lys.B.8949	E.C.5879	Lib.H.3215	Cap.F.8873	164989	156862	64794	6895	45756	0.6	0.5	0.3-1.1	0.2-0.9	0	0	0.0-84.2	0.0-70.8	no	-	52	-	*98.8% (926 / 937)	*75.0% (6 / 8)	0.2% (2 / 912)	14.3% (1 / 7)	0.0% (0 / 567)	0.0% (0 / 4)	0.1% (1 / 850)	0.0% (0 / 9)	0.5% (13 / 2546)	10.0% (2 / 20)	0.0% (1 / 2058)	0.0% (0 / 17)	0.1% (1 / 1402)	0.0% (0 / 11)
Altamira, Spain	SP.B.2204	Control (Floor)	no	Lys.B.9052	E.C.5889	Lib.H.3225	Cap.F.8883	162271	152839	60385	2975	45736	1.1	0.3	0.5-2.2	0.1-1.0	NA	0	NA	0.0-60.2	no	-	27	-	*99.2% (394 / 397)	*100.0% (5 / 5)	0.3% (1 / 370)	NA% (0 / 0)	0.0% (0 / 228)	0.0% (0 / 6)	0.3% (1 / 366)	0.0% (0 / 7)	0.9% (10 / 1082)	0.0% (0 / 5)	0.1% (1 / 883)	0.0% (0 / 5)	0.0% (0 / 599)	0.0% (0 / 5)
Altamira, Spain	SP.B.1806	Pigment (Floor)	yes	Lys.B.3917	E.C.2608	Lib.G.9825	Cap.F.5413	400625	390567	179756	2095	85.8	0.5	0.5	0.1-1.6	0.1-1.7	NA	NA	NA	NA	no	-	23	-	*100.0% (224 / 224)	100.0% (1 / 1)	0.0% (0 / 225)	0.0% (0 / 2)	0.0% (0 / 151)	0.0% (0 / 1)	0.5% (1 / 191)	NA% (0 / 0)	0.3% (2 / 588)	0.0% (0 / 6)	0.3% (2 / 578)	0.0% (0 / 4)	0.3% (1 / 310)	0.0% (0 / 3)
Altamira, Spain	SP.B.1806	Pigment (Floor)	yes	Lys.B.3924	E.C.2615	Lib.G.9832	Cap.F.5420	431289	417433	171109	179	955.92	0	0	0.0-8.6	0.0-8.4	NA	NA	NA	NA	no	-	1	-	*100.0% (16 / 16)	NA% (0 / 0)	0.0% (0 / 22)	NA% (0 / 0)	0.0% (0 / 10)	NA% (0 / 0)	0.0% (0 / 11)	NA% (0 / 0)	0.0% (0 / 58)	NA% (0 / 0)	0.0% (0 / 41)	NA% (0 / 0)	0.0% (0 / 39)	NA% (0 / 0)
Altamira, Spain	SP.B.1807	Pigment (Floor)	yes	Lys.B.3919	E.C.2610	Lib.G.9827	Cap.F.5415	309386	294853	133676	1271	105.17	0.4	1.1	0.0-2.0	0.2-3.0	NA	NA	NA	NA	no	-	8	-	*100.0% (142 / 142)	NA% (0 / 0)	0.0% (0 / 176)	0.0% (0 / 1)	0.0% (0 / 86)	0.0% (0 / 1)	0.0% (0 / 128)	NA% (0 / 0)	1.1% (4 / 366)	0.0% (0 / 4)	0.0% (0 / 333)	0.0% (0 / 2)	0.0% (0 / 226)	NA% (0 / 0)
Altamira, Spain	SP.B.1807	Pigment (Floor)	yes	Lys.B.3926	E.C.2617	Lib.G.9834	Cap.F.5422	684138	670990	234560	188	1247.66	0	3	0.0-6.6	0.4-10.5	NA	NA	NA	NA	no	-	3	-	*100.0% (21 / 21)	100.0% (2 / 2)	0.0% (0 / 22)	0.0% (0 / 3)	0.0% (0 / 10)	0.0% (0 / 1)	0.0% (0 / 23)	NA% (0 / 0)	2.1% (1 / 47)	0.0% (0 / 1)	0.0% (0 / 37)	NA% (0 / 0)	0.0% (0 / 21)	NA% (0 / 0)
Altamira, Spain	SP.B.1808	Pigment (Floor)	yes	Lys.B.3920	E.C.2611	Lib.G.9828	Cap.F.5416	315437	305547	133091	183	727.27	0	0	0.0-10.6	0.0-8.8	NA	NA	NA	NA	no	-	2	-	*100.0% (17 / 17)	NA% (0 / 0)	3.7% (1 / 27)	NA% (0 / 0)	0.0% (0 / 18)	NA% (0 / 0)	0.0% (0 / 17)	NA% (0 / 0)	1.8% (1 / 55)	NA% (0 / 0)	0.0% (0 / 55)	NA% (0 / 0)	5.0% (1 / 20)	NA% (0 / 0)
Altamira, Spain	SP.B.1808	Pigment (Floor)	yes	Lys.B.3927	E.C.2618	Lib.G.9835	Cap.F.5423	259498	243265	102798	9	11422	0	0	0.0-97.5	0.0-60.2	NA	NA	NA	NA	no	-	0	-	NA% (0 / 0)	NA% (0 / 0)	NA% (0 / 0)	NA% (0 / 0)	NA% (0 / 0)	NA% (0 / 0)	0.0% (0 / 4)	NA% (0 / 0)	0.0% (0 / 3)	NA% (0 / 0)	0.0% (0 / 8)	NA% (0 / 0)	NA% (0 / 0)	NA% (0 / 0)
Altamira, Spain	SP.B.2202	Pigment (Floor)	yes	Lys.B.8946	E.C.5876	Lib.H.3212	Cap.F.8870	270007	254324	115401	26581	4.34	1	0.7	0.8-1.3	0.5-0.9	5.9	4.5	0.1-28.7	0.1-22.8	no	-	230	-	*99.3% (3769 / 3797)	*96.0% (24 / 25)	0.2% (8 / 3362)	0.0% (0 / 22)	0.0% (1 / 2193)	0.0% (0 / 26)	0.1% (4 / 3289)	0.0% (0 / 32)	0.4% (42 / 9709)	4.2% (3 / 71)	0.1% (10 / 7906)	0.0% (0 / 65)	0.5% (30 / 5619)	0.0% (0 / 32)
Altamira, Spain	SP.B.2202	Pigment (Floor)	yes	Lys.B.9049	E.C.5886	Lib.H.3222	Cap.F.8880	197568	187151	92051	6666	13.81	0.3	0.4	0.1-0.7	0.2-0.9	NA	0	NA	0.0-84.2	no	-	61	-	*99.1% (931 / 939)	*100.0% (13 / 13)	0.1% (1 / 765)	0.0% (0 / 9)	0.0% (0 / 471)	0.0% (0 / 4)	0.3% (2 / 763)	0.0% (0 / 9)	0.3% (8 / 2332)	0.0% (0 / 20)	0.2% (4 / 1822)	0.0% (0 / 17)	0.3% (4 / 1333)	0.0% (0 / 12)
Altamira, Spain	SP.B.2203	Pigment (Floor)	yes	Lys.B.8948	E.C.5878	Lib.H.3214	Cap.F.8872	68794	65539	27964	1736	45977	0.8	1.1	0.2-2.3	0.3-2.7	0	0	0.0-97.5	0.0-97.5	no	-	14	-	*99.1% (221 / 223)	100.0% (1 / 1)	0.0% (0 / 223)	0.0% (0 / 1)	0.0% (0 / 151)	0.0% (0 / 1)	0.0% (0 / 217)	0.0% (0 / 2)	0.2% (1 / 567)	0.0% (0 / 3)	0.4% (2 / 545)	0.0% (0 / 2)	0.0% (0 / 304)	0.0% (0 / 1)
Altamira, Spain	SP.B.2203	Pigment (Floor)	yes	Lys.B.9051	E.C.5888	Lib.H.3224	Cap.F.8882	76606	73337	29283	502	58.33	0.9	1.6	0.0-4.7	0.2-5.7	NA	0	NA	0.0-97.5	no	-	6	-	*98.4% (61 / 62)	NA% (0 / 0)	2.0% (1 / 50)	0.0% (0 / 1)	0.0% (0 / 37)	0.0% (0 / 1)	0.0% (0 / 63)	NA% (0 / 0)	1.4% (2 / 148)	NA% (0 / 0)	0.7% (1 / 147)	0.0% (0 / 3)	0.0% (0 / 96)	NA% (0 / 0)
Altamira, Spain	SP.B.2204	Pigment (Floor)	yes	Lys.B.8950	E.C.5880	Lib.H.3216	Cap.F.8874	60980	58005	22001	1266	17.38	1	1	0.2-2.9	0.2-2.9	NA	0	NA	0.0-97.5	no	-	14	-	*99.4% (157 / 158)	100.0% (1 / 1)	0.0% (0 / 179)	0.0% (0 / 4)	1.1% (1 / 95)	0.0% (0 / 2)	0.0% (0 / 154)	0.0% (0 / 1)	0.2% (1 / 450)	0.0% (0 / 3)	0.3% (1 / 363)	0.0% (0 / 4)	0.5% (1 / 217)	NA% (0 / 0)
Altamira, Spain	SP.B.2204	Pigment (Floor)	yes	Lys.B.9053	E.C.5890	Lib.H.3226	Cap.F.8884	58969	57099	25977	2845	9.13	1.3	0.4	0.6-2.5	0.1-1.1	0	0	0.0-97.5	0.0-60.2	no	-	27	-	*100.0% (396 / 396)	*100.0% (5 / 5)	0.0% (0 / 347)	0.0% (0 / 1)	0.0% (0 / 239)	0.0% (0 / 2)	0.0% (0 / 296)	0.0% (0 / 3)	0.2% (2 / 942)	0.0% (0 / 7)	0.1% (1 / 836)	0.0% (0 / 3)	0.2% (1 / 504)	0.0% (0 / 4)
Altamira, Spain	SP.B.1805	Pigment (Wall)	yes	Lys.B.3915	E.C.2606	Lib.G.9823	Cap.F.5411	501706	493562	179278	857	209.19	0	1.6	0.0-1.8	0.3-4.5	NA	NA	NA	NA	no	-	17	-	*100.0% (92 / 92)	*100.0% (4 / 4)	0.0% (0 / 103)	0.0% (0 / 4)	0.0% (0 / 55)	0.0% (0 / 1)	0.0% (0 / 85)	0.0% (0 / 1)	0.5% (1 / 210)	0.0% (0 / 5)	0.4% (1 / 240)	0.0% (0 / 3)	0.8% (1 / 123)	0.0% (0 / 4)
Altamira, Spain	SP.B.1805	Pigment (Wall)	yes	Lys.B.3922	E.C.2613	Lib.G.9830	Cap.F.5418	598439	584414	139382	118	1181.2	0	6.7	0.0-12.3	0.8-22.1	0	NA	0.0-97.5	NA	no	-	8	-	*100.0% (22 / 22)	100.0% (1 / 1)	0.0% (0 / 14)	0.0% (0 / 2)	0.0% (0 / 11)	0.0% (0 / 2)	0.0% (0 / 11)	0.0% (0 / 1)	0.0% (0 / 31)	0.0% (0 / 1)	0.0% (0 / 29)	NA% (0 / 0)	0.0% (0 / 28)	0.0% (0 / 2)
Altamira, Spain	SP.B.2206	Pigment (Wall)	yes	Lys.B.8952	E.C.5882	Lib.H.3218	Cap.F.8876	98120	92685	28407	78	364.19	0	0	0.0-13.2	0.0-19.5	NA	NA	NA	NA	no	-	1	-	*88.2% (15 / 17)	NA% (0 / 0)	0.0% (0 / 13)	NA% (0 / 0)	0.0% (0 / 7)	NA% (0 / 0)	0.0% (0 / 3)	NA% (0 / 0)	7.4% (2 / 27)	NA% (0 / 0)	0.0% (0 / 22)	NA% (0 / 0)	7.7% (1 / 13)	NA% (0 / 0)
Altamira, Spain	SP.B.2206	Pigment (Wall)	yes	Lys.B.9055	E.C.5892	Lib.H.3228	Cap.F.8886	79408	77959	31545	83	380.06	0	0	0.0-16.1	0.0-17.6	NA	NA	NA	NA	no	-	1	-	*100.0% (9 / 9)	NA% (0 / 0)	0.0% (0 / 7)	NA% (0 / 0)	0.0% (0 / 9)	NA% (0 / 0)	0.0% (0 / 11)	NA% (0 / 0)	0.0% (0 / 30)	0.0% (0 / 1)	0.0% (0 / 19)	0.0% (0 / 1)	0.0% (0 / 10)	NA% (0 / 0)
Altamira, Spain	SP.B.2207	Pigment (Wall)	yes	Lys.B.8953	E.C.5883	Lib.H.3219	Cap.F.8877	90463	86110	32329	141	229.28	3.3	3.8	0.1-17.2	0.1-19.6	NA	NA	NA	NA	no	-	4	-	*100.0% (10 / 10)	NA% (0 / 0)	0.0% (0 / 15)	0.0% (0 / 1)	0.0% (0 / 8)	NA% (0 / 0)	0.0% (0 / 22)	NA% (0 / 0)	0.0% (0 / 57)	0.0% (0 / 3)	0.0% (0 / 43)	0.0% (0 / 2)	0.0% (0 / 25)	0.0% (0 / 3)
Altamira, Spain	SP.B.2207	Pigment (Wall)	yes	Lys.B.9056	E.C.5893	Lib.H.3229	Cap.F.8887	69485	67270	25106	228	110.11	0	0	0.0-7.0	0.0-7.3	NA	NA	NA	NA	no	-	2	-	*100.0% (35 / 35)	NA% (0 / 0)	0.0% (0 / 27)	NA% (0 / 0)	6.7% (1 / 15)	NA% (0 / 0)	0.0% (0 / 22)	NA% (0 / 0)	0.0% (0 / 62)	0.0% (0 / 1)	0.0% (0 / 73)	NA% (0 / 0)	0.0% (0 / 32)	0.0% (0 / 1)
Altamira, Spain	SP.C.6711	Sediment	no	Lys.D.4889	E.E.9560	Lib.O.7252	Cap.L.3004	412410	380488	61360	64	958.75	7.1	0	0.2-33.9	0.0-18.5	NA	NA	NA	NA	no	-	1	-	100.0% (1 / 1)	NA% (0 / 0)	0.0% (0 / 2)	NA% (0 / 0)	0.0% (0 / 1)	NA% (0 / 0)	0.0% (0 / 5)	NA% (0 / 0)	0.0% (0 / 9)	NA% (0 / 0)	0.0% (0 / 5)	NA% (0 / 0)	0.0% (0 / 3)	NA% (0 / 0)
Altamira, Spain	SP.C.6712	Sediment	no	Lys.D.4890	E.E.9561	Lib.O.7253	Cap.L.3005	404681	381314	63548	64	992.94	6.7	0	0.2-31.9	0.0-26.5	NA	NA	NA	NA	no	-	3	-	NA% (0 / 0)	NA% (0 / 0)	0.0% (0 / 1)	0.0% (0 / 1)	0.0% (0 / 1)	NA% (0 / 0)	0.0% (0 / 2)	NA% (0 / 0)	0.0% (0 / 13)	NA% (0 / 0)	0.0% (0 / 3)	NA% (0 / 0)	0.0% (0 / 8)	0.0% (0 / 1)
Altamira, Spain	SP.C.6713	Sediment	no	Lys.D.4891	E.E.9562	Lib.O.7254	Cap.L.3006	484186	448389	72854	56	1300.96	10	0	1.2-31.7	0.0-21.8	NA	0	NA	0.0-97.5	no	-	3	-	100.0% (3 / 3)	NA% (0 / 0)	0.0% (0 / 4)	NA% (0 / 0)	0.0% (0 / 2)	NA% (0 / 0)	0.0% (0 / 3)	NA% (0 / 0)	0.0% (0 / 18)	NA% (0 / 0)	0.0% (0 / 9)	NA% (0 / 0)	0.0% (0 / 10)	NA% (0 / 0)
Altamira, Spain	SP.C.6714	Sediment	no	Lys.D.4892	E.E.9563	Lib.O.7255	Cap.L.3007	395221	377092	69931	55	1271.47	7.7	0	0.2-36.0	0.0-18.5	NA	0	NA	0.0-97.5	no	-	3	-	*100.0% (7 / 7)	100.0% (1 / 1)	0.0% (0 / 2)	NA% (0 / 0)	NA% (0 / 0)	NA% (0 / 0)	0.0% (0 / 1)	NA% (0 / 0)	0.0% (0 / 5)	NA% (0 / 0)	0.0% (0 / 12)	NA% (0 / 0)	0.0% (0 / 4)	NA% (0 / 0)
Altamira, Spain	SP.C.6716	Sediment	no	Lys.D.4894	E.E.9565	Lib.O.7257	Cap.L.3008	429546	408856	48053	100	480.53	54.5	33.3	36.4-71.9	16.5-54.0	66.7	100	9.4-99.2	15.8-100.0	yes	36.2 (15.1-57.3)	34	MH	*100.0% (10 / 10)	*100.0% (3 / 3)	0.0% (0 / 3)	0.0% (0 / 3)	0.0% (0 / 4)	0.0% (0 / 4)	0.0% (0 / 3)	NA% (0 / 0)	0.0% (0 / 21)	0.0% (0 / 6)	0.0% (0 / 10)	0.0% (0 / 3)	0.0% (0 / 8)	0.0% (0 / 5)
Altamira, Spain	SP.C.6717	Sediment	no	Lys.D.4895	E.E.9566	Lib.O.7258	Cap.L.3009	514024	485794	53546	75	713.95	40	37.5	22.7-59.4	15.2-64.6	80	66.7	28.4-99.5	22.3-95.7	yes	10.5 (0.0-62.5)	19	MH	*100.0% (15 / 15)	100.0% (4 / 4)	0.0% (0 / 15)	0.0% (0 / 5)	0.0% (0 / 1)	0.0% (0 / 1)	0.0% (0 / 6)	0.0% (0 / 3)	0.0% (0 / 22)	0.0% (0 / 10)	0.0% (0 / 13)	0.0% (0 / 3)	0.0% (0 / 20)	0.0% (0 / 10)
Altamira, Spain	SP.C.6718	Sediment	no	Lys.D.4896	E.E.9567	Lib.O.7259	Cap.L.3010	357361	332001	24685	61	404.67	27.8	4.8	9.7-53.5	0.1-23.8	NA	0	NA	0.0-70.8	no	-	13	-	100.0% (2 / 2)	NA% (0 / 0)	0.0% (0 / 1)	NA% (0 / 0)	0.0% (0 / 2)	NA% (0 / 0)	33.3% (1 / 3)	NA% (0 / 0)	0.0% (0 / 15)	0.0% (0 / 7)	0.0% (0 / 14)	0.0% (0 / 3)	0.0% (0 / 6)	0.0% (0 / 1)
Altamira, Spain	SP.C.6719	Sediment	no	Lys.D.4897	E.E.9568	Lib.O.7260	Cap.L.3011	588437	561877	86077	86	1000.9	39.1	33.3	19.7-61.5	16.5-54.0	100	100	39.8-100.0	39.8-100.0	yes	52.4 (27.0-77.9)	21	MH	*100.0% (8 / 8)	*100.0% (3 / 3)	0.0% (0 / 4)	0.0% (0 / 3)	0.0% (0 / 3)	0.0% (0 / 1)	0.0% (0 / 2)	NA% (0 / 0)	0.0% (0 / 30)	0.0% (0 / 8)	0.0% (0 / 5)	0.0% (0 / 2)	0.0% (0 / 8)	0.0% (0 / 3)
Altamira, Spain	SP.C.6721	Sediment	no	Lys.D.4899	E.E.9570	Lib.O.7262	Cap.L.3012	742617	723248	133352	119	1120.61	55.6	44.7	38.1-72.1	30.2-59.9	75	27.3	19.4-99.4	6.0-61.0	yes	0.1 (0.0-31.5)	61	MH	*90.0% (9 / 10)	*83.3% (5 / 6)	0.0% (0 / 5)	0.0% (0 / 3)	0.0% (0 / 4)	0.0% (0 / 4)	0.0% (0 / 9)	0.0% (0 / 5)	0.0% (0 / 22)	0.0% (0 / 8)	6.7% (1 / 15)	0.0% (0 / 10)	6.2% (1 / 16)	0.0% (0 / 8)
Altamira, Spain	SP.C.6722	Sediment	no	Lys.D.4901	E.E.9572	Lib.O.7264	Cap.L.3014	513373	485586	47196	33	1430.18	30	14.3	6.7-65.2	0.4-57.9	NA	NA	NA	NA	no	-	7	-	NA% (0 / 0)	NA% (0 / 0)	NA% (0 / 0)	NA% (0 / 0)	NA% (0 / 0)	NA% (0 / 0)	NA% (0 / 0)	NA% (0 / 0)	0.0% (0 / 6)	0.0% (0 / 6)	NA% (0 / 0)	NA% (0 / 0)	0.0% (0 / 5)	0.0% (0 / 3)
Altamira, Spain	SP.C.6723	Sediment	no	Lys.D.4902	E.E.9573	Lib.O.7265	Cap.L.3015	799887	777948	151148	107	1412.6	44.8	43.8	26.4-64.3	26.4-62.3	66.7	28.6	9.4-99.2	3.7-71.0	yes	7.5 (0.0-39.3)	39	MH	*57.1% (4 / 7)	NA% (0 / 0)	0.0% (0 / 3)	NA% (0 / 0)	0.0% (0 / 2)	NA% (0 / 0)	0.0% (0 / 6)	0.0% (0 / 3)	0.0% (0 / 24)	0.0% (0 / 19)	0.0% (0 / 18)	0.0% (0 / 8)	0.0% (0 / 9)	0.0% (0 / 4)
Altamira, Spain	SP.C.6725	Sediment	no	Lys.D.4904	E.E.9575	Lib.O.7267	Cap.L.3016	465959	446250	32026	74	432.78	4.5	4.3	0.1-22.8	0.1-21.9	NA	NA	NA	NA	no	-	4	-	*100.0% (8 / 8)	100.0% (1 / 1)	0.0% (0 / 2)	NA% (0 / 0)	0.0% (0 / 2)	NA% (0 / 0)	0.0% (0 / 2)	NA% (0 / 0)	0.0% (0 / 13)	0.0% (0 / 2)	0.0% (0 / 10)	0.0% (0 / 1)	0.0% (0 / 4)	NA% (0 / 0)
Altamira, Spain	SP.C.6728	Sediment	no	Lys.D.4907	E.E.9578	Lib.O.7270	Cap.L.3017	474607	461329	61748	39	1583.28	63.6	0	30.8-89.1	0.0-41.0	NA	NA	NA	NA	no	-	13	-	NA% (0 / 0)	NA% (0 / 0)	NA% (0 / 0)	NA% (0 / 0)	0.0% (0 / 1)	NA% (0 / 0)	0.0% (0 / 3)	NA% (0 / 0)	0.0% (0 / 2)	0.0% (0 / 2)	0.0% (0 / 9)	0.0% (0 / 7)	NA% (0 / 0)	NA% (0 / 0)
Altamira, Spain	SP.C.6729	Sediment	no	Lys.D.4908	E.E.9579	Lib.O.7271	Cap.L.3018	440796	433763	32665	79	413.48	36.7	37.5	19.9-56.1	18.8-59.4	100	100	39.8-100.0	39.8-100.0	yes	54.1 (35.4-72.8)	22	MH	*100.0% (6 / 6)	100.0% (1 / 1)	0.0% (0 / 2)	NA% (0 / 0)	0.0% (0 / 1)	NA% (0 / 0)	0.0% (0 / 3)	0.0% (0 / 2)	0.0% (0 / 20)	0.0% (0 / 7)	0.0% (0 / 16)	0.0% (0 / 3)	0.0% (0 / 3)	NA% (0 / 0)
Altamira, Spain	SP.C.6730	Sediment	no	Lys.D.4909	E.E.9580	Lib.O.7272	Cap.L.3019	512840	500738	117562	485	242.4	59.1	45.3	51.2-66.7	37.1-53.7	60.9	46.7	38.5-80.3	28.3-65.7	yes	0.1 (0.0-10.1)	241	MH	*100.0% (26 / 26)	*100.0% (16 / 16)	0.0% (0 / 24)	0.0% (0 / 14)	0.0% (0 / 14)	0.0% (0 / 10)	0.0% (0 / 31)	0.0% (0 / 16)	0.0% (0 / 92)	0.0% (0 / 57)	0.0% (0 / 92)	0.0% (0 / 46)	3.3% (2 / 61)	6.2% (2 / 32)
Altamira, Spain	SP.C.6731	Sediment	no	Lys.D.4910	E.E.9581	Lib.O.7273	Cap.L.3020	520006	510657	51164	320	159.89	59.5	51.3	49.7-68.7	41.9-60.6	56.5	52	34.5-76.8	31.3-72.2	yes	0.1 (0.0-12.3)	157	MH	*81.8% (18 / 22)	*86.7% (13 / 15)	0.0% (0 / 7)	0.0% (0 / 3)	0.0% (0 / 15)	0.0% (0 / 9)	0.0% (0 / 11)	0.0% (0 / 4)	0.0% (0 / 92)	0.0% (0 / 62)	2.6% (1 / 39)	0.0% (0 / 24)	0.0% (0 / 36)	0.0% (0 / 23)
Altamira, Spain	SP.C.6734	Sediment	no	Lys.D.4913	E.E.9587	Lib.O.7279	Cap.L.3021	338649	326130	40650	55	739.09	6.2	0	0.2-30.2	0.0-20.6	NA	NA	NA	NA	no	-	5	-	100.0% (1 / 1)	NA% (0 / 0)	NA% (0 / 0)	NA% (0 / 0)	NA% (0 / 0)	NA% (0 / 0)	0.0% (0 / 3)	NA% (0 / 0)	0.0% (0 / 15)	0.0% (0 / 5)	0.0% (0 / 9)	0.0% (0 / 5)	0.0% (0 / 5)	NA% (0 / 0)
Altamira, Spain	SP.C.6735	Sediment	no	Lys.D.4914	E.E.9588	Lib.O.7280	Cap.L.3022	248350	225038	26671	45	592.69	0	0	0.0-26.5	0.0-30.8	NA	NA	NA	NA	no	-	1	-	100.0% (2 / 2)	NA% (0 / 0)	0.0% (0 / 2)	NA% (0 / 0)	0.0% (0 / 1)	NA% (0 / 0)	0.0% (0 / 3)	NA% (0 / 0)	0.0% (0 / 11)	NA% (0 / 0)	0.0% (0 / 14)	NA% (0 / 0)	NA% (0 / 0)	NA% (0 / 0)
Altamira, Spain	SP.C.6736	Sediment	no	Lys.D.4915	E.E.9589	Lib.O.7281	Cap.L.3023	341607	324446	78647	58	1355.98	0	0	0.0-17.6	0.0-19.5	NA	NA	NA	NA	no	-	1	-	*100.0% (6 / 6)	NA% (0 / 0)	0.0% (0 / 3)	NA% (0 / 0)	0.0% (0 / 2)	NA% (0 / 0)	NA% (0 / 0)	NA% (0 / 0)	0.0% (0 / 8)	NA% (0 / 0)	0.0% (0 / 6)	NA% (0 / 0)	0.0% (0 / 2)	NA% (0 / 0)
Altamira, Spain	SP.C.6737	Sediment	no	Lys.D.4916	E.E.9590	Lib.O.7282	Cap.L.3024	283320	273811	39431	110	358.46	0	0	0.0-11.9	0.0-10.9	NA	NA	NA	NA	no	-	2	-	*100.0% (6 / 6)	100.0% (1 / 1)	0.0% (0 / 8)	NA% (0 / 0)	0.0% (0 / 2)	NA% (0 / 0)	0.0% (0 / 5)	NA% (0 / 0)	0.0% (0 / 26)	0.0% (0 / 1)	0.0% (0 / 20)	0.0% (0 / 1)	10.0% (1 / 10)	NA% (0 / 0)
Altamira, Spain	SP.C.6738	Sediment	no	Lys.D.4917	E.E.9591	Lib.O.7283	Cap.L.3025	247613	233204	44327	61	726.67	0	8.7	0.0-30.8	1.1-28.0	0	NA	0.0-97.5	NA	no	-	4	-	*100.0% (5 / 5)	NA% (0 / 0)	0.0% (0 / 5)	0.0% (0 / 2)	0.0% (0 / 6)	0.0% (0 / 2)	0.0% (0 / 7)	0.0% (0 / 2)	0.0% (0 / 11)	NA% (0 / 0)	0.0% (0 / 6)	0.0% (0 / 1)	0.0% (0 / 7)	NA% (0 / 0)
Altamira, Spain	SP.C.6740	Sediment	no	Lys.D.4919	E.E.9593	Lib.O.7285	Cap.L.3026	200459	190624	22795	59	386.36	9.1	0	1.1-29.2	0.0-20.6	NA	0	NA	0.0-97.5	no	-	2	-	*100.0% (8 / 8)	100.0% (1 / 1)	0.0% (0 / 3)	NA% (0 / 0)	NA% (0 / 0)	NA% (0 / 0)	0.0% (0 / 11)	0.0% (0 / 2)	0.0% (0 / 11)	NA% (0 / 0)	0.0% (0 / 3)	NA% (0 / 0)	0.0% (0 / 8)	0.0% (0 / 1)
Altamira, Spain	SP.C.6741	Sediment	no	Lys.D.4920	E.E.9595	Lib.O.7287	Cap.L.2963	371542	348633	42799	57	750.86	14.3	0	1.8-42.8	0.0-26.5	NA	NA	NA	NA	no	-	4	-	NA% (0 / 0)	NA% (0 / 0)	0.0% (0 / 6)	0.0% (0 / 1)	NA% (0 / 0)	NA% (0 / 0)	0.0% (0 / 7)	0.0% (0 / 1)	0.0% (0 / 2)	NA% (0 / 0)	0.0% (0 / 9)	0.0% (0 / 1)	0.0% (0 / 2)	NA% (0 / 0)
Altamira, Spain	SP.C.6742	Sediment	no	Lys.D.4922	E.E.9597	Lib.O.7289	Cap.L.2965	520361	500677	21511	43	500.26	30	0	6.7-65.2	0.0-30.8	NA	NA	NA	NA	no	-	5	-	100.0% (5 / 5)	100.0% (2 / 2)	0.0% (0 / 2)	NA% (0 / 0)	0.0% (0 / 1)	NA% (0 / 0)	0.0% (0 / 6)	0.0% (0 / 3)	0.0% (0 / 5)	0.0% (0 / 1)	0.0% (0 / 6)	0.0% (0 / 1)	0.0% (0 / 1)	NA% (0 / 0)
Altamira, Spain	SP.C.6743	Sediment	no	Lys.D.4923	E.E.9598	Lib.O.7290	Cap.L.3030	263084	251429	50918	225	226.3	53.9	47.1	43.0-64.6	34.8-59.6	78.6	61.1	49.2-95.3	35.7-82.7	yes	20.0 (7.3-32.7)	99	MH	*100.0% (24 / 24)	*100.0% (9 / 9)	0.0% (0 / 12)	0.0% (0 / 4)	0.0% (0 / 7)	0.0% (0 / 5)	0.0% (0 / 7)	0.0% (0 / 2)	5.3% (3 / 57)	6.9% (2 / 29)	0.0% (0 / 40)	0.0% (0 / 16)	0.0% (0 / 10)	0.0% (0 / 1)
Altamira, Spain	SP.C.6744	Sediment	no	Lys.D.4924	E.E.9599	Lib.O.7291	Cap.L.2966	370729	344598	37314	36	1036.5	0	0	0.0-28.5	0.0-24.7	NA	NA	NA	NA	no	-	0	-	100.0% (1 / 1)	NA% (0 / 0)	NA% (0 / 0)	NA% (0 / 0)	0.0% (0 / 2)	NA% (0 / 0)	0.0% (0 / 1)	NA% (0 / 0)	0.0% (0 / 6)	NA% (0 / 0)	0.0% (0 / 2)	NA% (0 / 0)	NA% (0 / 0)	NA% (0 / 0)
Altamira, Spain	SP.C.6745	Sediment	no	Lys.D.4925	E.E.9600	Lib.O.7292	Cap.L.3032	304069	272406	32227	26	1239.5	0	0	0.0-52.2	0.0-45.9	NA	NA	NA	NA	no	-	1	-	100.0% (3 / 3)	100.0% (1 / 1)	0.0% (0 / 1)	NA% (0 / 0)	NA% (0 / 0)	NA% (0 / 0)	NA% (0 / 0)	NA% (0 / 0)	0.0% (0 / 1)	NA% (0 / 0)	0.0% (0 / 1)	NA% (0 / 0)	0.0% (0 / 4)	0.0% (0 / 2)
Altamira, Spain	SP.C.6746	Sediment	no	Lys.D.4926	E.E.9601	Lib.O.7293	Cap.L.2967	350114	333833	50867	35	1453.34	0	11.1	0.0-41.0	0.3-48.2	NA	NA	NA	NA	no	-	1	-	100.0% (3 / 3)	NA% (0 / 0)	0.0% (0 / 1)	NA% (0 / 0)	0.0% (0 / 1)	NA% (0 / 0)	0.0% (0 / 1)	0.0% (0 / 1)	NA% (0 / 0)	NA% (0 / 0)	0.0% (0 / 8)	0.0% (0 / 1)	0.0% (0 / 5)	NA% (0 / 0)
Altamira, Spain	SP.C.6747	Sediment	no	Lys.D.4927	E.E.9602	Lib.O.7294	Cap.L.2968	322766	308826	49296	44	1120.36	0	6.7	0.0-33.6	0.2-31.9	NA	NA	NA	NA	no	-	2	-	*100.0% (6 / 6)	NA% (0 / 0)	0.0% (0 / 4)	NA% (0 / 0)	0.0% (0 / 2)	NA% (0 / 0)	0.0% (0 / 1)	NA% (0 / 0)	0.0% (0 / 3)	NA% (0 / 0)	0.0% (0 / 2)	NA% (0 / 0)	0.0% (0 / 5)	NA% (0 / 0)
Altamira, Spain	SP.C.6748	Sediment	no	Lys.D.4928	E.E.9603	Lib.O.7295	Cap.L.2969	338887	319368	40461	22	1839.14	14.3	0	0.4-57.9	0.0-52.2	NA	NA	NA	NA	no	-	1	-	NA% (0 / 0)	NA% (0 / 0)	NA% (0 / 0)	NA% (0 / 0)	0.0% (0 / 2)	NA% (0 / 0)	0.0% (0 / 3)	NA% (0 / 0)	NA% (0 / 0)	NA% (0 / 0)	0.0% (0 / 1)	0.0% (0 / 1)	0.0% (0 / 3)	NA% (0 / 0)
Altamira, Spain	SP.C.6749	Sediment	no	Lys.D.4929	E.E.9604	Lib.O.7296	Cap.L.2970	492929	459348	41417	35	1183.34	10	0	0.3-44.5	0.0-33.6	NA	NA	NA	NA	no	-	1	-	100.0% (3 / 3)	100.0% (1 / 1)	NA% (0 / 0)	NA% (0 / 0)	0.0% (0 / 2)	NA% (0 / 0)	0.0% (0 / 2)	NA% (0 / 0)	0.0% (0 / 2)	NA% (0 / 0)	0.0% (0 / 2)	NA% (0 / 0)	0.0% (0 / 2)	NA% (0 / 0)
Altamira, Spain	SP.C.6750	Sediment	no	Lys.D.4930	E.E.9605	Lib.O.7297	Cap.L.2971	542587	530222	33227	735	45.21	62.6	45	55.5-69.4	37.8-52.4	80	44.4	56.3-94.3	27.9-61.9	yes	11.6 (3.5-19.7)	285	MH	*97.6% (81 / 83)	*100.0% (28 / 28)	0.0% (0 / 52)	0.0% (0 / 18)	2.5% (1 / 40)	7.1% (1 / 14)	0.0% (0 / 57)	0.0% (0 / 19)	2.0% (4 / 205)	2.2% (2 / 89)	0.7% (1 / 140)	1.9% (1 / 54)	0.0% (0 / 77)	0.0% (0 / 30)
Altamira, Spain	SP.C.6751	Sediment	no	Lys.D.4931	E.E.9606	Lib.O.7298	Cap.L.2972	301842	292476	19782	76	260.29	23.1	18.2	9.0-43.6	5.2-40.3	100	50	2.5-100.0	1.3-98.7	no	-	12	-	*100.0% (5 / 5)	*100.0% (3 / 3)	0.0% (0 / 1)	0.0% (0 / 1)	0.0% (0 / 4)	NA% (0 / 0)	0.0% (0 / 3)	NA% (0 / 0)	0.0% (0 / 17)	0.0% (0 / 5)	0.0% (0 / 13)	0.0% (0 / 1)	0.0% (0 / 4)	0.0% (0 / 3)
Altamira, Spain	SP.C.6752	Sediment	no	Lys.D.4932	E.E.9607	Lib.O.7299	Cap.L.2973	472724	460046	14493	56	258.8	28.6	11.1	8.4-58.1	1.4-34.7	NA	0	NA	0.0-84.2	no	-	8	-	NA% (0 / 0)	NA% (0 / 0)	NA% (0 / 0)	NA% (0 / 0)	0.0% (0 / 1)	NA% (0 / 0)	0.0% (0 / 2)	NA% (0 / 0)	20.0% (1 / 5)	0.0% (0 / 1)	0.0% (0 / 5)	NA% (0 / 0)	0.0% (0 / 1)	0.0% (0 / 1)
Altamira, Spain	SP.C.6753	Sediment	no	Lys.D.4933	E.E.9608	Lib.O.7300	Cap.L.2974	398271	387437	23685	104	227.74	25	9.4	11.5-43.4	2.0-25.0	100	50	2.5-100.0	1.3-98.7	no	-	14	-	*100.0% (6 / 6)	NA% (0 / 0)	0.0% (0 / 5)	NA% (0 / 0)	0.0% (0 / 4)	0.0% (0 / 1)	0.0% (0 / 9)	NA% (0 / 0)	0.0% (0 / 15)	0.0% (0 / 5)	0.0% (0 / 14)	NA% (0 / 0)	0.0% (0 / 9)	0.0% (0 / 3)
Altamira, Spain	SP.C.6754	Sediment	no	Lys.D.4934	E.E.9781	Lib.P.272	Cap.L.3420	669984	662840	27503	25	1100.12	20	0	0.5-71.6	0.0-70.8	NA	NA	NA	NA	no	-	2	-	100.0% (1 / 1)	NA% (0 / 0)	NA% (0 / 0)	NA% (0 / 0)	NA% (0 / 0)	NA% (0 / 0)	NA% (0 / 0)	NA% (0 / 0)	0.0% (0 / 5)	0.0% (0 / 1)	0.0% (0 / 5)	NA% (0 / 0)	0.0% (0 / 4)	NA% (0 / 0)
Altamira, Spain	SP.B.1803	Skeletal	no	Lys.B.3902	E.C.2593	Lib.G.9808	Cap.F.5396	458272	437677	5785	66	87.65	0	0	0.0-28.5	0.0-17.6	NA	NA	NA	NA	no	-	2	-	*100.0% (9 / 9)	NA% (0 / 0)	0.0% (0 / 2)	NA% (0 / 0)	0.0% (0 / 1)	NA% (0 / 0)	0.0% (0 / 3)	NA% (0 / 0)	0.0% (0 / 24)	NA% (0 / 0)	0.0% (0 / 16)	NA% (0 / 0)	0.0% (0 / 8)	NA% (0 / 0)
Altamira, Spain	SP.B.1804	Skeletal	no	Lys.B.3905	E.C.2596	Lib.G.9811	Cap.F.5399	447933	438007	17283	527	32.8	2.6	0	0.5-7.3	0.0-2.3	NA	0	NA	0.0-84.2	no	-	5	-	*97.1% (68 / 70)	NA% (0 / 0)	0.0% (0 / 45)	0.0% (0 / 1)	0.0% (0 / 34)	NA% (0 / 0)	0.0% (0 / 59)	0.0% (0 / 1)	0.0% (0 / 168)	0.0% (0 / 2)	0.0% (0 / 152)	0.0% (0 / 1)	0.0% (0 / 82)	0.0% (0 / 3)
Altamira, Spain	SP.B.1809	Skeletal	no	Lys.B.3913	E.C.2604	Lib.G.9821	Cap.F.5409	517054	507056	92667	439	211.09	4.7	0.8	1.3-11.5	0.0-4.2	NA	0	NA	0.0-97.5	no	-	8	-	*100.0% (41 / 41)	100.0% (1 / 1)	0.0% (0 / 53)	0.0% (0 / 2)	0.0% (0 / 41)	0.0% (0 / 2)	1.9% (1 / 52)	0.0% (0 / 3)	1.4% (2 / 142)	0.0% (0 / 3)	0.0% (0 / 89)	0.0% (0 / 2)	0.0% (0 / 72)	0.0% (0 / 1)
Altamira, Spain	SP.B.1810	Skeletal	no	Lys.B.3914	E.C.2605	Lib.G.9822	Cap.F.5410	286693	276698	6329	955	6.63	0	0.5	0.0-1.6	0.0-2.7	NA	NA	NA	NA	no	-	3	-	*100.0% (126 / 126)	NA% (0 / 0)	0.0% (0 / 135)	NA% (0 / 0)	0.0% (0 / 79)	NA% (0 / 0)	0.0% (0 / 117)	NA% (0 / 0)	0.6% (2 / 326)	0.0% (0 / 4)	0.3% (1 / 287)	0.0% (0 / 2)	0.0% (0 / 199)	NA% (0 / 0)
Altamira, Spain	SP.B.1811	Skeletal	no	Lys.B.3908	E.C.2599	Lib.G.9814	Cap.F.5402	471373	463781	171292	437	391.97	1.5	0	0.0-8.2	0.0-3.4	NA	NA	NA	NA	no	-	2	-	*97.9% (46 / 47)	100.0% (1 / 1)	0.0% (0 / 51)	NA% (0 / 0)	0.0% (0 / 41)	0.0% (0 / 1)	0.0% (0 / 60)	NA% (0 / 0)	4.6% (7 / 151)	0.0% (0 / 2)	0.0% (0 / 100)	0.0% (0 / 1)	0.0% (0 / 88)	NA% (0 / 0)
Altamira, Spain	SP.B.1812	Skeletal	no	Lys.B.3911	E.C.2602	Lib.G.9819	Cap.F.5407	361348	356300	99857	149	670.18	0	0	0.0-11.2	0.0-9.7	NA	NA	NA	NA	no	-	2	-	*100.0% (19 / 19)	NA% (0 / 0)	0.0% (0 / 18)	NA% (0 / 0)	0.0% (0 / 6)	NA% (0 / 0)	0.0% (0 / 7)	NA% (0 / 0)	0.0% (0 / 46)	NA% (0 / 0)	1.9% (1 / 52)	NA% (0 / 0)	0.0% (0 / 27)	NA% (0 / 0)
Balmori, Spain	SP.C.6766	Control (Wall)	no	Lys.D.4815	E.E.9445	Lib.O.6647	Cap.L.2805	369033	343376	31332	123	254.73	3.1	0	0.1-16.2	0.0-12.8	NA	NA	NA	NA	no	-	1	-	*100.0% (11 / 11)	NA% (0 / 0)	0.0% (0 / 9)	NA% (0 / 0)	0.0% (0 / 6)	NA% (0 / 0)	20.0% (1 / 5)	NA% (0 / 0)	0.0% (0 / 32)	0.0% (0 / 1)	0.0% (0 / 15)	NA% (0 / 0)	0.0% (0 / 13)	NA% (0 / 0)
Balmori, Spain	SP.C.6770	Control (Wall)	no	Lys.D.4816	E.E.9446	Lib.O.6648	Cap.L.2806	347438	309707	25621	123	208.3	3.8	4.3	0.1-19.6	0.1-21.9	NA	NA	NA	NA	no	-	4	-	*100.0% (6 / 6)	100.0% (1 / 1)	0.0% (0 / 11)	NA% (0 / 0)	0.0% (0 / 9)	NA% (0 / 0)	0.0% (0 / 13)	NA% (0 / 0)	0.0% (0 / 14)	NA% (0 / 0)	0.0% (0 / 23)	NA% (0 / 0)	0.0% (0 / 8)	0.0% (0 / 1)
Balmori, Spain	SP.C.6771	Control (Wall)	no	Lys.D.4817	E.E.9450	Lib.O.6652	Cap.L.2807	360833	332770	33559	126	266.34	2.6	0	0.1-13.8	0.0-8.0	NA	NA	NA	NA	no	-	2	-	*100.0% (8 / 8)	100.0% (1 / 1)	0.0% (0 / 16)	NA% (0 / 0)	0.0% (0 / 4)	NA% (0 / 0)	0.0% (0 / 10)	NA% (0 / 0)	2.6% (1 / 38)	NA% (0 / 0)	0.0% (0 / 23)	NA% (0 / 0)	5.6% (1 / 18)	NA% (0 / 0)
Balmori, Spain	SP.C.6773	Control (Wall)	no	Lys.D.4818	E.E.9451	Lib.O.6653	Cap.L.2808	346542	321587	26606	137	194.2	5.7	0	0.7-19.2	0.0-11.9	NA	0	NA	0.0-84.2	no	-	3	-	*100.0% (18 / 18)	NA% (0 / 0)	0.0% (0 / 12)	NA% (0 / 0)	0.0% (0 / 9)	NA% (0 / 0)	0.0% (0 / 18)	0.0% (0 / 1)	0.0% (0 / 31)	NA% (0 / 0)	0.0% (0 / 33)	NA% (0 / 0)	0.0% (0 / 17)	0.0% (0 / 1)
Balmori, Spain	SP.C.6775	Control (Wall)	no	Lys.D.4819	E.E.9452	Lib.O.6654	Cap.L.2809	311889	287179	6273	48	130.69	0	0	0.0-33.6	0.0-21.8	NA	NA	NA	NA	no	-	0	-	*100.0% (7 / 7)	NA% (0 / 0)	0.0% (0 / 5)	NA% (0 / 0)	0.0% (0 / 3)	NA% (0 / 0)	0.0% (0 / 4)	NA% (0 / 0)	0.0% (0 / 5)	NA% (0 / 0)	0.0% (0 / 3)	NA% (0 / 0)	0.0% (0 / 6)	NA% (0 / 0)
Balmori, Spain	SP.C.6761	Pigment (Wall)	yes	Lys.D.4812	E.E.9442	Lib.O.6644	Cap.L.2802	341373	317445	17774	91	195.32	0	3.8	0.0-17.6	0.1-19.6	NA	NA	NA	NA	no	-	1	-	*100.0% (5 / 5)	NA% (0 / 0)	0.0% (0 / 9)	NA% (0 / 0)	0.0% (0 / 6)	NA% (0 / 0)	0.0% (0 / 7)	NA% (0 / 0)	0.0% (0 / 9)	NA% (0 / 0)	0.0% (0 / 17)	NA% (0 / 0)	0.0% (0 / 3)	NA% (0 / 0)
Balmori, Spain	SP.C.6764	Pigment (Wall)	yes	Lys.D.4813	E.E.9443	Lib.O.6645	Cap.L.2803	319528	287163	42203	174	242.55	0	0	0.0-7.4	0.0-9.0	NA	NA	NA	NA	no	-	3	-	*100.0% (16 / 16)	NA% (0 / 0)	0.0% (0 / 16)	NA% (0 / 0)	0.0% (0 / 15)	NA% (0 / 0)	0.0% (0 / 17)	0.0% (0 / 2)	0.0% (0 / 40)	0.0% (0 / 1)	0.0% (0 / 35)	NA% (0 / 0)	0.0% (0 / 11)	NA% (0 / 0)
Balmori, Spain	SP.C.6765	Pigment (Wall)	yes	Lys.D.4814	E.E.9444	Lib.O.6646	Cap.L.2804	409850	385732	98366	452	217.62	0.9	0	0.0-5.1	0.0-2.6	NA	NA	NA	NA	no	-	2	-	*100.0% (61 / 61)	NA% (0 / 0)	0.0% (0 / 42)	NA% (0 / 0)	0.0% (0 / 27)	NA% (0 / 0)	0.0% (0 / 42)	NA% (0 / 0)	1.4% (2 / 146)	NA% (0 / 0)	0.0% (0 / 106)	NA% (0 / 0)	2.7% (2 / 74)	0.0% (0 / 1)
Covarón, Spain	SP.C.5564	Control (Floor)	no	Lys.C.9300	E.E.1685	Lib.L.5380	Cap.J.7206	131543	125637	58533	478	122.45	2.1	0	0.3-7.4	0.0-2.6	NA	0	NA	0.0-84.2	no	-	6	-	*96.5% (55 / 57)	0.0% (0 / 1)	0.0% (0 / 44)	NA% (0 / 0)	0.0% (0 / 29)	NA% (0 / 0)	0.0% (0 / 40)	0.0% (0 / 1)	0.9% (1 / 115)	0.0% (0 / 1)	0.0% (0 / 94)	0.0% (0 / 1)	0.0% (0 / 109)	0.0% (0 / 1)
Covarón, Spain	SP.C.5564	Control (Floor)	no	Lys.C.9168	E.E.1542	Lib.L.5237	Cap.J.7537	109223	101891	21780	409	53.25	1.2	1.8	0.0-6.7	0.2-6.3	0	NA	0.0-97.5	NA	no	-	3	-	*100.0% (39 / 39)	100.0% (1 / 1)	0.0% (0 / 41)	NA% (0 / 0)	0.0% (0 / 18)	NA% (0 / 0)	0.0% (0 / 29)	NA% (0 / 0)	0.9% (1 / 110)	NA% (0 / 0)	0.0% (0 / 93)	0.0% (0 / 1)	0.0% (0 / 82)	NA% (0 / 0)
Covarón, Spain	SP.C.5565	Control (Floor)	no	Lys.C.9301	E.E.1686	Lib.L.5381	Cap.J.7207	141867	136921	66646	557	119.65	0	1.4	0.0-3.8	0.2-4.9	0	NA	0.0-97.5	NA	no	-	4	-	*100.0% (59 / 59)	NA% (0 / 0)	0.0% (0 / 50)	NA% (0 / 0)	0.0% (0 / 42)	NA% (0 / 0)	0.0% (0 / 52)	NA% (0 / 0)	2.5% (4 / 163)	0.0% (0 / 2)	0.0% (0 / 125)	0.0% (0 / 1)	0.0% (0 / 82)	NA% (0 / 0)
Covarón, Spain	SP.C.5565	Control (Floor)	no	Lys.C.9169	E.E.1543	Lib.L.5238	Cap.J.7538	146966	141262	43599	470	92.76	1.1	1.6	0.0-5.7	0.2-5.7	0	NA	0.0-97.5	NA	no	-	7	-	*100.0% (58 / 58)	100.0% (1 / 1)	0.0% (0 / 32)	0.0% (0 / 1)	0.0% (0 / 30)	NA% (0 / 0)	2.4% (1 / 42)	0.0% (0 / 1)	2.8% (4 / 142)	0.0% (0 / 3)	0.0% (0 / 108)	0.0% (0 / 4)	0.0% (0 / 79)	0.0% (0 / 1)
Covarón, Spain	SP.C.5546	Control (Wall)	no	Lys.C.9162	E.E.1536	Lib.L.5231	Cap.J.5788	300975	293962	116572	904	128.95	15.4	12.2	10.7-21.2	8.2-17.3	14.3	20	0.4-57.9	0.5-71.6	yes	67.6 (61.2-74.1)	107	MH	*93.4% (99 / 106)	*81.2% (13 / 16)	1.1% (1 / 90)	0.0% (0 / 7)	1.8% (1 / 56)	7.7% (1 / 13)	1.1% (1 / 88)	0.0% (0 / 12)	1.5% (4 / 274)	6.1% (2 / 33)	1.0% (2 / 202)	4.5% (1 / 22)	2.0% (3 / 153)	0.0% (0 / 23)
Covarón, Spain	SP.C.5546	Control (Wall)	no	Lys.C.9294	E.E.1679	Lib.L.5374	Cap.J.7200	190476	186001	78922	706	111.79	5.6	4.3	2.7-10.1	1.9-8.3	100	75	29.2-100.0	19.4-99.4	no	-	30	-	*98.5% (65 / 66)	100.0% (1 / 1)	0.0% (0 / 83)	0.0% (0 / 3)	0.0% (0 / 42)	NA% (0 / 0)	0.0% (0 / 76)	0.0% (0 / 4)	2.1% (4 / 188)	0.0% (0 / 7)	0.0% (0 / 168)	0.0% (0 / 8)	1.0% (1 / 105)	0.0% (0 / 5)
Covarón, Spain	SP.C.5547	Control (Wall)	no	Lys.C.9163	E.E.1537	Lib.L.5232	Cap.J.5789	255028	248542	90812	773	117.48	25.3	17.2	19.0-32.4	12.3-23.0	66.7	40	29.9-92.5	16.3-67.7	yes	59.3 (52.5-66.1)	114	MH	*96.8% (92 / 95)	*93.3% (14 / 15)	3.6% (3 / 84)	10.0% (1 / 10)	1.7% (1 / 59)	14.3% (1 / 7)	0.0% (0 / 74)	0.0% (0 / 11)	2.1% (5 / 243)	8.0% (2 / 25)	1.9% (3 / 155)	4.2% (1 / 24)	0.0% (0 / 139)	0.0% (0 / 12)
Covarón, Spain	SP.C.5547	Control (Wall)	no	Lys.C.9295	E.E.1680	Lib.L.5375	Cap.J.7201	175083	164260	72219	530	136.26	1.9	0.7	0.2-6.7	0.0-3.6	NA	0	NA	0.0-97.5	no	-	7	-	*97.8% (44 / 45)	NA% (0 / 0)	0.0% (0 / 51)	0.0% (0 / 1)	0.0% (0 / 27)	NA% (0 / 0)	0.0% (0 / 44)	0.0% (0 / 1)	0.0% (0 / 136)	0.0% (0 / 2)	0.8% (1 / 131)	33.3% (1 / 3)	0.0% (0 / 104)	NA% (0 / 0)
Covarón, Spain	SP.C.5556	Pigment (Floor)	yes	Lys.C.9164	E.E.1538	Lib.L.5233	Cap.J.5790	246849	240477	93651	553	169.35	0.7	0	0.0-4.0	0.0-2.4	NA	NA	NA	NA	no	-	3	-	*100.0% (59 / 59)	NA% (0 / 0)	0.0% (0 / 64)	NA% (0 / 0)	0.0% (0 / 36)	0.0% (0 / 1)	0.0% (0 / 50)	0.0% (0 / 1)	1.8% (3 / 163)	NA% (0 / 0)	0.8% (1 / 127)	0.0% (0 / 2)	0.0% (0 / 80)	NA% (0 / 0)
Covarón, Spain	SP.C.5556	Pigment (Floor)	yes	Lys.C.9296	E.E.1681	Lib.L.5376	Cap.J.7202	151491	144714	73415	578	127.02	4.3	0	1.4-9.7	0.0-2.7	NA	0	NA	0.0-97.5	no	-	9	-	*95.5% (63 / 66)	50.0% (1 / 2)	0.0% (0 / 60)	0.0% (0 / 4)	0.0% (0 / 39)	NA% (0 / 0)	0.0% (0 / 40)	0.0% (0 / 3)	0.0% (0 / 171)	0.0% (0 / 4)	0.0% (0 / 124)	0.0% (0 / 2)	0.0% (0 / 90)	0.0% (0 / 2)
Covarón, Spain	SP.C.5558	Pigment (Floor)	yes	Lys.C.9297	E.E.1682	Lib.L.5377	Cap.J.7203	178826	170862	82591	504	163.87	2.1	1.5	0.3-7.3	0.2-5.3	NA	NA	NA	NA	no	-	4	-	*100.0% (46 / 46)	NA% (0 / 0)	0.0% (0 / 54)	0.0% (0 / 1)	0.0% (0 / 39)	NA% (0 / 0)	0.0% (0 / 46)	0.0% (0 / 1)	1.4% (2 / 148)	0.0% (0 / 2)	0.8% (1 / 125)	0.0% (0 / 2)	1.1% (1 / 91)	0.0% (0 / 2)
Covarón, Spain	SP.C.5558	Pigment (Floor)	yes	Lys.C.9165	E.E.1539	Lib.L.5234	Cap.J.7534	27162	26031	6635	538	12.33	1.6	1.3	0.2-5.8	0.2-4.7	NA	NA	NA	NA	no	-	7	-	*98.2% (56 / 57)	NA% (0 / 0)	0.0% (0 / 48)	0.0% (0 / 2)	0.0% (0 / 40)	0.0% (0 / 1)	0.0% (0 / 56)	NA% (0 / 0)	0.7% (1 / 146)	NA% (0 / 0)	0.8% (1 / 120)	0.0% (0 / 1)	0.0% (0 / 94)	NA% (0 / 0)
Covarón, Spain	SP.C.5560	Pigment (Floor)	yes	Lys.C.9298	E.E.1683	Lib.L.5378	Cap.J.7204	182962	175657	86954	498	174.61	2.1	0.8	0.3-7.5	0.0-4.4	0	0	0.0-97.5	0.0-97.5	no	-	7	-	*100.0% (60 / 60)	NA% (0 / 0)	0.0% (0 / 52)	0.0% (0 / 2)	0.0% (0 / 36)	0.0% (0 / 1)	0.0% (0 / 33)	0.0% (0 / 1)	3.6% (6 / 165)	0.0% (0 / 2)	0.0% (0 / 115)	0.0% (0 / 3)	0.0% (0 / 83)	0.0% (0 / 1)
Covarón, Spain	SP.C.5560	Pigment (Floor)	yes	Lys.C.9166	E.E.1540	Lib.L.5235	Cap.J.7535	84032	79135	31293	554	56.49	0.8	1.3	0.0-4.4	0.2-4.5	NA	NA	NA	NA	no	-	8	-	*100.0% (51 / 51)	NA% (0 / 0)	0.0% (0 / 36)	0.0% (0 / 2)	0.0% (0 / 32)	0.0% (0 / 1)	0.0% (0 / 59)	0.0% (0 / 2)	0.6% (1 / 181)	0.0% (0 / 4)	0.0% (0 / 125)	0.0% (0 / 5)	0.0% (0 / 102)	0.0% (0 / 2)
Covarón, Spain	SP.C.5562	Pigment (Floor)	yes	Lys.C.9299	E.E.1684	Lib.L.5379	Cap.J.7205	138054	133423	69879	561	124.56	1.8	1.5	0.2-6.2	0.2-5.2	0	0	0.0-97.5	0.0-97.5	no	-	9	-	*95.8% (46 / 48)	NA% (0 / 0)	0.0% (0 / 52)	0.0% (0 / 1)	0.0% (0 / 34)	NA% (0 / 0)	0.0% (0 / 42)	NA% (0 / 0)	0.6% (1 / 166)	0.0% (0 / 1)	0.7% (1 / 142)	0.0% (0 / 2)	0.0% (0 / 73)	0.0% (0 / 1)
Covarón, Spain	SP.C.5562	Pigment (Floor)	yes	Lys.C.9167	E.E.1541	Lib.L.5236	Cap.J.7536	120784	110600	41834	508	82.35	1.9	0	0.2-6.8	0.0-2.9	NA	0	NA	0.0-97.5	no	-	6	-	*100.0% (44 / 44)	NA% (0 / 0)	0.0% (0 / 44)	0.0% (0 / 2)	0.0% (0 / 35)	NA% (0 / 0)	0.0% (0 / 66)	NA% (0 / 0)	0.7% (1 / 151)	0.0% (0 / 2)	0.0% (0 / 99)	NA% (0 / 0)	0.0% (0 / 69)	0.0% (0 / 1)
Covarón, Spain	SP.C.5541	Pigment (Wall)	yes	Lys.C.9158	E.E.1532	Lib.L.5227	Cap.J.5784	221043	204074	75999	756	100.53	0	1.7	0.0-2.4	0.3-4.8	0	NA	0.0-97.5	NA	no	-	6	-	*98.1% (105 / 107)	100.0% (1 / 1)	0.0% (0 / 89)	NA% (0 / 0)	0.0% (0 / 54)	0.0% (0 / 1)	0.0% (0 / 75)	NA% (0 / 0)	0.4% (1 / 268)	NA% (0 / 0)	0.0% (0 / 230)	0.0% (0 / 2)	0.7% (1 / 153)	NA% (0 / 0)
Covarón, Spain	SP.C.5541	Pigment (Wall)	yes	Lys.C.9290	E.E.1672	Lib.L.5367	Cap.J.7195	163748	155941	67085	558	120.22	4.3	0	1.4-9.9	0.0-2.6	NA	0	NA	0.0-70.8	no	-	11	-	*100.0% (62 / 62)	100.0% (1 / 1)	0.0% (0 / 46)	0.0% (0 / 1)	0.0% (0 / 41)	NA% (0 / 0)	0.0% (0 / 51)	NA% (0 / 0)	3.0% (5 / 166)	0.0% (0 / 2)	0.0% (0 / 134)	0.0% (0 / 4)	0.0% (0 / 94)	0.0% (0 / 2)
Covarón, Spain	SP.C.5542	Pigment (Wall)	yes	Lys.C.9159	E.E.1533	Lib.L.5228	Cap.J.5785	263937	251063	101682	542	187.61	2	0	0.2-6.9	0.0-3.1	NA	NA	NA	NA	no	-	8	-	*100.0% (59 / 59)	NA% (0 / 0)	0.0% (0 / 61)	0.0% (0 / 2)	0.0% (0 / 36)	0.0% (0 / 1)	1.7% (1 / 60)	NA% (0 / 0)	0.6% (1 / 160)	NA% (0 / 0)	0.8% (1 / 118)	0.0% (0 / 3)	0.0% (0 / 83)	NA% (0 / 0)
Covarón, Spain	SP.C.5542	Pigment (Wall)	yes	Lys.C.9291	E.E.1673	Lib.L.5368	Cap.J.7196	179660	172753	79473	500	158.95	0	1.5	0.0-3.2	0.2-5.2	NA	NA	NA	NA	no	-	5	-	*97.5% (78 / 80)	NA% (0 / 0)	0.0% (0 / 54)	NA% (0 / 0)	0.0% (0 / 32)	NA% (0 / 0)	0.0% (0 / 52)	NA% (0 / 0)	3.4% (6 / 179)	NA% (0 / 0)	0.0% (0 / 100)	NA% (0 / 0)	0.0% (0 / 74)	NA% (0 / 0)
Covarón, Spain	SP.C.5543	Pigment (Wall)	yes	Lys.C.9160	E.E.1534	Lib.L.5229	Cap.J.5786	260615	253200	119389	534	223.57	0.9	1.6	0.0-4.9	0.2-5.6	0	0	0.0-97.5	0.0-97.5	no	-	9	-	*98.5% (64 / 65)	NA% (0 / 0)	0.0% (0 / 42)	0.0% (0 / 1)	0.0% (0 / 24)	0.0% (0 / 1)	2.0% (1 / 50)	NA% (0 / 0)	0.0% (0 / 140)	0.0% (0 / 4)	0.7% (1 / 136)	NA% (0 / 0)	1.4% (1 / 71)	0.0% (0 / 3)
Covarón, Spain	SP.C.5543	Pigment (Wall)	yes	Lys.C.9292	E.E.1674	Lib.L.5369	Cap.J.7197	192535	183678	97269	502	193.76	2.9	0.8	0.6-8.3	0.0-4.6	NA	0	NA	0.0-97.5	no	-	7	-	*100.0% (70 / 70)	*100.0% (3 / 3)	0.0% (0 / 55)	NA% (0 / 0)	0.0% (0 / 47)	0.0% (0 / 1)	0.0% (0 / 45)	0.0% (0 / 3)	1.4% (2 / 142)	0.0% (0 / 2)	0.0% (0 / 115)	NA% (0 / 0)	2.3% (2 / 87)	0.0% (0 / 1)
Covarón, Spain	SP.C.5544	Pigment (Wall)	yes	Lys.C.9161	E.E.1535	Lib.L.5230	Cap.J.5787	129666	125452	54587	3255	16.77	0.6	0.6	0.2-1.6	0.1-1.6	NA	0	NA	0.0-97.5	no	-	22	-	*99.1% (349 / 352)	*100.0% (4 / 4)	0.3% (1 / 386)	0.0% (0 / 3)	0.0% (0 / 256)	NA% (0 / 0)	0.0% (0 / 288)	0.0% (0 / 1)	0.4% (3 / 842)	0.0% (0 / 5)	0.1% (1 / 915)	0.0% (0 / 6)	0.0% (0 / 461)	0.0% (0 / 7)
Covarón, Spain	SP.C.5544	Pigment (Wall)	yes	Lys.C.9293	E.E.1675	Lib.L.5370	Cap.J.7198	166486	152615	67759	3398	19.94	1.8	0.2	0.9-3.3	0.0-0.8	NA	0	NA	0.0-52.2	no	-	25	-	*99.4% (342 / 344)	*100.0% (5 / 5)	0.2% (1 / 470)	0.0% (0 / 9)	0.0% (0 / 263)	0.0% (0 / 1)	0.3% (1 / 348)	0.0% (0 / 4)	0.5% (5 / 984)	0.0% (0 / 7)	0.1% (1 / 1051)	0.0% (0 / 5)	0.2% (1 / 585)	0.0% (0 / 5)
Covarón, Spain	SP.C.5548	Sediment	no	Lys.C.9362	E.E.2509	Lib.L.5531	Cap.J.8410	636449	618380	204858	1522	134.6	20.7	14.3	16.7-25.1	11.0-18.2	36.8	25.9	16.3-61.6	11.1-46.3	yes	37.7 (27.6-47.8)	235	MH	*98.6% (144 / 146)	*100.0% (22 / 22)	0.8% (1 / 126)	5.6% (1 / 18)	0.0% (0 / 96)	0.0% (0 / 18)	0.0% (0 / 141)	0.0% (0 / 17)	0.7% (3 / 411)	1.3% (1 / 75)	1.0% (3 / 292)	0.0% (0 / 45)	1.9% (4 / 208)	5.1% (2 / 39)
Covarón, Spain	SP.C.5549	Sediment	no	Lys.C.9363	E.E.2510	Lib.L.5532	Cap.J.8411	447057	429185	53799	6860	7.84	33.9	22.8	31.8-36.2	20.8-24.8	37.4	23.9	28.5-46.9	17.9-30.8	yes	12.7 (9.5-15.9)	1719	MH	*97.1% (768 / 791)	*96.3% (184 / 191)	1.5% (9 / 618)	1.3% (2 / 153)	1.4% (6 / 429)	0.8% (1 / 119)	0.8% (5 / 640)	0.6% (1 / 163)	2.4% (52 / 2137)	2.5% (13 / 530)	0.9% (14 / 1581)	0.5% (2 / 385)	1.0% (11 / 1142)	0.3% (1 / 298)
Covarón, Spain	SP.C.5550	Sediment	no	Lys.C.9364	E.E.2511	Lib.L.5533	Cap.J.8412	476551	462618	124924	26946	4.64	41.4	31.4	40.2-42.6	30.3-32.5	38.5	29.6	34.6-42.6	26.4-32.9	yes	0.1 (0.0-1.4)	8480	MH	*97.4% (2885 / 2962)	*96.7% (844 / 873)	1.4% (34 / 2474)	0.6% (5 / 789)	1.8% (28 / 1591)	1.8% (10 / 544)	1.1% (27 / 2517)	1.5% (12 / 798)	2.3% (188 / 8041)	2.9% (72 / 2486)	1.3% (80 / 5978)	1.5% (28 / 1868)	2.5% (103 / 4180)	1.8% (25 / 1374)
Covarón, Spain	SP.C.5551	Sediment	no	Lys.C.9365	E.E.2512	Lib.L.5534	Cap.J.8413	422685	406741	123969	8584	14.44	38.3	28.6	36.3-40.3	26.7-30.6	36.9	29.9	30.1-44.1	24.2-36.1	yes	7.2 (4.0-10.5)	2375	MH	*97.7% (918 / 940)	*98.0% (240 / 245)	0.5% (4 / 753)	0.5% (1 / 210)	1.5% (7 / 477)	2.4% (3 / 126)	0.8% (6 / 762)	1.4% (3 / 212)	1.7% (41 / 2481)	1.0% (7 / 694)	1.1% (19 / 1793)	1.1% (5 / 455)	0.8% (10 / 1262)	0.6% (2 / 319)
Covarón, Spain	SP.C.5552	Sediment	no	Lys.C.9366	E.E.2513	Lib.L.5535	Cap.J.8414	621595	604775	102176	6342	45977	41.8	28	39.5-44.0	25.9-30.1	40.5	27	33.0-48.3	21.6-32.9	yes	3.0 (0.0-6.1)	2048	MH	*96.1% (597 / 621)	*96.3% (182 / 189)	2.1% (12 / 559)	2.6% (5 / 193)	0.9% (3 / 332)	2.4% (3 / 125)	1.1% (6 / 553)	1.0% (2 / 197)	2.4% (45 / 1858)	2.5% (16 / 629)	1.2% (15 / 1297)	1.5% (6 / 410)	1.6% (15 / 910)	0.7% (2 / 297)
Covarón, Spain	SP.C.5553	Sediment	no	Lys.C.9367	E.E.2514	Lib.L.5536	Cap.J.8415	504425	476059	48889	1172	41.71	29.6	20.5	24.4-35.3	16.1-25.6	35.7	38.5	18.6-55.9	20.2-59.4	yes	34.9 (27.5-42.2)	240	MH	*98.2% (109 / 111)	*100.0% (30 / 30)	0.0% (0 / 89)	0.0% (0 / 17)	1.7% (1 / 58)	12.5% (1 / 8)	0.9% (1 / 116)	0.0% (0 / 20)	4.6% (13 / 284)	3.9% (2 / 51)	0.4% (1 / 230)	2.0% (1 / 49)	1.2% (2 / 166)	0.0% (0 / 27)
Covarón, Spain	SP.C.5554	Sediment	no	Lys.C.9368	E.E.2515	Lib.L.5537	Cap.J.8416	661148	649250	205619	6694	30.72	39.1	27	37.0-41.3	25.1-29.1	38.1	26.4	30.9-45.7	21.1-32.3	yes	3.8 (0.6-7.0)	2088	MH	*97.5% (650 / 667)	*97.9% (191 / 195)	1.2% (7 / 586)	1.0% (2 / 204)	2.1% (7 / 327)	2.8% (3 / 108)	0.9% (5 / 563)	2.2% (4 / 182)	2.8% (52 / 1850)	2.3% (14 / 606)	1.4% (18 / 1300)	1.5% (6 / 407)	1.2% (11 / 881)	1.3% (4 / 302)
Covarón, Spain	SP.C.5555	Sediment	no	Lys.C.9369	E.E.2516	Lib.L.5538	Cap.J.8417	443242	421946	19993	2704	7.39	25.9	20.5	22.7-29.2	17.6-23.7	27.8	16.9	14.2-45.2	8.4-29.0	yes	10.9 (6.7-15.2)	612	MH	*97.0% (294 / 303)	*96.6% (57 / 59)	3.7% (8 / 218)	0.0% (0 / 39)	1.8% (3 / 170)	0.0% (0 / 38)	1.2% (3 / 241)	3.5% (2 / 57)	2.1% (15 / 710)	0.6% (1 / 170)	1.2% (7 / 587)	0.7% (1 / 152)	1.1% (4 / 379)	2.6% (2 / 77)
Covarón, Spain	SP.C.5566	Sediment	yes	Lys.C.9170	E.E.1544	Lib.L.5239	Cap.J.7539	105054	102415	12006	2342	5.13	53.3	42.4	49.4-57.3	38.4-46.4	66.7	44.4	55.1-76.9	35.3-53.9	yes	16.6 (12.2-21.0)	854	MH	*94.4% (219 / 232)	*97.6% (83 / 85)	1.5% (3 / 194)	1.4% (1 / 69)	3.3% (4 / 121)	2.6% (1 / 38)	0.9% (2 / 213)	1.4% (1 / 74)	3.0% (19 / 643)	3.9% (9 / 228)	0.2% (1 / 482)	0.0% (0 / 168)	0.6% (2 / 326)	0.9% (1 / 112)
Covarón, Spain	SP.C.5567	Sediment	yes	Lys.C.9171	E.E.1545	Lib.L.5240	Cap.J.7540	76130	75105	17193	529	32.5	1.9	2.2	0.2-6.8	0.5-6.4	0	NA	0.0-97.5	NA	no	-	13	-	*98.6% (70 / 71)	100.0% (2 / 2)	0.0% (0 / 64)	0.0% (0 / 1)	0.0% (0 / 31)	NA% (0 / 0)	0.0% (0 / 50)	NA% (0 / 0)	0.7% (1 / 151)	0.0% (0 / 3)	0.8% (1 / 123)	0.0% (0 / 2)	1.1% (1 / 90)	20.0% (1 / 5)
Covarón, Spain	SP.C.5568	Sediment	yes	Lys.C.9172	E.E.1546	Lib.L.5241	Cap.J.7541	68652	66782	6733	1752	3.84	50.9	46.7	46.6-55.2	42.1-51.4	61.4	48.9	49.0-72.8	38.1-59.8	yes	7.8 (1.9-13.7)	682	MH	*98.9% (176 / 178)	*98.4% (60 / 61)	0.0% (0 / 148)	0.0% (0 / 58)	2.5% (2 / 79)	6.5% (2 / 31)	0.7% (1 / 150)	0.0% (0 / 59)	2.2% (12 / 543)	3.9% (8 / 205)	0.2% (1 / 415)	0.0% (0 / 180)	0.7% (2 / 282)	1.7% (2 / 115)
Covarón, Spain	SP.C.5569	Sediment	yes	Lys.C.9173	E.E.1547	Lib.L.5242	Cap.J.7542	73178	69472	19843	401	49.48	2.2	3.6	0.3-7.8	1.0-9.0	100	100	2.5-100.0	2.5-100.0	no	-	9	-	*100.0% (41 / 41)	100.0% (1 / 1)	0.0% (0 / 33)	0.0% (0 / 2)	0.0% (0 / 21)	0.0% (0 / 1)	0.0% (0 / 43)	0.0% (0 / 1)	0.8% (1 / 118)	0.0% (0 / 3)	0.0% (0 / 91)	0.0% (0 / 5)	0.0% (0 / 74)	0.0% (0 / 2)
Covarón, Spain	SP.C.5570	Sediment	yes	Lys.C.9174	E.E.1548	Lib.L.5243	Cap.J.7543	75471	69894	16196	382	42.4	0	0.9	0.0-4.1	0.0-4.7	NA	NA	NA	NA	no	-	3	-	*100.0% (52 / 52)	NA% (0 / 0)	0.0% (0 / 34)	0.0% (0 / 1)	0.0% (0 / 26)	0.0% (0 / 1)	0.0% (0 / 29)	NA% (0 / 0)	0.0% (0 / 101)	0.0% (0 / 1)	0.0% (0 / 93)	0.0% (0 / 2)	0.0% (0 / 44)	NA% (0 / 0)
Cudón, Spain	SP.C.5451	Control (Wall)	no	Lys.C.9051	E.E.1413	Lib.L.5108	Cap.J.5700	103804	102023	42280	550	76.87	2.9	0	0.8-7.3	0.0-2.2	NA	0	NA	0.0-84.2	no	-	9	-	*100.0% (50 / 50)	NA% (0 / 0)	0.0% (0 / 53)	0.0% (0 / 2)	0.0% (0 / 25)	NA% (0 / 0)	0.0% (0 / 63)	NA% (0 / 0)	0.0% (0 / 136)	0.0% (0 / 2)	0.0% (0 / 119)	0.0% (0 / 2)	0.0% (0 / 87)	0.0% (0 / 3)
Cudón, Spain	SP.C.5451	Control (Wall)	no	Lys.C.9183	E.E.1557	Lib.L.5252	Cap.J.7552	171392	165768	82928	511	162.29	1	0	0.0-5.3	0.0-2.8	NA	NA	NA	NA	no	-	5	-	*98.0% (49 / 50)	NA% (0 / 0)	0.0% (0 / 41)	NA% (0 / 0)	0.0% (0 / 28)	NA% (0 / 0)	0.0% (0 / 40)	0.0% (0 / 1)	0.6% (1 / 162)	NA% (0 / 0)	0.0% (0 / 119)	0.0% (0 / 1)	1.5% (1 / 65)	0.0% (0 / 2)
Cudón, Spain	SP.C.5457	Control (Wall)	no	Lys.C.9053	E.E.1415	Lib.L.5110	Cap.J.5702	309400	300485	119875	495	242.17	0.9	1.5	0.0-4.9	0.2-5.4	NA	0	NA	0.0-97.5	no	-	9	-	*100.0% (49 / 49)	NA% (0 / 0)	0.0% (0 / 47)	0.0% (0 / 3)	0.0% (0 / 35)	0.0% (0 / 2)	0.0% (0 / 48)	NA% (0 / 0)	0.0% (0 / 139)	0.0% (0 / 2)	0.0% (0 / 95)	0.0% (0 / 3)	0.0% (0 / 94)	0.0% (0 / 1)
Cudón, Spain	SP.C.5457	Control (Wall)	no	Lys.C.9185	E.E.1559	Lib.L.5254	Cap.J.7554	193220	183492	84350	740	113.99	1.9	0.6	0.4-5.3	0.0-3.2	NA	0	NA	0.0-97.5	no	-	9	-	*99.0% (102 / 103)	NA% (0 / 0)	1.2% (1 / 86)	0.0% (0 / 1)	0.0% (0 / 52)	0.0% (0 / 2)	0.0% (0 / 76)	0.0% (0 / 1)	0.0% (0 / 223)	0.0% (0 / 3)	0.0% (0 / 221)	0.0% (0 / 1)	0.0% (0 / 108)	0.0% (0 / 3)
Cudón, Spain	SP.C.5460	Control (Wall)	no	Lys.C.9058	E.E.1423	Lib.L.5118	Cap.J.5708	60651	59302	24626	416	59.2	1.4	0	0.0-7.5	0.0-3.3	NA	0	NA	0.0-97.5	no	-	3	-	*100.0% (42 / 42)	100.0% (1 / 1)	0.0% (0 / 28)	NA% (0 / 0)	0.0% (0 / 18)	0.0% (0 / 1)	0.0% (0 / 36)	0.0% (0 / 1)	1.9% (2 / 107)	NA% (0 / 0)	0.0% (0 / 75)	0.0% (0 / 2)	0.0% (0 / 53)	NA% (0 / 0)
Cudón, Spain	SP.C.5460	Control (Wall)	no	Lys.C.9190	E.E.1564	Lib.L.5259	Cap.J.7559	89403	86049	47585	451	105.51	1.2	0	0.0-6.8	0.0-3.4	NA	0	NA	0.0-97.5	no	-	8	-	*100.0% (46 / 46)	NA% (0 / 0)	0.0% (0 / 29)	NA% (0 / 0)	0.0% (0 / 30)	0.0% (0 / 1)	0.0% (0 / 47)	0.0% (0 / 2)	0.0% (0 / 143)	0.0% (0 / 4)	0.0% (0 / 96)	0.0% (0 / 3)	0.0% (0 / 58)	NA% (0 / 0)
Cudón, Spain	SP.C.5465	Control (Wall)	yes	Lys.C.9060	E.E.1425	Lib.L.5120	Cap.J.5710	142076	139362	56244	369	152.42	0	0	0.0-6.1	0.0-3.5	NA	NA	NA	NA	no	-	2	-	*100.0% (42 / 42)	NA% (0 / 0)	0.0% (0 / 29)	NA% (0 / 0)	0.0% (0 / 17)	NA% (0 / 0)	0.0% (0 / 32)	NA% (0 / 0)	0.0% (0 / 110)	0.0% (0 / 1)	0.0% (0 / 82)	0.0% (0 / 2)	0.0% (0 / 57)	0.0% (0 / 1)
Cudón, Spain	SP.C.5465	Control (Wall)	yes	Lys.C.9192	E.E.1566	Lib.L.5261	Cap.J.7561	169338	161038	75391	489	154.17	1	0	0.0-5.2	0.0-2.6	NA	0	NA	0.0-97.5	no	-	4	-	*94.3% (50 / 53)	NA% (0 / 0)	0.0% (0 / 39)	NA% (0 / 0)	0.0% (0 / 20)	NA% (0 / 0)	0.0% (0 / 38)	0.0% (0 / 1)	0.8% (1 / 128)	50.0% (1 / 2)	2.1% (2 / 94)	0.0% (0 / 2)	2.9% (2 / 68)	NA% (0 / 0)
Cudón, Spain	SP.C.5468	Control (Wall)	no	Lys.C.9062	E.E.1427	Lib.L.5122	Cap.J.5712	150085	143019	65406	2540	25.75	0.4	0.4	0.1-1.5	0.1-1.1	0	NA	0.0-97.5	NA	no	-	18	-	*96.8% (300 / 310)	100.0% (1 / 1)	0.0% (0 / 267)	0.0% (0 / 2)	0.0% (0 / 203)	0.0% (0 / 2)	0.0% (0 / 268)	0.0% (0 / 1)	1.3% (12 / 890)	0.0% (0 / 6)	0.0% (0 / 627)	0.0% (0 / 5)	0.2% (1 / 496)	0.0% (0 / 3)
Cudón, Spain	SP.C.5468	Control (Wall)	no	Lys.C.9194	E.E.1568	Lib.L.5263	Cap.J.7563	80808	75896	38368	602	63.73	0.8	1.2	0.0-4.4	0.1-4.2	NA	0	NA	0.0-97.5	no	-	7	-	*96.9% (62 / 64)	NA% (0 / 0)	0.0% (0 / 60)	0.0% (0 / 1)	0.0% (0 / 38)	NA% (0 / 0)	0.0% (0 / 61)	0.0% (0 / 1)	2.1% (4 / 193)	0.0% (0 / 4)	0.0% (0 / 137)	0.0% (0 / 2)	0.9% (1 / 114)	0.0% (0 / 3)
Cudón, Spain	SP.C.5449	Pigment (Wall)	yes	Lys.C.9050	E.E.1412	Lib.L.5107	Cap.J.5699	197039	193023	84047	377	222.94	1.3	3.4	0.0-6.9	0.7-9.7	NA	NA	NA	NA	no	-	6	-	*100.0% (43 / 43)	100.0% (2 / 2)	0.0% (0 / 33)	0.0% (0 / 1)	5.3% (1 / 19)	NA% (0 / 0)	0.0% (0 / 35)	NA% (0 / 0)	0.0% (0 / 119)	0.0% (0 / 3)	0.0% (0 / 101)	0.0% (0 / 1)	1.6% (1 / 64)	0.0% (0 / 1)
Cudón, Spain	SP.C.5449	Pigment (Wall)	yes	Lys.C.9182	E.E.1556	Lib.L.5251	Cap.J.7551	250254	241094	126682	601	210.79	3.6	2.4	1.2-8.2	0.7-6.1	0	NA	0.0-84.2	NA	no	-	22	-	*98.3% (59 / 60)	*100.0% (5 / 5)	0.0% (0 / 48)	0.0% (0 / 2)	0.0% (0 / 40)	0.0% (0 / 1)	0.0% (0 / 66)	0.0% (0 / 2)	0.0% (0 / 186)	0.0% (0 / 5)	0.0% (0 / 128)	0.0% (0 / 7)	0.0% (0 / 107)	0.0% (0 / 3)
Cudón, Spain	SP.C.5455	Pigment (Wall)	yes	Lys.C.9052	E.E.1414	Lib.L.5109	Cap.J.5701	201108	197611	86595	516	167.82	5.4	3.7	2.0-11.4	1.2-8.4	0	0	0.0-97.5	0.0-60.2	no	-	21	-	*98.0% (48 / 49)	NA% (0 / 0)	0.0% (0 / 43)	0.0% (0 / 1)	0.0% (0 / 27)	0.0% (0 / 2)	0.0% (0 / 44)	0.0% (0 / 2)	0.7% (1 / 150)	NA% (0 / 0)	0.9% (1 / 109)	0.0% (0 / 4)	1.4% (1 / 70)	NA% (0 / 0)
Cudón, Spain	SP.C.5455	Pigment (Wall)	yes	Lys.C.9184	E.E.1558	Lib.L.5253	Cap.J.7553	204848	194349	102642	535	191.85	4.2	1.4	1.1-10.3	0.2-4.9	0	0	0.0-97.5	0.0-70.8	no	-	12	-	*96.8% (61 / 63)	100.0% (1 / 1)	0.0% (0 / 44)	NA% (0 / 0)	0.0% (0 / 21)	NA% (0 / 0)	0.0% (0 / 42)	0.0% (0 / 2)	0.0% (0 / 185)	0.0% (0 / 3)	0.9% (1 / 112)	0.0% (0 / 3)	0.0% (0 / 65)	0.0% (0 / 1)
Cudón, Spain	SP.C.5464	Pigment (Wall)	yes	Lys.C.9059	E.E.1424	Lib.L.5119	Cap.J.5709	126206	124051	50656	443	114.35	0	0.8	0.0-3.8	0.0-4.6	NA	NA	NA	NA	no	-	4	-	*97.1% (67 / 69)	100.0% (2 / 2)	0.0% (0 / 52)	0.0% (0 / 2)	0.0% (0 / 25)	NA% (0 / 0)	0.0% (0 / 43)	NA% (0 / 0)	0.0% (0 / 121)	0.0% (0 / 1)	0.0% (0 / 104)	0.0% (0 / 3)	0.0% (0 / 58)	NA% (0 / 0)
Cudón, Spain	SP.C.5464	Pigment (Wall)	yes	Lys.C.9191	E.E.1565	Lib.L.5260	Cap.J.7560	140199	134398	60170	498	120.82	1	0.8	0.0-5.7	0.0-4.2	0	NA	0.0-97.5	NA	no	-	4	-	*100.0% (47 / 47)	100.0% (2 / 2)	0.0% (0 / 40)	NA% (0 / 0)	3.1% (1 / 32)	50.0% (1 / 2)	0.0% (0 / 44)	NA% (0 / 0)	1.7% (2 / 117)	0.0% (0 / 1)	0.0% (0 / 115)	0.0% (0 / 1)	0.0% (0 / 75)	NA% (0 / 0)
Cudón, Spain	SP.C.5467	Pigment (Wall)	yes	Lys.C.9061	E.E.1426	Lib.L.5121	Cap.J.5711	263235	257226	109919	413	266.15	1.3	1.9	0.0-6.9	0.2-6.8	0	NA	0.0-97.5	NA	no	-	9	-	*100.0% (58 / 58)	NA% (0 / 0)	0.0% (0 / 38)	0.0% (0 / 1)	0.0% (0 / 19)	NA% (0 / 0)	0.0% (0 / 43)	NA% (0 / 0)	0.0% (0 / 139)	0.0% (0 / 3)	0.0% (0 / 85)	0.0% (0 / 1)	0.0% (0 / 91)	0.0% (0 / 2)
Cudón, Spain	SP.C.5467	Pigment (Wall)	yes	Lys.C.9193	E.E.1567	Lib.L.5262	Cap.J.7562	197158	189768	104520	811	128.88	2.9	0.4	0.9-6.6	0.0-2.5	NA	0	NA	0.0-70.8	no	-	14	-	*93.8% (61 / 65)	50.0% (1 / 2)	0.0% (0 / 79)	0.0% (0 / 1)	0.0% (0 / 43)	NA% (0 / 0)	0.0% (0 / 80)	NA% (0 / 0)	0.8% (2 / 250)	0.0% (0 / 7)	1.0% (2 / 193)	0.0% (0 / 3)	0.0% (0 / 110)	0.0% (0 / 2)
Cudón, Spain	SP.C.5459	Pigment + Control (Wall)	yes	Lys.C.9054	E.E.1416	Lib.L.5111	Cap.J.5703	185873	181425	76891	794	96.84	0.6	0	0.0-3.2	0.0-1.4	NA	NA	NA	NA	no	-	3	-	*100.0% (81 / 81)	100.0% (1 / 1)	0.0% (0 / 94)	NA% (0 / 0)	6.8% (3 / 44)	NA% (0 / 0)	0.0% (0 / 83)	0.0% (0 / 1)	0.5% (1 / 218)	0.0% (0 / 1)	1.0% (2 / 194)	NA% (0 / 0)	0.0% (0 / 111)	0.0% (0 / 1)
Cudón, Spain	SP.C.5459	Pigment + Control (Wall)	no	Lys.C.9055	E.E.1417	Lib.L.5112	Cap.J.5704	270816	266695	115600	357	323.81	4.7	2	1.3-11.5	0.2-7.2	NA	0	NA	0.0-97.5	no	-	9	-	*100.0% (33 / 33)	NA% (0 / 0)	0.0% (0 / 42)	0.0% (0 / 2)	0.0% (0 / 21)	0.0% (0 / 1)	0.0% (0 / 38)	NA% (0 / 0)	5.5% (5 / 91)	NA% (0 / 0)	0.0% (0 / 70)	0.0% (0 / 4)	0.0% (0 / 62)	0.0% (0 / 2)
Cudón, Spain	SP.C.5459	Pigment + Control (Wall)	no	Lys.C.9056	E.E.1418	Lib.L.5113	Cap.J.5705	145128	143071	65528	360	182.02	1.4	0	0.0-7.8	0.0-3.6	NA	0	NA	0.0-97.5	no	-	3	-	*100.0% (47 / 47)	NA% (0 / 0)	0.0% (0 / 28)	0.0% (0 / 1)	0.0% (0 / 21)	NA% (0 / 0)	3.6% (1 / 28)	NA% (0 / 0)	0.0% (0 / 91)	NA% (0 / 0)	0.0% (0 / 74)	NA% (0 / 0)	0.0% (0 / 49)	NA% (0 / 0)
Cudón, Spain	SP.C.5459	Pigment + Control (Wall)	no	Lys.C.9057	E.E.1419	Lib.L.5114	Cap.J.5706	202891	198850	87090	244	356.93	1.9	0	0.0-10.3	0.0-5.2	NA	NA	NA	NA	no	-	2	-	*96.8% (30 / 31)	NA% (0 / 0)	0.0% (0 / 20)	NA% (0 / 0)	0.0% (0 / 10)	NA% (0 / 0)	0.0% (0 / 27)	0.0% (0 / 1)	3.8% (2 / 53)	NA% (0 / 0)	0.0% (0 / 66)	NA% (0 / 0)	0.0% (0 / 46)	NA% (0 / 0)
Cudón, Spain	SP.C.5459	Pigment + Control (Wall)	yes	Lys.C.9186	E.E.1560	Lib.L.5255	Cap.J.7555	218648	214216	98346	601	163.64	2.5	2.9	0.5-7.0	0.9-6.6	0	0	0.0-97.5	0.0-97.5	no	-	15	-	*96.8% (60 / 62)	50.0% (1 / 2)	0.0% (0 / 68)	0.0% (0 / 4)	0.0% (0 / 40)	0.0% (0 / 1)	0.0% (0 / 53)	0.0% (0 / 4)	0.7% (1 / 141)	0.0% (0 / 8)	0.8% (1 / 122)	0.0% (0 / 6)	0.0% (0 / 83)	0.0% (0 / 2)
Cudón, Spain	SP.C.5459	Pigment + Control (Wall)	no	Lys.C.9187	E.E.1561	Lib.L.5256	Cap.J.7556	177413	167607	81869	508	161.16	4.3	0	1.4-9.9	0.0-2.7	NA	0	NA	0.0-70.8	no	-	6	-	*98.2% (56 / 57)	100.0% (2 / 2)	1.7% (1 / 58)	NA% (0 / 0)	3.2% (1 / 31)	0.0% (0 / 2)	2.1% (1 / 48)	NA% (0 / 0)	1.7% (3 / 175)	0.0% (0 / 2)	0.9% (1 / 117)	0.0% (0 / 2)	1.1% (1 / 93)	0.0% (0 / 2)
Cudón, Spain	SP.C.5459	Pigment + Control (Wall)	no	Lys.C.9188	E.E.1562	Lib.L.5257	Cap.J.7557	215702	206978	108587	653	166.29	1.5	0	0.2-5.2	0.0-2.2	NA	0	NA	0.0-97.5	no	-	6	-	*100.0% (56 / 56)	NA% (0 / 0)	0.0% (0 / 62)	NA% (0 / 0)	0.0% (0 / 33)	NA% (0 / 0)	0.0% (0 / 61)	0.0% (0 / 1)	0.6% (1 / 172)	0.0% (0 / 4)	0.8% (1 / 130)	0.0% (0 / 3)	0.0% (0 / 69)	0.0% (0 / 2)
Cudón, Spain	SP.C.5459	Pigment + Control (Wall)	no	Lys.C.9189	E.E.1563	Lib.L.5258	Cap.J.7558	87082	83955	42861	410	104.54	0	1	0.0-4.2	0.0-5.3	NA	NA	NA	NA	no	-	3	-	*100.0% (42 / 42)	NA% (0 / 0)	2.9% (1 / 34)	NA% (0 / 0)	0.0% (0 / 27)	NA% (0 / 0)	0.0% (0 / 26)	NA% (0 / 0)	0.9% (1 / 113)	NA% (0 / 0)	0.0% (0 / 82)	NA% (0 / 0)	0.0% (0 / 72)	NA% (0 / 0)
Cudón, Spain	SP.C.5429	Sediment	no	Lys.C.9328	E.E.2469	Lib.L.5491	Cap.J.8375	520283	504595	154559	382	404.6	4.6	0	1.3-11.4	0.0-3.3	NA	0	NA	0.0-97.5	no	-	7	-	*100.0% (44 / 44)	100.0% (1 / 1)	2.8% (1 / 36)	NA% (0 / 0)	0.0% (0 / 21)	NA% (0 / 0)	0.0% (0 / 27)	NA% (0 / 0)	2.0% (2 / 98)	0.0% (0 / 2)	0.0% (0 / 85)	NA% (0 / 0)	0.0% (0 / 62)	0.0% (0 / 3)
Cudón, Spain	SP.C.5430	Sediment	no	Lys.C.9329	E.E.2470	Lib.L.5492	Cap.J.8376	642674	621709	209519	465	450.58	3.3	4.1	0.9-8.2	1.5-8.8	0	0	0.0-97.5	0.0-84.2	no	-	14	-	*97.8% (45 / 46)	NA% (0 / 0)	0.0% (0 / 29)	NA% (0 / 0)	0.0% (0 / 35)	0.0% (0 / 2)	0.0% (0 / 37)	0.0% (0 / 2)	2.4% (3 / 126)	0.0% (0 / 7)	0.0% (0 / 69)	0.0% (0 / 2)	0.0% (0 / 67)	0.0% (0 / 4)
Cudón, Spain	SP.C.5431	Sediment	no	Lys.C.9330	E.E.2471	Lib.L.5493	Cap.J.8377	471310	455548	94873	423	224.29	3.8	0	0.8-10.7	0.0-2.9	NA	NA	NA	NA	no	-	10	-	*100.0% (43 / 43)	100.0% (1 / 1)	0.0% (0 / 38)	0.0% (0 / 2)	0.0% (0 / 25)	NA% (0 / 0)	0.0% (0 / 41)	NA% (0 / 0)	0.0% (0 / 132)	0.0% (0 / 1)	0.0% (0 / 110)	0.0% (0 / 2)	0.0% (0 / 50)	0.0% (0 / 1)
Cudón, Spain	SP.C.5432	Sediment	no	Lys.C.9331	E.E.2472	Lib.L.5494	Cap.J.8378	510593	493267	131654	503	261.74	1.9	1.9	0.2-6.8	0.4-5.4	NA	0	NA	0.0-97.5	no	-	9	-	*98.4% (63 / 64)	*75.0% (3 / 4)	0.0% (0 / 51)	0.0% (0 / 1)	0.0% (0 / 33)	NA% (0 / 0)	1.7% (1 / 59)	25.0% (1 / 4)	1.9% (3 / 156)	0.0% (0 / 2)	0.9% (1 / 114)	0.0% (0 / 3)	0.0% (0 / 86)	0.0% (0 / 2)
Cudón, Spain	SP.C.5433	Sediment	no	Lys.C.9332	E.E.2473	Lib.L.5495	Cap.J.8379	492329	474573	129202	486	265.85	3.5	3	1.0-8.7	0.8-7.6	0	NA	0.0-97.5	NA	no	-	12	-	*100.0% (70 / 70)	*100.0% (3 / 3)	0.0% (0 / 39)	0.0% (0 / 1)	0.0% (0 / 23)	NA% (0 / 0)	0.0% (0 / 52)	0.0% (0 / 2)	0.0% (0 / 124)	0.0% (0 / 4)	0.0% (0 / 76)	0.0% (0 / 1)	1.0% (1 / 96)	0.0% (0 / 3)
Cudón, Spain	SP.C.5434	Sediment	no	Lys.C.9333	E.E.2474	Lib.L.5496	Cap.J.8380	574006	560051	209111	545	383.69	1.8	1.9	0.2-6.2	0.4-5.5	0	0	0.0-97.5	0.0-84.2	no	-	11	-	*100.0% (75 / 75)	100.0% (2 / 2)	0.0% (0 / 65)	0.0% (0 / 3)	0.0% (0 / 31)	0.0% (0 / 2)	0.0% (0 / 47)	NA% (0 / 0)	2.3% (4 / 175)	0.0% (0 / 4)	1.7% (2 / 119)	0.0% (0 / 3)	0.0% (0 / 99)	0.0% (0 / 2)
Cudón, Spain	SP.C.5435	Sediment	no	Lys.C.9334	E.E.2475	Lib.L.5497	Cap.J.8381	459204	444477	101683	427	238.13	5.3	2.8	1.7-12.0	0.6-7.9	0	NA	0.0-97.5	NA	no	-	17	-	*97.1% (33 / 34)	NA% (0 / 0)	0.0% (0 / 26)	NA% (0 / 0)	0.0% (0 / 24)	0.0% (0 / 1)	0.0% (0 / 35)	NA% (0 / 0)	3.9% (5 / 129)	0.0% (0 / 4)	0.0% (0 / 73)	NA% (0 / 0)	2.0% (1 / 49)	0.0% (0 / 4)
Cudón, Spain	SP.C.5436	Sediment	no	Lys.C.9335	E.E.2476	Lib.L.5498	Cap.J.8382	466445	446937	121568	482	252.22	1.7	2.4	0.2-6.1	0.5-6.8	0	NA	0.0-84.2	NA	no	-	8	-	*100.0% (60 / 60)	100.0% (2 / 2)	0.0% (0 / 49)	NA% (0 / 0)	0.0% (0 / 29)	NA% (0 / 0)	0.0% (0 / 49)	NA% (0 / 0)	0.0% (0 / 133)	0.0% (0 / 4)	0.0% (0 / 102)	NA% (0 / 0)	0.0% (0 / 75)	0.0% (0 / 1)
Cudón, Spain	SP.C.5437	Sediment	no	Lys.C.9336	E.E.2477	Lib.L.5499	Cap.J.8383	480810	459353	116275	534	217.74	4.2	2.7	1.4-9.6	0.7-6.8	0	0	0.0-97.5	0.0-84.2	no	-	16	-	*97.6% (40 / 41)	100.0% (1 / 1)	0.0% (0 / 65)	0.0% (0 / 3)	0.0% (0 / 31)	NA% (0 / 0)	0.0% (0 / 45)	NA% (0 / 0)	1.4% (2 / 148)	0.0% (0 / 1)	0.0% (0 / 110)	NA% (0 / 0)	0.0% (0 / 91)	0.0% (0 / 2)
Cudón, Spain	SP.C.5438	Sediment	no	Lys.C.9337	E.E.2478	Lib.L.5500	Cap.J.8384	540917	514215	122322	552	221.6	3	0.7	0.6-8.6	0.0-3.8	NA	NA	NA	NA	no	-	12	-	*100.0% (63 / 63)	100.0% (1 / 1)	0.0% (0 / 48)	0.0% (0 / 1)	0.0% (0 / 45)	NA% (0 / 0)	0.0% (0 / 41)	0.0% (0 / 2)	0.8% (1 / 126)	0.0% (0 / 4)	0.8% (1 / 118)	0.0% (0 / 3)	0.0% (0 / 73)	0.0% (0 / 1)
Cudón, Spain	SP.C.5439	Sediment	no	Lys.C.9338	E.E.2479	Lib.L.5501	Cap.J.8385	519631	501026	194194	167	1162.84	5.6	2.2	0.7-18.7	0.1-11.8	NA	0	NA	0.0-97.5	no	-	6	-	*96.3% (26 / 27)	100.0% (2 / 2)	0.0% (0 / 10)	NA% (0 / 0)	0.0% (0 / 5)	NA% (0 / 0)	0.0% (0 / 22)	NA% (0 / 0)	0.0% (0 / 41)	0.0% (0 / 1)	0.0% (0 / 38)	NA% (0 / 0)	4.5% (1 / 22)	NA% (0 / 0)
Cudón, Spain	SP.C.5440	Sediment	no	Lys.C.9339	E.E.2483	Lib.L.5505	Cap.J.8387	567831	536380	204965	285	719.18	1.6	2.4	0.0-8.7	0.3-8.5	NA	0	NA	0.0-97.5	no	-	8	-	*96.6% (28 / 29)	100.0% (1 / 1)	0.0% (0 / 26)	NA% (0 / 0)	0.0% (0 / 28)	0.0% (0 / 1)	0.0% (0 / 22)	NA% (0 / 0)	0.0% (0 / 67)	0.0% (0 / 1)	0.0% (0 / 40)	NA% (0 / 0)	0.0% (0 / 45)	0.0% (0 / 1)
Cudón, Spain	SP.C.5441	Sediment	no	Lys.C.9340	E.E.2484	Lib.L.5506	Cap.J.8388	619112	594179	92444	488	189.43	5.1	4.5	1.9-10.8	1.5-10.3	NA	NA	NA	NA	no	-	14	-	*100.0% (55 / 55)	NA% (0 / 0)	0.0% (0 / 56)	0.0% (0 / 1)	0.0% (0 / 34)	NA% (0 / 0)	0.0% (0 / 65)	0.0% (0 / 4)	0.7% (1 / 138)	0.0% (0 / 3)	0.0% (0 / 102)	0.0% (0 / 1)	0.0% (0 / 52)	0.0% (0 / 3)
Cudón, Spain	SP.C.5442	Sediment	no	Lys.C.9341	E.E.2485	Lib.L.5507	Cap.J.8389	652967	629154	137363	930	147.7	3.8	1.8	1.7-7.4	0.5-4.5	100	50	2.5-100.0	1.3-98.7	no	-	26	-	*100.0% (94 / 94)	100.0% (1 / 1)	0.0% (0 / 87)	0.0% (0 / 5)	0.0% (0 / 61)	NA% (0 / 0)	1.3% (1 / 79)	0.0% (0 / 5)	1.8% (6 / 335)	0.0% (0 / 16)	0.0% (0 / 187)	0.0% (0 / 6)	0.0% (0 / 162)	0.0% (0 / 4)
Cudón, Spain	SP.C.5443	Sediment	no	Lys.C.9342	E.E.2486	Lib.L.5508	Cap.J.8390	555092	539971	145831	670	217.66	3.6	2	1.3-7.7	0.6-5.1	0	0	0.0-70.8	0.0-84.2	no	-	12	-	*96.2% (51 / 53)	0.0% (0 / 1)	4.0% (2 / 50)	0.0% (0 / 1)	3.4% (1 / 29)	NA% (0 / 0)	0.0% (0 / 62)	0.0% (0 / 2)	0.5% (1 / 190)	0.0% (0 / 4)	0.0% (0 / 121)	0.0% (0 / 2)	0.0% (0 / 103)	0.0% (0 / 3)
Cudón, Spain	SP.C.5444	Sediment	no	Lys.C.9343	E.E.2487	Lib.L.5509	Cap.J.8391	525145	510528	135548	610	222.21	17.6	9.3	11.5-25.2	5.2-15.1	0	0	0.0-70.8	0.0-60.2	no	-	62	-	*90.0% (63 / 70)	*50.0% (2 / 4)	*18.8% (6 / 32)	*66.7% (2 / 3)	10.5% (4 / 38)	*57.1% (4 / 7)	1.5% (1 / 68)	16.7% (1 / 6)	1.7% (3 / 172)	0.0% (0 / 18)	0.0% (0 / 122)	0.0% (0 / 11)	1.0% (1 / 100)	0.0% (0 / 5)
Cudón, Spain	SP.C.5445	Sediment	no	Lys.C.9344	E.E.2488	Lib.L.5510	Cap.J.8392	681084	633218	122376	1604	76.29	17.9	13.2	14.3-22.1	10.0-16.9	71.4	41.7	41.9-91.6	22.1-63.4	yes	76.1 (71.5-80.6)	155	N	*93.9% (216 / 230)	18.2% (2 / 11)	8.4% (14 / 167)	*100.0% (3 / 3)	3.4% (4 / 117)	0.0% (0 / 3)	0.0% (0 / 166)	0.0% (0 / 8)	1.8% (10 / 553)	0.0% (0 / 44)	0.2% (1 / 464)	0.0% (0 / 30)	0.0% (0 / 329)	0.0% (0 / 14)
Cudón, Spain	SP.C.5446	Sediment	no	Lys.C.9345	E.E.2489	Lib.L.5511	Cap.J.8393	492182	475628	99594	594	167.67	5.4	5.6	2.2-10.8	2.6-10.3	50	25	1.3-98.7	0.6-80.6	no	-	21	-	*98.1% (52 / 53)	50.0% (1 / 2)	0.0% (0 / 66)	0.0% (0 / 2)	0.0% (0 / 31)	0.0% (0 / 2)	0.0% (0 / 50)	0.0% (0 / 2)	2.8% (5 / 176)	0.0% (0 / 4)	0.0% (0 / 102)	0.0% (0 / 2)	0.0% (0 / 89)	0.0% (0 / 2)
Cudón, Spain	SP.C.5447	Sediment	no	Lys.C.9346	E.E.2490	Lib.L.5512	Cap.J.8394	685998	660418	125421	570	220.04	3.2	2.1	0.9-7.9	0.4-6.1	0	0	0.0-97.5	0.0-97.5	no	-	12	-	*100.0% (57 / 57)	NA% (0 / 0)	0.0% (0 / 35)	NA% (0 / 0)	0.0% (0 / 38)	0.0% (0 / 1)	0.0% (0 / 58)	NA% (0 / 0)	0.6% (1 / 166)	0.0% (0 / 6)	0.0% (0 / 121)	0.0% (0 / 5)	2.1% (2 / 96)	0.0% (0 / 1)
Cudón, Spain	SP.C.5448	Sediment	no	Lys.C.9347	E.E.2491	Lib.L.5513	Cap.J.8395	548280	518879	71831	506	141.96	1.8	1.4	0.2-6.4	0.2-5.1	0	0	0.0-97.5	0.0-97.5	no	-	10	-	*100.0% (53 / 53)	100.0% (1 / 1)	0.0% (0 / 32)	0.0% (0 / 2)	0.0% (0 / 33)	NA% (0 / 0)	0.0% (0 / 30)	NA% (0 / 0)	2.0% (3 / 151)	0.0% (0 / 6)	0.0% (0 / 109)	NA% (0 / 0)	0.0% (0 / 64)	0.0% (0 / 2)
Escoural, Portugal	SP.C.6793	Control (Wall)	no	Lys.D.4946	E.E.9492	Lib.O.6694	Cap.L.2847	768592	746718	197709	187	1057.27	2.1	0	0.1-11.1	0.0-5.4	NA	0	NA	0.0-97.5	no	-	3	-	*100.0% (12 / 12)	NA% (0 / 0)	0.0% (0 / 7)	NA% (0 / 0)	0.0% (0 / 8)	0.0% (0 / 1)	0.0% (0 / 18)	0.0% (0 / 1)	3.6% (1 / 28)	NA% (0 / 0)	0.0% (0 / 25)	NA% (0 / 0)	0.0% (0 / 26)	NA% (0 / 0)
Escoural, Portugal	SP.C.6793	Control (Wall)	no	Lys.D.4835	E.E.9462	Lib.O.6664	Cap.L.2819	470211	441051	52423	181	289.63	6.8	0	1.9-16.5	0.0-7.4	NA	0	NA	0.0-97.5	no	-	7	-	*100.0% (18 / 18)	NA% (0 / 0)	0.0% (0 / 19)	0.0% (0 / 2)	0.0% (0 / 11)	NA% (0 / 0)	0.0% (0 / 16)	0.0% (0 / 1)	1.9% (1 / 54)	0.0% (0 / 2)	0.0% (0 / 39)	NA% (0 / 0)	2.8% (1 / 36)	0.0% (0 / 1)
Escoural, Portugal	SP.C.6795	Control (Wall)	no	Lys.D.4836	E.E.9463	Lib.O.6665	Cap.L.2820	740790	704701	225359	350	643.88	0	1.1	0.0-4.5	0.0-5.8	NA	NA	NA	NA	no	-	4	-	*100.0% (28 / 28)	100.0% (1 / 1)	0.0% (0 / 28)	0.0% (0 / 1)	0.0% (0 / 20)	NA% (0 / 0)	0.0% (0 / 42)	NA% (0 / 0)	0.0% (0 / 102)	0.0% (0 / 2)	0.0% (0 / 87)	NA% (0 / 0)	0.0% (0 / 48)	0.0% (0 / 1)
Escoural, Portugal	SP.C.6797	Control (Wall)	no	Lys.D.4837	E.E.9464	Lib.O.6666	Cap.L.2821	781410	740277	229548	253	907.3	4.5	1.7	0.9-12.7	0.0-8.9	0	0	0.0-97.5	0.0-97.5	no	-	9	-	*100.0% (35 / 35)	*100.0% (4 / 4)	0.0% (0 / 30)	NA% (0 / 0)	0.0% (0 / 20)	NA% (0 / 0)	0.0% (0 / 22)	NA% (0 / 0)	3.8% (2 / 52)	0.0% (0 / 3)	0.0% (0 / 58)	0.0% (0 / 3)	0.0% (0 / 22)	NA% (0 / 0)
Escoural, Portugal	SP.C.6799	Control (Wall)	no	Lys.D.4838	E.E.9465	Lib.O.6667	Cap.L.2822	550381	523716	133057	903	147.35	1.5	0	0.3-4.4	0.0-1.7	NA	0	NA	0.0-84.2	no	-	12	-	*99.2% (132 / 133)	NA% (0 / 0)	0.0% (0 / 103)	0.0% (0 / 1)	0.0% (0 / 66)	0.0% (0 / 2)	0.9% (1 / 108)	0.0% (0 / 2)	0.7% (2 / 274)	0.0% (0 / 3)	0.0% (0 / 285)	0.0% (0 / 5)	1.1% (2 / 183)	0.0% (0 / 2)
Escoural, Portugal	SP.C.6801	Control (Wall)	no	Lys.D.4839	E.E.9469	Lib.O.6671	Cap.L.2824	904252	865464	332529	2786	119.36	1.2	0.8	0.4-2.6	0.3-1.7	0	0	0.0-97.5	0.0-70.8	no	-	29	-	*100.0% (327 / 327)	*100.0% (3 / 3)	0.0% (0 / 334)	0.0% (0 / 6)	0.0% (0 / 172)	0.0% (0 / 3)	0.0% (0 / 336)	NA% (0 / 0)	0.6% (5 / 835)	0.0% (0 / 3)	0.1% (1 / 707)	0.0% (0 / 13)	0.0% (0 / 454)	0.0% (0 / 3)
Escoural, Portugal	SP.C.6803	Control (Wall)	no	Lys.D.4840	E.E.9470	Lib.O.6672	Cap.L.2825	846948	780351	274135	3543	77.37	0.7	0.9	0.3-1.4	0.4-1.9	NA	0	NA	0.0-97.5	no	-	36	-	*99.8% (464 / 465)	NA% (0 / 0)	0.0% (0 / 422)	0.0% (0 / 5)	0.0% (0 / 292)	0.0% (0 / 7)	0.0% (0 / 422)	0.0% (0 / 6)	0.3% (4 / 1250)	0.0% (0 / 11)	0.2% (2 / 978)	0.0% (0 / 5)	0.0% (0 / 691)	0.0% (0 / 2)
Escoural, Portugal	SP.C.6804	Control (Wall)	no	Lys.D.4841	E.E.9471	Lib.O.6673	Cap.L.2826	745275	690979	167449	2709	61.81	1.2	0.6	0.5-2.3	0.2-1.5	0	0	0.0-84.2	0.0-97.5	no	-	29	-	*97.7% (335 / 343)	*100.0% (5 / 5)	0.3% (1 / 338)	0.0% (0 / 4)	0.5% (1 / 193)	NA% (0 / 0)	0.3% (1 / 323)	0.0% (0 / 8)	0.8% (7 / 886)	0.0% (0 / 8)	0.0% (0 / 800)	0.0% (0 / 11)	0.6% (3 / 519)	0.0% (0 / 8)
Escoural, Portugal	SP.C.6804	Control (Wall)	no	Lys.D.4947	E.E.9493	Lib.O.6695	Cap.L.2848	559994	520758	105233	917	114.76	2.5	0	0.8-5.7	0.0-1.5	NA	0	NA	0.0-84.2	no	-	17	-	*100.0% (105 / 105)	100.0% (1 / 1)	0.0% (0 / 86)	0.0% (0 / 4)	1.5% (1 / 65)	50.0% (1 / 2)	0.0% (0 / 111)	0.0% (0 / 5)	0.0% (0 / 274)	0.0% (0 / 3)	0.0% (0 / 213)	0.0% (0 / 8)	0.0% (0 / 157)	0.0% (0 / 2)
Escoural, Portugal	SP.C.6806	Control (Wall)	no	Lys.D.4842	E.E.9472	Lib.O.6674	Cap.L.2827	811956	768595	241466	1815	133.04	2.1	2.1	1.0-4.0	1.0-3.8	0	0	0.0-84.2	0.0-60.2	no	-	33	-	*97.9% (184 / 188)	*100.0% (4 / 4)	0.0% (0 / 201)	0.0% (0 / 4)	0.0% (0 / 124)	0.0% (0 / 2)	0.0% (0 / 201)	0.0% (0 / 1)	1.3% (8 / 594)	0.0% (0 / 8)	0.2% (1 / 495)	0.0% (0 / 14)	0.0% (0 / 326)	0.0% (0 / 1)
Escoural, Portugal	SP.C.6806	Control (Wall)	no	Lys.D.4948	E.E.9494	Lib.O.6696	Cap.L.2849	988473	943278	370476	321	1154.13	4.8	1.8	1.3-11.9	0.2-6.2	50	25	1.3-98.7	0.6-80.6	no	-	8	-	*100.0% (42 / 42)	100.0% (2 / 2)	2.8% (1 / 36)	0.0% (0 / 3)	0.0% (0 / 23)	0.0% (0 / 1)	2.8% (1 / 36)	25.0% (1 / 4)	1.1% (1 / 89)	NA% (0 / 0)	0.0% (0 / 58)	0.0% (0 / 3)	0.0% (0 / 51)	0.0% (0 / 3)
Escoural, Portugal	SP.C.6808	Control (Wall)	no	Lys.D.4843	E.E.9473	Lib.O.6675	Cap.L.2828	667681	622257	90835	270	336.43	5.9	1.4	1.6-14.4	0.0-7.7	0	0	0.0-97.5	0.0-97.5	no	-	9	-	*100.0% (28 / 28)	NA% (0 / 0)	0.0% (0 / 40)	0.0% (0 / 5)	0.0% (0 / 14)	NA% (0 / 0)	0.0% (0 / 26)	0.0% (0 / 2)	0.0% (0 / 49)	NA% (0 / 0)	0.0% (0 / 65)	0.0% (0 / 1)	0.0% (0 / 36)	NA% (0 / 0)
Escoural, Portugal	SP.C.6810	Control (Wall)	no	Lys.D.4844	E.E.9474	Lib.O.6676	Cap.L.2829	507442	495550	111641	351	318.07	29.6	31.1	20.0-40.8	21.8-41.7	37.5	50	8.5-75.5	11.8-88.2	yes	33.4 (20.3-46.4)	85	MH	*94.9% (37 / 39)	*100.0% (7 / 7)	0.0% (0 / 23)	0.0% (0 / 6)	0.0% (0 / 15)	0.0% (0 / 4)	0.0% (0 / 19)	0.0% (0 / 5)	0.0% (0 / 70)	0.0% (0 / 17)	1.6% (1 / 63)	6.7% (1 / 15)	2.5% (1 / 40)	0.0% (0 / 13)
Escoural, Portugal	SP.C.6812	Control (Wall)	no	Lys.D.4845	E.E.9475	Lib.O.6677	Cap.L.2830	531936	501224	120774	195	619.35	2.6	0	0.1-13.5	0.0-7.7	NA	NA	NA	NA	no	-	3	-	*100.0% (31 / 31)	NA% (0 / 0)	0.0% (0 / 28)	0.0% (0 / 1)	5.9% (1 / 17)	NA% (0 / 0)	0.0% (0 / 7)	NA% (0 / 0)	3.4% (2 / 59)	0.0% (0 / 1)	0.0% (0 / 62)	0.0% (0 / 2)	2.4% (1 / 41)	0.0% (0 / 1)
Escoural, Portugal	SP.C.6813	Control (Wall)	no	Lys.D.4846	E.E.9476	Lib.O.6678	Cap.L.2831	437191	422912	64469	1980	32.56	39.6	30.5	35.5-43.8	26.6-34.6	47.2	35.2	33.3-61.4	24.2-47.5	yes	0.1 (0.0-10.1)	560	MH	*98.6% (204 / 207)	*95.8% (46 / 48)	0.6% (1 / 171)	0.0% (0 / 41)	0.0% (0 / 103)	0.0% (0 / 30)	0.6% (1 / 162)	0.0% (0 / 52)	0.3% (2 / 594)	0.5% (1 / 182)	0.9% (4 / 444)	0.8% (1 / 121)	0.7% (2 / 279)	1.0% (1 / 96)
Escoural, Portugal	SP.C.6814	Control (Wall)	no	Lys.D.4847	E.E.9477	Lib.O.6679	Cap.L.2832	823318	772231	280516	291	963.97	0	4.1	0.0-4.9	0.8-11.4	NA	NA	NA	NA	no	-	9	-	*94.7% (36 / 38)	100.0% (3 / 3)	0.0% (0 / 33)	NA% (0 / 0)	0.0% (0 / 16)	NA% (0 / 0)	0.0% (0 / 29)	0.0% (0 / 1)	1.0% (1 / 96)	0.0% (0 / 2)	0.0% (0 / 62)	0.0% (0 / 1)	0.0% (0 / 46)	0.0% (0 / 2)
Escoural, Portugal	SP.C.6816	Control (Wall)	no	Lys.D.4848	E.E.9478	Lib.O.6680	Cap.L.2833	1093490	1046302	452191	2251	200.88	0.8	1.6	0.3-2.0	0.8-2.8	0	0	0.0-70.8	0.0-70.8	no	-	33	-	*99.2% (252 / 254)	*100.0% (5 / 5)	0.4% (1 / 256)	0.0% (0 / 9)	0.0% (0 / 157)	0.0% (0 / 1)	0.4% (1 / 269)	0.0% (0 / 7)	1.3% (9 / 716)	0.0% (0 / 12)	0.0% (0 / 567)	0.0% (0 / 12)	0.2% (1 / 402)	0.0% (0 / 7)
Escoural, Portugal	SP.C.6817	Control (Wall)	no	Lys.D.4849	E.E.9479	Lib.O.6681	Cap.L.2834	933386	883400	313733	1603	195.72	1.7	2.1	0.7-3.5	0.9-4.1	0	0	0.0-52.2	0.0-84.2	no	-	34	-	*99.5% (208 / 209)	100.0% (3 / 3)	0.0% (0 / 185)	0.0% (0 / 1)	0.0% (0 / 108)	0.0% (0 / 6)	4.3% (8 / 184)	0.0% (0 / 6)	1.1% (5 / 472)	0.0% (0 / 2)	0.0% (0 / 330)	0.0% (0 / 4)	0.4% (1 / 248)	0.0% (0 / 5)
Escoural, Portugal	SP.C.6818	Control (Wall)	no	Lys.D.4850	E.E.9480	Lib.O.6682	Cap.L.2835	599678	567575	108856	153	711.48	4.5	0	0.6-15.5	0.0-7.0	NA	0	NA	0.0-97.5	no	-	4	-	*100.0% (11 / 11)	NA% (0 / 0)	0.0% (0 / 11)	NA% (0 / 0)	0.0% (0 / 5)	NA% (0 / 0)	0.0% (0 / 5)	NA% (0 / 0)	0.0% (0 / 28)	NA% (0 / 0)	3.2% (1 / 31)	NA% (0 / 0)	0.0% (0 / 19)	0.0% (0 / 1)
Escoural, Portugal	SP.C.6820	Control (Wall)	no	Lys.D.4851	E.E.9481	Lib.O.6683	Cap.L.2836	516909	483973	74677	109	685.11	4	5.7	0.1-20.4	0.7-19.2	0	NA	0.0-97.5	NA	no	-	6	-	*75.0% (3 / 4)	NA% (0 / 0)	0.0% (0 / 3)	NA% (0 / 0)	0.0% (0 / 5)	NA% (0 / 0)	0.0% (0 / 12)	0.0% (0 / 2)	5.3% (1 / 19)	0.0% (0 / 1)	0.0% (0 / 34)	0.0% (0 / 3)	0.0% (0 / 7)	NA% (0 / 0)
Escoural, Portugal	SP.C.6821	Control (Wall)	no	Lys.D.4852	E.E.9482	Lib.O.6684	Cap.L.2837	443003	424827	60447	144	419.77	3.1	2.6	0.1-16.2	0.1-13.8	NA	NA	NA	NA	no	-	7	-	*100.0% (17 / 17)	NA% (0 / 0)	0.0% (0 / 17)	0.0% (0 / 1)	0.0% (0 / 5)	NA% (0 / 0)	0.0% (0 / 13)	0.0% (0 / 2)	0.0% (0 / 25)	NA% (0 / 0)	2.7% (1 / 37)	0.0% (0 / 2)	0.0% (0 / 17)	NA% (0 / 0)
Escoural, Portugal	SP.C.6822	Control (Wall)	no	Lys.D.4853	E.E.9483	Lib.O.6685	Cap.L.2838	740408	700485	234317	553	423.72	3.7	1.7	1.4-7.8	0.2-6.1	0	0	0.0-97.5	0.0-97.5	no	-	12	-	*100.0% (66 / 66)	NA% (0 / 0)	2.9% (2 / 70)	NA% (0 / 0)	0.0% (0 / 43)	0.0% (0 / 1)	0.0% (0 / 58)	0.0% (0 / 2)	0.0% (0 / 130)	0.0% (0 / 1)	0.6% (1 / 176)	0.0% (0 / 6)	1.1% (1 / 94)	NA% (0 / 0)
Escoural, Portugal	SP.C.6822	Control (Wall)	no	Lys.D.4949	E.E.9495	Lib.O.6697	Cap.L.2850	1261426	1195759	560811	923	607.6	2.3	3.3	0.8-4.9	1.4-6.4	0	0	0.0-84.2	0.0-70.8	no	-	28	-	*98.9% (87 / 88)	*100.0% (3 / 3)	0.0% (0 / 96)	0.0% (0 / 5)	0.0% (0 / 54)	0.0% (0 / 2)	0.0% (0 / 110)	0.0% (0 / 1)	0.0% (0 / 265)	0.0% (0 / 10)	0.3% (1 / 300)	0.0% (0 / 11)	0.0% (0 / 159)	0.0% (0 / 2)
Escoural, Portugal	SP.C.6826	Control (Wall)	no	Lys.D.4854	E.E.9484	Lib.O.6686	Cap.L.2839	918233	878069	315635	427	739.19	3.2	1	0.7-9.0	0.0-5.3	NA	NA	NA	NA	no	-	8	-	*98.0% (48 / 49)	100.0% (1 / 1)	0.0% (0 / 42)	NA% (0 / 0)	0.0% (0 / 33)	NA% (0 / 0)	0.0% (0 / 26)	0.0% (0 / 1)	0.0% (0 / 103)	0.0% (0 / 1)	0.0% (0 / 72)	0.0% (0 / 1)	0.0% (0 / 57)	0.0% (0 / 1)
Escoural, Portugal	SP.C.6826	Control (Wall)	no	Lys.D.4950	E.E.9496	Lib.O.6698	Cap.L.2851	914747	867165	440336	897	490.9	3.2	1	1.3-6.5	0.1-3.5	NA	0	NA	0.0-70.8	no	-	23	-	*99.2% (130 / 131)	*100.0% (3 / 3)	2.2% (2 / 89)	0.0% (0 / 1)	1.6% (1 / 61)	0.0% (0 / 1)	0.0% (0 / 70)	0.0% (0 / 3)	0.4% (1 / 236)	0.0% (0 / 3)	0.9% (2 / 228)	0.0% (0 / 6)	0.7% (1 / 140)	0.0% (0 / 3)
Escoural, Portugal	SP.C.6827	Control (Wall)	no	Lys.D.4855	E.E.9485	Lib.O.6687	Cap.L.2840	579461	542339	141515	358	395.29	1.1	0	0.0-6.2	0.0-4.5	NA	NA	NA	NA	no	-	3	-	*100.0% (21 / 21)	NA% (0 / 0)	0.0% (0 / 47)	NA% (0 / 0)	0.0% (0 / 32)	NA% (0 / 0)	0.0% (0 / 16)	NA% (0 / 0)	0.0% (0 / 77)	0.0% (0 / 1)	0.0% (0 / 71)	0.0% (0 / 1)	0.0% (0 / 50)	NA% (0 / 0)
Escoural, Portugal	SP.C.6827	Control (Wall)	no	Lys.D.4951	E.E.9497	Lib.O.6699	Cap.L.2852	644042	606552	224612	193	1163.79	2.2	7.3	0.1-11.8	2.0-17.6	NA	NA	NA	NA	no	-	5	-	*100.0% (13 / 13)	NA% (0 / 0)	3.0% (1 / 33)	0.0% (0 / 2)	0.0% (0 / 15)	NA% (0 / 0)	0.0% (0 / 26)	NA% (0 / 0)	1.8% (1 / 56)	NA% (0 / 0)	3.2% (1 / 31)	NA% (0 / 0)	0.0% (0 / 22)	0.0% (0 / 2)
Escoural, Portugal	SP.B.2674	Pigment (Wall)	yes	NA	E.D.3501	Lib.I.7977	Cap.I.1944	264202	227498	0	0	NA	NA	NA	NA	NA	NA	NA	NA	NA	no	-	0	-	NA% (0 / 0)	NA% (0 / 0)	NA% (0 / 0)	NA% (0 / 0)	NA% (0 / 0)	NA% (0 / 0)	NA% (0 / 0)	NA% (0 / 0)	NA% (0 / 0)	NA% (0 / 0)	NA% (0 / 0)	NA% (0 / 0)	NA% (0 / 0)	NA% (0 / 0)
Escoural, Portugal	SP.B.2674	Pigment (Wall)	yes	NA	E.D.3502	Lib.I.7978	Cap.I.1945	319969	312397	130022	68	4628	0	0	0.0-24.7	0.0-21.8	NA	NA	NA	NA	no	-	3	-	*100.0% (8 / 8)	NA% (0 / 0)	0.0% (0 / 5)	NA% (0 / 0)	0.0% (0 / 5)	NA% (0 / 0)	0.0% (0 / 5)	NA% (0 / 0)	0.0% (0 / 5)	NA% (0 / 0)	0.0% (0 / 22)	NA% (0 / 0)	0.0% (0 / 5)	NA% (0 / 0)
Escoural, Portugal	SP.B.2674	Pigment (Wall)	yes	NA	E.D.3504	Lib.I.7982	Cap.I.1947	432296	424999	0	0	NA	NA	NA	NA	NA	NA	NA	NA	NA	no	-	0	-	NA% (0 / 0)	NA% (0 / 0)	NA% (0 / 0)	NA% (0 / 0)	NA% (0 / 0)	NA% (0 / 0)	NA% (0 / 0)	NA% (0 / 0)	NA% (0 / 0)	NA% (0 / 0)	NA% (0 / 0)	NA% (0 / 0)	NA% (0 / 0)	NA% (0 / 0)
Escoural, Portugal	SP.B.2674	Pigment (Wall)	no	NA	E.D.3505	Lib.I.7983	Cap.I.1948	439783	430954	186969	65	2876.45	8.3	13.3	0.2-38.5	1.7-40.5	NA	NA	NA	NA	no	-	5	-	*100.0% (7 / 7)	NA% (0 / 0)	0.0% (0 / 6)	NA% (0 / 0)	0.0% (0 / 3)	NA% (0 / 0)	0.0% (0 / 2)	NA% (0 / 0)	0.0% (0 / 13)	0.0% (0 / 2)	0.0% (0 / 12)	NA% (0 / 0)	0.0% (0 / 10)	0.0% (0 / 2)
Escoural, Portugal	SP.B.2674	Pigment (Wall)	no	NA	E.D.3507	Lib.I.7985	Cap.I.1950	360438	349913	0	0	NA	NA	NA	NA	NA	NA	NA	NA	NA	no	-	0	-	NA% (0 / 0)	NA% (0 / 0)	NA% (0 / 0)	NA% (0 / 0)	NA% (0 / 0)	NA% (0 / 0)	NA% (0 / 0)	NA% (0 / 0)	NA% (0 / 0)	NA% (0 / 0)	NA% (0 / 0)	NA% (0 / 0)	NA% (0 / 0)	NA% (0 / 0)
Escoural, Portugal	SP.B.2674	Pigment (Wall)	no	NA	E.D.3508	Lib.I.7986	Cap.I.1951	272068	211459	0	0	NA	NA	NA	NA	NA	NA	NA	NA	NA	no	-	0	-	NA% (0 / 0)	NA% (0 / 0)	NA% (0 / 0)	NA% (0 / 0)	NA% (0 / 0)	NA% (0 / 0)	NA% (0 / 0)	NA% (0 / 0)	NA% (0 / 0)	NA% (0 / 0)	NA% (0 / 0)	NA% (0 / 0)	NA% (0 / 0)	NA% (0 / 0)
Escoural, Portugal	SP.B.2675	Pigment (Wall)	yes	Lys.C.2313	E.D.4577	Lib.J.3473	Cap.I.6140	437109	407933	189524	1654	114.59	1.4	1	0.4-3.2	0.3-2.6	NA	0	NA	0.0-84.2	no	-	13	-	*99.6% (231 / 232)	100.0% (2 / 2)	0.5% (1 / 217)	0.0% (0 / 2)	0.8% (1 / 126)	NA% (0 / 0)	0.0% (0 / 163)	0.0% (0 / 3)	0.9% (5 / 530)	0.0% (0 / 4)	1.1% (5 / 446)	NA% (0 / 0)	0.8% (2 / 262)	0.0% (0 / 4)
Escoural, Portugal	SP.B.2675	Pigment (Wall)	yes	Lys.C.2317	E.D.4581	Lib.J.3477	Cap.I.6144	357400	340959	141407	266	531.61	4.8	0	1.0-13.3	0.0-6.5	NA	NA	NA	NA	no	-	4	-	*100.0% (26 / 26)	100.0% (1 / 1)	0.0% (0 / 27)	NA% (0 / 0)	0.0% (0 / 19)	NA% (0 / 0)	0.0% (0 / 27)	NA% (0 / 0)	2.6% (2 / 76)	0.0% (0 / 2)	0.0% (0 / 76)	NA% (0 / 0)	0.0% (0 / 48)	NA% (0 / 0)
Escoural, Portugal	SP.B.2675	Pigment (Wall)	yes	Lys.C.2321	E.D.4588	Lib.J.3484	Cap.I.6149	460913	428092	189670	181	1047.9	0	3	0.0-11.2	0.1-15.8	0	NA	0.0-97.5	NA	no	-	3	-	*100.0% (14 / 14)	NA% (0 / 0)	0.0% (0 / 27)	NA% (0 / 0)	0.0% (0 / 13)	NA% (0 / 0)	0.0% (0 / 15)	NA% (0 / 0)	0.0% (0 / 53)	NA% (0 / 0)	2.3% (1 / 43)	0.0% (0 / 1)	0.0% (0 / 23)	NA% (0 / 0)
Escoural, Portugal	SP.B.2675	Pigment (Wall)	yes	NA	E.D.3503	Lib.I.7979	Cap.I.1946	159401	155891	65775	110	597.95	0	0	0.0-17.6	0.0-14.8	NA	NA	NA	NA	no	-	0	-	*100.0% (12 / 12)	NA% (0 / 0)	0.0% (0 / 13)	NA% (0 / 0)	0.0% (0 / 7)	NA% (0 / 0)	0.0% (0 / 16)	NA% (0 / 0)	0.0% (0 / 20)	NA% (0 / 0)	0.0% (0 / 23)	NA% (0 / 0)	0.0% (0 / 20)	NA% (0 / 0)
Escoural, Portugal	SP.B.2675	Pigment (Wall)	yes	NA	E.D.3506	Lib.I.7984	Cap.I.1949	289381	281694	107501	363	296.15	3	1.7	0.6-8.6	0.2-5.9	NA	0	NA	0.0-84.2	no	-	11	-	*100.0% (32 / 32)	NA% (0 / 0)	0.0% (0 / 29)	0.0% (0 / 2)	0.0% (0 / 12)	NA% (0 / 0)	0.0% (0 / 25)	0.0% (0 / 1)	1.3% (1 / 77)	0.0% (0 / 3)	3.8% (3 / 80)	0.0% (0 / 5)	0.0% (0 / 56)	0.0% (0 / 4)
Escoural, Portugal	SP.B.2675	Pigment (Wall)	yes	NA	E.D.3509	Lib.I.7987	Cap.I.1952	336456	319315	0	0	NA	NA	NA	NA	NA	NA	NA	NA	NA	no	-	0	-	NA% (0 / 0)	NA% (0 / 0)	NA% (0 / 0)	NA% (0 / 0)	NA% (0 / 0)	NA% (0 / 0)	NA% (0 / 0)	NA% (0 / 0)	NA% (0 / 0)	NA% (0 / 0)	NA% (0 / 0)	NA% (0 / 0)	NA% (0 / 0)	NA% (0 / 0)
Escoural, Portugal	SP.C.6785	Pigment (Wall)	yes	Lys.D.4832	E.E.9459	Lib.O.6661	Cap.L.2816	360302	339522	32920	87	378.39	0	0	0.0-13.7	0.0-30.8	NA	NA	NA	NA	no	-	1	-	*100.0% (6 / 6)	NA% (0 / 0)	0.0% (0 / 10)	NA% (0 / 0)	0.0% (0 / 3)	0.0% (0 / 1)	0.0% (0 / 5)	NA% (0 / 0)	0.0% (0 / 19)	0.0% (0 / 1)	0.0% (0 / 19)	0.0% (0 / 1)	0.0% (0 / 12)	0.0% (0 / 1)
Escoural, Portugal	SP.C.6788	Pigment (Wall)	yes	Lys.D.4833	E.E.9460	Lib.O.6662	Cap.L.2817	405229	383360	57351	151	379.81	0	0	0.0-8.6	0.0-9.5	NA	NA	NA	NA	no	-	2	-	*100.0% (8 / 8)	NA% (0 / 0)	0.0% (0 / 20)	NA% (0 / 0)	0.0% (0 / 5)	NA% (0 / 0)	0.0% (0 / 15)	NA% (0 / 0)	0.0% (0 / 32)	NA% (0 / 0)	0.0% (0 / 21)	NA% (0 / 0)	0.0% (0 / 13)	0.0% (0 / 1)
Escoural, Portugal	SP.C.6792	Pigment (Wall)	yes	Lys.D.4834	E.E.9461	Lib.O.6663	Cap.L.2818	442496	417418	98641	121	815.21	0	0	0.0-10.3	0.0-11.2	NA	NA	NA	NA	no	-	0	-	*100.0% (13 / 13)	NA% (0 / 0)	0.0% (0 / 12)	NA% (0 / 0)	0.0% (0 / 8)	NA% (0 / 0)	0.0% (0 / 13)	NA% (0 / 0)	0.0% (0 / 35)	NA% (0 / 0)	0.0% (0 / 23)	NA% (0 / 0)	0.0% (0 / 22)	NA% (0 / 0)
Escoural, Portugal	SP.B.2674	Pigment + Control (Wall)	yes	Lys.C.2311	E.D.4575	Lib.J.3471	Cap.I.6138	210086	202425	110303	25927	4.25	1.2	0.6	0.9-1.5	0.4-0.8	0	0	0.0-36.9	0.0-24.7	no	-	226	-	*99.9% (3360 / 3364)	*100.0% (24 / 24)	0.0% (1 / 3304)	0.0% (0 / 38)	1.6% (33 / 2067)	0.0% (0 / 20)	0.1% (3 / 2871)	0.0% (0 / 19)	0.1% (8 / 8112)	0.0% (0 / 64)	0.1% (7 / 7237)	0.0% (0 / 84)	0.1% (3 / 4507)	0.0% (0 / 37)
Escoural, Portugal	SP.B.2674	Pigment + Control (Wall)	yes	Lys.C.2312	E.D.4576	Lib.J.3472	Cap.I.6139	311474	302090	111636	526	212.24	20.6	10.5	13.4-29.5	5.6-17.7	33.3	20	0.8-90.6	0.5-71.6	yes	54.8 (45.4-64.2)	59	MH	*100.0% (53 / 53)	*100.0% (5 / 5)	1.9% (1 / 53)	0.0% (0 / 7)	0.0% (0 / 38)	0.0% (0 / 4)	2.1% (1 / 48)	0.0% (0 / 3)	0.9% (1 / 116)	0.0% (0 / 15)	0.0% (0 / 123)	0.0% (0 / 10)	0.0% (0 / 70)	0.0% (0 / 4)
Escoural, Portugal	SP.B.2674	Pigment + Control (Wall)	yes	Lys.C.2315	E.D.4579	Lib.J.3475	Cap.I.6142	360031	338025	137916	770	179.11	0.6	1.6	0.0-3.5	0.3-4.7	0	NA	0.0-97.5	NA	no	-	12	-	*98.3% (114 / 116)	100.0% (1 / 1)	0.0% (0 / 93)	0.0% (0 / 1)	5.1% (3 / 59)	0.0% (0 / 3)	0.0% (0 / 72)	0.0% (0 / 2)	0.4% (1 / 254)	0.0% (0 / 5)	0.0% (0 / 215)	0.0% (0 / 4)	0.8% (1 / 129)	0.0% (0 / 1)
Escoural, Portugal	SP.B.2674	Pigment + Control (Wall)	yes	Lys.C.2316	E.D.4580	Lib.J.3476	Cap.I.6143	338787	329379	127683	436	292.85	28	15.5	19.5-37.9	8.9-24.2	30	30	6.7-65.2	6.7-65.2	yes	32.4 (18.6-46.1)	64	MH	*100.0% (50 / 50)	*100.0% (6 / 6)	0.0% (0 / 43)	0.0% (0 / 7)	0.0% (0 / 25)	0.0% (0 / 4)	0.0% (0 / 35)	0.0% (0 / 1)	2.5% (3 / 119)	3.6% (1 / 28)	0.0% (0 / 112)	0.0% (0 / 15)	2.5% (2 / 79)	5.0% (1 / 20)
Escoural, Portugal	SP.B.2674	Pigment + Control (Wall)	yes	Lys.C.2319	E.D.4586	Lib.J.3482	Cap.I.6147	523098	505980	236338	427	553.48	6.1	0	1.7-14.8	0.0-4.1	NA	0	NA	0.0-84.2	no	-	7	-	*97.4% (38 / 39)	NA% (0 / 0)	0.0% (0 / 35)	0.0% (0 / 2)	3.4% (1 / 29)	0.0% (0 / 1)	0.0% (0 / 46)	0.0% (0 / 1)	0.9% (1 / 108)	NA% (0 / 0)	0.0% (0 / 109)	0.0% (0 / 5)	0.0% (0 / 67)	0.0% (0 / 2)
Escoural, Portugal	SP.B.2674	Pigment + Control (Wall)	yes	Lys.C.2320	E.D.4587	Lib.J.3483	Cap.I.6148	413596	398144	177916	191	931.5	12	5.6	2.5-31.2	0.7-18.7	NA	0	NA	0.0-97.5	no	-	11	-	*94.4% (17 / 18)	NA% (0 / 0)	0.0% (0 / 19)	NA% (0 / 0)	0.0% (0 / 16)	0.0% (0 / 1)	6.7% (1 / 15)	0.0% (0 / 1)	4.6% (3 / 65)	0.0% (0 / 3)	0.0% (0 / 49)	0.0% (0 / 2)	0.0% (0 / 30)	0.0% (0 / 2)
Escoural, Portugal	SP.B.2674	Pigment + Control (Wall)	yes	Lys.C.9308	E.E.1693	Lib.L.5388	Cap.J.7214	132882	126438	65843	589	111.79	0.8	0	0.0-4.6	0.0-2.8	NA	NA	NA	NA	no	-	4	-	*100.0% (58 / 58)	100.0% (1 / 1)	0.0% (0 / 53)	NA% (0 / 0)	0.0% (0 / 49)	NA% (0 / 0)	0.0% (0 / 46)	NA% (0 / 0)	2.0% (4 / 200)	0.0% (0 / 1)	0.0% (0 / 147)	0.0% (0 / 1)	1.0% (1 / 101)	NA% (0 / 0)
Escoural, Portugal	SP.B.2674	Pigment + Control (Wall)	yes	Lys.C.9309	E.E.1694	Lib.L.5389	Cap.J.7215	339418	326613	217967	264	825.63	5.6	2.3	1.6-13.8	0.3-8.1	NA	0	NA	0.0-84.2	no	-	11	-	*97.3% (36 / 37)	100.0% (1 / 1)	0.0% (0 / 47)	0.0% (0 / 2)	0.0% (0 / 16)	0.0% (0 / 1)	0.0% (0 / 34)	NA% (0 / 0)	1.6% (1 / 61)	NA% (0 / 0)	0.0% (0 / 90)	0.0% (0 / 5)	0.0% (0 / 74)	0.0% (0 / 3)
Escoural, Portugal	SP.B.2674	Pigment + Control (Wall)	yes	Lys.C.9310	E.E.1695	Lib.L.5390	Cap.J.7216	160484	154834	79408	863	92.01	1.8	1.2	0.4-5.0	0.3-3.5	0	0	0.0-97.5	0.0-97.5	no	-	20	-	*98.8% (83 / 84)	100.0% (2 / 2)	1.3% (1 / 77)	NA% (0 / 0)	0.0% (0 / 47)	NA% (0 / 0)	0.0% (0 / 75)	0.0% (0 / 2)	0.0% (0 / 266)	0.0% (0 / 11)	0.0% (0 / 214)	0.0% (0 / 4)	0.0% (0 / 126)	0.0% (0 / 2)
Escoural, Portugal	SP.B.2674	Pigment + Control (Wall)	no	Lys.C.9311	E.E.1696	Lib.L.5391	Cap.J.7217	124375	120278	67065	586	114.45	0	1.1	0.0-2.9	0.1-4.0	0	NA	0.0-97.5	NA	no	-	10	-	*100.0% (72 / 72)	NA% (0 / 0)	0.0% (0 / 63)	0.0% (0 / 1)	0.0% (0 / 22)	NA% (0 / 0)	0.0% (0 / 62)	0.0% (0 / 1)	0.6% (1 / 179)	0.0% (0 / 5)	0.0% (0 / 124)	0.0% (0 / 3)	0.0% (0 / 105)	0.0% (0 / 2)
Escoural, Portugal	SP.B.2674	Pigment + Control (Wall)	no	Lys.C.9312	E.E.1697	Lib.L.5392	Cap.J.7218	132909	127580	69863	598	116.83	1.7	1.9	0.2-5.9	0.4-5.5	0	0	0.0-97.5	0.0-97.5	no	-	9	-	*95.2% (60 / 63)	100.0% (1 / 1)	0.0% (0 / 50)	NA% (0 / 0)	0.0% (0 / 27)	NA% (0 / 0)	2.0% (1 / 50)	0.0% (0 / 1)	2.1% (4 / 187)	0.0% (0 / 3)	0.0% (0 / 126)	0.0% (0 / 2)	1.1% (1 / 92)	0.0% (0 / 1)
Escoural, Portugal	SP.B.2674	Pigment + Control (Wall)	no	Lys.C.9313	E.E.1698	Lib.L.5393	Cap.J.7219	184940	177809	107109	512	209.2	0	1.4	0.0-3.6	0.2-5.0	NA	NA	NA	NA	no	-	9	-	*100.0% (63 / 63)	NA% (0 / 0)	0.0% (0 / 38)	NA% (0 / 0)	0.0% (0 / 37)	0.0% (0 / 2)	5.3% (2 / 38)	0.0% (0 / 1)	1.3% (2 / 154)	0.0% (0 / 4)	0.9% (1 / 114)	0.0% (0 / 2)	0.0% (0 / 76)	0.0% (0 / 1)
Escoural, Portugal	SP.B.2674	Pigment + Control (Wall)	yes	Lys.C.9176	E.E.1550	Lib.L.5245	Cap.J.7545	196403	174419	91171	1869	48.78	0.5	1.2	0.1-1.8	0.4-2.9	0	NA	0.0-97.5	NA	no	-	11	-	*98.4% (254 / 258)	*100.0% (7 / 7)	0.4% (1 / 233)	0.0% (0 / 1)	0.0% (0 / 154)	0.0% (0 / 1)	0.4% (1 / 228)	0.0% (0 / 2)	0.3% (2 / 651)	0.0% (0 / 5)	0.0% (0 / 501)	0.0% (0 / 3)	0.3% (1 / 384)	0.0% (0 / 1)
Escoural, Portugal	SP.B.2674	Pigment + Control (Wall)	yes	Lys.C.9177	E.E.1551	Lib.L.5246	Cap.J.7546	186769	178300	73094	541	135.11	1.8	1.4	0.2-6.3	0.2-4.9	NA	NA	NA	NA	no	-	10	-	*100.0% (58 / 58)	NA% (0 / 0)	0.0% (0 / 47)	0.0% (0 / 3)	2.9% (1 / 34)	0.0% (0 / 1)	0.0% (0 / 53)	0.0% (0 / 1)	0.5% (1 / 185)	0.0% (0 / 1)	0.0% (0 / 121)	0.0% (0 / 4)	0.0% (0 / 84)	NA% (0 / 0)
Escoural, Portugal	SP.B.2674	Pigment + Control (Wall)	yes	Lys.C.9178	E.E.1552	Lib.L.5247	Cap.J.7547	140612	134467	52341	560	93.47	0	0.6	0.0-3.1	0.0-3.5	NA	NA	NA	NA	no	-	4	-	*100.0% (55 / 55)	100.0% (2 / 2)	0.0% (0 / 41)	NA% (0 / 0)	0.0% (0 / 34)	0.0% (0 / 1)	0.0% (0 / 53)	0.0% (0 / 1)	1.7% (3 / 172)	NA% (0 / 0)	0.0% (0 / 123)	0.0% (0 / 1)	1.2% (1 / 82)	NA% (0 / 0)
Escoural, Portugal	SP.B.2674	Pigment + Control (Wall)	no	Lys.C.9179	E.E.1553	Lib.L.5248	Cap.J.7548	119981	114992	56824	624	91.06	2.2	0.6	0.5-6.3	0.0-3.1	NA	NA	NA	NA	no	-	8	-	*100.0% (62 / 62)	100.0% (1 / 1)	1.9% (1 / 52)	NA% (0 / 0)	0.0% (0 / 42)	NA% (0 / 0)	0.0% (0 / 53)	NA% (0 / 0)	1.8% (3 / 164)	NA% (0 / 0)	0.0% (0 / 148)	0.0% (0 / 4)	1.8% (2 / 109)	NA% (0 / 0)
Escoural, Portugal	SP.B.2674	Pigment + Control (Wall)	no	Lys.C.9180	E.E.1554	Lib.L.5249	Cap.J.7549	213093	202277	88136	685	128.67	2.4	2.6	0.5-6.7	0.8-5.9	NA	NA	NA	NA	no	-	14	-	*100.0% (76 / 76)	NA% (0 / 0)	0.0% (0 / 55)	0.0% (0 / 2)	0.0% (0 / 34)	NA% (0 / 0)	0.0% (0 / 49)	0.0% (0 / 1)	0.4% (1 / 244)	0.0% (0 / 6)	0.0% (0 / 156)	NA% (0 / 0)	0.0% (0 / 139)	0.0% (0 / 2)
Escoural, Portugal	SP.B.2674	Pigment + Control (Wall)	no	Lys.C.9181	E.E.1555	Lib.L.5250	Cap.J.7550	181528	172276	86687	387	224	3.3	1.1	0.7-9.4	0.0-5.8	0	NA	0.0-97.5	NA	no	-	4	-	*97.8% (44 / 45)	100.0% (1 / 1)	0.0% (0 / 38)	NA% (0 / 0)	0.0% (0 / 18)	NA% (0 / 0)	0.0% (0 / 25)	NA% (0 / 0)	1.5% (2 / 132)	0.0% (0 / 1)	2.2% (2 / 92)	NA% (0 / 0)	0.0% (0 / 61)	NA% (0 / 0)
Escoural, Portugal	SP.C.6776	Pigment + Control (Wall)	yes	Lys.D.4943	E.E.9489	Lib.O.6691	Cap.L.2844	584978	572214	165733	350	473.52	4.5	1.1	1.3-11.2	0.0-6.2	NA	0	NA	0.0-97.5	no	-	7	-	*95.8% (23 / 24)	NA% (0 / 0)	0.0% (0 / 31)	NA% (0 / 0)	0.0% (0 / 12)	NA% (0 / 0)	0.0% (0 / 22)	NA% (0 / 0)	1.6% (1 / 62)	0.0% (0 / 1)	0.0% (0 / 92)	0.0% (0 / 4)	0.0% (0 / 57)	0.0% (0 / 1)
Escoural, Portugal	SP.C.6776	Pigment + Control (Wall)	yes	Lys.D.4791	E.E.9418	Lib.O.6620	Cap.L.2780	621858	587842	195901	1276	153.53	1	1.8	0.2-2.8	0.6-3.8	0	0	0.0-70.8	0.0-97.5	no	-	30	-	*98.6% (143 / 145)	100.0% (3 / 3)	0.0% (0 / 153)	0.0% (0 / 6)	0.0% (0 / 109)	0.0% (0 / 5)	0.6% (1 / 162)	0.0% (0 / 5)	0.9% (3 / 342)	0.0% (0 / 7)	0.0% (0 / 350)	0.0% (0 / 10)	1.4% (3 / 212)	0.0% (0 / 4)
Escoural, Portugal	SP.C.6778	Pigment + Control (Wall)	yes	Lys.D.4944	E.E.9490	Lib.O.6692	Cap.L.2845	888130	870835	343454	1141	301.01	2.4	4.6	0.9-5.1	2.5-7.8	0	0	0.0-84.2	0.0-97.5	no	-	33	-	*96.2% (126 / 131)	*57.1% (4 / 7)	3.5% (4 / 114)	60.0% (3 / 5)	0.0% (0 / 68)	0.0% (0 / 3)	0.0% (0 / 125)	0.0% (0 / 2)	1.2% (4 / 324)	0.0% (0 / 6)	0.0% (0 / 224)	0.0% (0 / 6)	0.0% (0 / 180)	0.0% (0 / 9)
Escoural, Portugal	SP.C.6778	Pigment + Control (Wall)	yes	Lys.D.4792	E.E.9419	Lib.O.6621	Cap.L.2781	535957	513750	183232	210	872.53	2	1.9	0.0-10.4	0.0-10.3	0	NA	0.0-97.5	NA	no	-	7	-	*100.0% (22 / 22)	*100.0% (4 / 4)	0.0% (0 / 16)	NA% (0 / 0)	0.0% (0 / 12)	NA% (0 / 0)	0.0% (0 / 18)	NA% (0 / 0)	0.0% (0 / 70)	0.0% (0 / 6)	0.0% (0 / 60)	0.0% (0 / 2)	2.4% (1 / 41)	0.0% (0 / 4)
Escoural, Portugal	SP.C.6778	Pigment + Control (Wall)	yes	Lys.D.4793	E.E.9423	Lib.O.6625	Cap.L.2783	482269	455862	140482	614	228.8	3.5	1.9	1.2-8.1	0.4-5.4	0	NA	0.0-97.5	NA	no	-	13	-	*98.7% (75 / 76)	*100.0% (3 / 3)	0.0% (0 / 73)	0.0% (0 / 3)	0.0% (0 / 51)	0.0% (0 / 1)	0.0% (0 / 70)	NA% (0 / 0)	1.0% (2 / 193)	0.0% (0 / 2)	0.0% (0 / 151)	0.0% (0 / 5)	0.0% (0 / 107)	0.0% (0 / 1)
Escoural, Portugal	SP.C.6780	Pigment + Control (Wall)	no	Lys.D.5609	E.F.376	Lib.P.1954	Cap.L.5389	537956	520424	198399	440	450.91	5.3	4.1	1.7-11.9	1.3-9.3	NA	0	NA	0.0-70.8	no	-	17	-	*93.9% (46 / 49)	100.0% (2 / 2)	0.0% (0 / 41)	NA% (0 / 0)	0.0% (0 / 33)	0.0% (0 / 1)	0.0% (0 / 45)	0.0% (0 / 1)	0.0% (0 / 117)	0.0% (0 / 4)	0.0% (0 / 87)	0.0% (0 / 3)	0.0% (0 / 64)	0.0% (0 / 6)
Escoural, Portugal	SP.C.6780	Pigment + Control (Wall)	yes	Lys.D.5610	E.F.377	Lib.P.1955	Cap.L.5390	452570	445107	191392	183	1045.86	5	4.8	0.6-16.9	0.6-16.2	NA	NA	NA	NA	no	-	10	-	*93.3% (14 / 15)	NA% (0 / 0)	0.0% (0 / 20)	NA% (0 / 0)	0.0% (0 / 3)	NA% (0 / 0)	0.0% (0 / 6)	NA% (0 / 0)	0.0% (0 / 46)	NA% (0 / 0)	0.0% (0 / 22)	NA% (0 / 0)	0.0% (0 / 28)	NA% (0 / 0)
Escoural, Portugal	SP.C.6780	Pigment + Control (Wall)	yes	Lys.D.4794	E.E.9424	Lib.O.6626	Cap.L.2784	286031	270958	47956	179	267.91	0	4.3	0.0-8.0	0.5-14.8	0	NA	0.0-97.5	NA	no	-	6	-	*100.0% (17 / 17)	NA% (0 / 0)	0.0% (0 / 18)	0.0% (0 / 1)	0.0% (0 / 18)	NA% (0 / 0)	0.0% (0 / 15)	NA% (0 / 0)	0.0% (0 / 36)	0.0% (0 / 1)	0.0% (0 / 45)	0.0% (0 / 1)	0.0% (0 / 18)	NA% (0 / 0)
Escoural, Portugal	SP.C.6783	Pigment + Control (Wall)	yes	Lys.D.4795	E.E.9425	Lib.O.6627	Cap.L.2785	549496	531676	189609	221	857.96	6.7	5.6	2.2-14.9	1.2-15.4	0	0	0.0-84.2	0.0-97.5	no	-	12	-	*100.0% (33 / 33)	100.0% (4 / 4)	0.0% (0 / 18)	NA% (0 / 0)	0.0% (0 / 15)	0.0% (0 / 2)	0.0% (0 / 23)	0.0% (0 / 2)	6.7% (4 / 60)	16.7% (1 / 6)	0.0% (0 / 53)	NA% (0 / 0)	0.0% (0 / 33)	0.0% (0 / 2)
Escoural, Portugal	SP.C.6783	Pigment + Control (Wall)	yes	Lys.D.4796	E.E.9426	Lib.O.6628	Cap.L.2786	541438	511772	165141	1422	116.13	1.2	1.1	0.3-3.1	0.3-2.9	0	NA	0.0-84.2	NA	no	-	18	-	*97.6% (122 / 125)	NA% (0 / 0)	0.0% (0 / 152)	NA% (0 / 0)	0.0% (0 / 107)	0.0% (0 / 3)	0.0% (0 / 141)	0.0% (0 / 2)	0.3% (1 / 386)	0.0% (0 / 6)	0.0% (0 / 391)	0.0% (0 / 5)	0.4% (1 / 239)	0.0% (0 / 3)
Escoural, Portugal	SP.C.6790	Pigment + Control (Wall)	yes	Lys.D.4945	E.E.9491	Lib.O.6693	Cap.L.2846	783546	748428	300548	314	957.16	6.4	8.1	2.1-14.3	2.7-17.8	0	NA	0.0-84.2	NA	no	-	11	-	*100.0% (26 / 26)	100.0% (2 / 2)	0.0% (0 / 9)	NA% (0 / 0)	0.0% (0 / 12)	NA% (0 / 0)	0.0% (0 / 27)	0.0% (0 / 1)	2.3% (2 / 87)	0.0% (0 / 1)	1.6% (1 / 64)	0.0% (0 / 1)	0.0% (0 / 61)	0.0% (0 / 2)
Escoural, Portugal	SP.C.6790	Pigment + Control (Wall)	yes	Lys.D.4797	E.E.9427	Lib.O.6629	Cap.L.2787	393552	374449	62277	85	732.67	4.5	4.3	0.1-22.8	0.1-21.9	NA	0	NA	0.0-97.5	no	-	3	-	*100.0% (6 / 6)	NA% (0 / 0)	0.0% (0 / 2)	NA% (0 / 0)	0.0% (0 / 5)	NA% (0 / 0)	0.0% (0 / 5)	0.0% (0 / 1)	0.0% (0 / 26)	0.0% (0 / 3)	0.0% (0 / 11)	NA% (0 / 0)	0.0% (0 / 6)	NA% (0 / 0)
Escoural, Portugal	SP.C.6790	Pigment + Control (Wall)	yes	Lys.D.4798	E.E.9428	Lib.O.6630	Cap.L.2788	400089	380740	83263	111	750.12	3.6	7.1	0.1-18.3	0.9-23.5	0	0	0.0-97.5	0.0-97.5	no	-	5	-	*100.0% (4 / 4)	NA% (0 / 0)	0.0% (0 / 5)	NA% (0 / 0)	0.0% (0 / 5)	NA% (0 / 0)	0.0% (0 / 10)	NA% (0 / 0)	0.0% (0 / 25)	NA% (0 / 0)	0.0% (0 / 8)	NA% (0 / 0)	0.0% (0 / 5)	NA% (0 / 0)
Escoural, Portugal	SP.C.6790	Pigment + Control (Wall)	yes	Lys.D.4799	E.E.9429	Lib.O.6631	Cap.L.2789	409650	388051	99482	224	444.12	3.4	2.2	0.4-11.9	0.1-11.5	0	NA	0.0-97.5	NA	no	-	7	-	*100.0% (17 / 17)	100.0% (1 / 1)	11.1% (2 / 18)	0.0% (0 / 1)	0.0% (0 / 11)	NA% (0 / 0)	0.0% (0 / 17)	NA% (0 / 0)	2.6% (1 / 38)	0.0% (0 / 1)	0.0% (0 / 55)	0.0% (0 / 3)	0.0% (0 / 36)	0.0% (0 / 1)
Higuerón, Spain	SP.C.6846	Control (Wall)	no	Lys.D.4809	E.E.9439	Lib.O.6641	Cap.L.2799	279872	260545	48624	141	344.85	0	0	0.0-10.3	0.0-10.3	NA	NA	NA	NA	no	-	0	-	*100.0% (17 / 17)	NA% (0 / 0)	0.0% (0 / 11)	NA% (0 / 0)	0.0% (0 / 8)	NA% (0 / 0)	0.0% (0 / 13)	NA% (0 / 0)	0.0% (0 / 45)	NA% (0 / 0)	0.0% (0 / 30)	NA% (0 / 0)	4.0% (1 / 25)	NA% (0 / 0)
Higuerón, Spain	SP.C.6847	Control (Wall)	no	Lys.D.4810	E.E.9440	Lib.O.6642	Cap.L.2800	440127	417409	114644	120	955.37	7.1	13.8	0.9-23.5	3.9-31.7	NA	0	NA	0.0-97.5	no	-	7	-	*100.0% (5 / 5)	NA% (0 / 0)	0.0% (0 / 10)	NA% (0 / 0)	0.0% (0 / 7)	0.0% (0 / 2)	0.0% (0 / 24)	0.0% (0 / 2)	0.0% (0 / 52)	0.0% (0 / 2)	0.0% (0 / 24)	0.0% (0 / 1)	0.0% (0 / 18)	0.0% (0 / 1)
Higuerón, Spain	SP.C.6848	Control (Wall)	no	Lys.D.4811	E.E.9441	Lib.O.6643	Cap.L.2801	340026	312769	64832	108	600.3	0	3.8	0.0-11.9	0.1-19.6	NA	NA	NA	NA	no	-	2	-	*100.0% (6 / 6)	NA% (0 / 0)	0.0% (0 / 9)	NA% (0 / 0)	0.0% (0 / 10)	NA% (0 / 0)	0.0% (0 / 2)	NA% (0 / 0)	0.0% (0 / 22)	NA% (0 / 0)	0.0% (0 / 15)	NA% (0 / 0)	0.0% (0 / 9)	NA% (0 / 0)
Higuerón, Spain	SP.C.6844	Pigment (Wall)	yes	Lys.D.4807	E.E.9437	Lib.O.6639	Cap.L.2797	706248	661397	174807	553	316.11	2.2	0	0.5-6.3	0.0-2.8	NA	NA	NA	NA	no	-	9	-	*96.4% (54 / 56)	100.0% (1 / 1)	0.0% (0 / 63)	0.0% (0 / 2)	0.0% (0 / 39)	NA% (0 / 0)	0.0% (0 / 69)	0.0% (0 / 3)	3.1% (5 / 161)	0.0% (0 / 6)	0.0% (0 / 143)	0.0% (0 / 2)	0.0% (0 / 78)	NA% (0 / 0)
Higuerón, Spain	SP.C.6845	Pigment (Wall)	yes	Lys.D.4808	E.E.9438	Lib.O.6640	Cap.L.2798	338019	316417	56263	95	592.24	4.5	9.5	0.1-22.8	1.2-30.4	0	NA	0.0-97.5	NA	no	-	5	-	*100.0% (9 / 9)	100.0% (1 / 1)	0.0% (0 / 12)	NA% (0 / 0)	0.0% (0 / 6)	NA% (0 / 0)	0.0% (0 / 7)	NA% (0 / 0)	0.0% (0 / 12)	NA% (0 / 0)	0.0% (0 / 14)	0.0% (0 / 1)	0.0% (0 / 5)	NA% (0 / 0)
Lloseta, Spain	SP.C.7182	Pigment + Control (Wall)	yes	Lys.D.5608	E.F.913	Lib.P.9564	Cap.L.4740	961219	927176	393420	322	1221.8	4	2.7	0.8-11.2	0.3-9.3	NA	NA	NA	NA	no	-	13	-	*94.4% (34 / 36)	*100.0% (5 / 5)	0.0% (0 / 36)	0.0% (0 / 3)	4.8% (1 / 21)	NA% (0 / 0)	0.0% (0 / 21)	NA% (0 / 0)	1.0% (1 / 100)	12.5% (1 / 8)	0.0% (0 / 57)	0.0% (0 / 2)	0.0% (0 / 58)	0.0% (0 / 2)
Lloseta, Spain	SP.C.7182	Pigment + Control (Wall)	no	Lys.D.5605	E.F.372	Lib.P.1950	Cap.L.5386	349742	338040	134124	303	442.65	4.5	0	1.2-11.1	0.0-3.8	NA	0	NA	0.0-97.5	no	-	9	-	*100.0% (22 / 22)	NA% (0 / 0)	3.2% (1 / 31)	0.0% (0 / 2)	0.0% (0 / 18)	NA% (0 / 0)	5.6% (1 / 18)	100.0% (1 / 1)	0.0% (0 / 71)	0.0% (0 / 1)	0.0% (0 / 64)	NA% (0 / 0)	2.6% (1 / 38)	0.0% (0 / 4)
Lloseta, Spain	SP.C.7182	Pigment + Control (Wall)	yes	Lys.D.5606	E.F.373	Lib.P.1951	Cap.L.5387	526111	516800	186880	253	738.66	2.9	7.3	0.4-10.2	2.0-17.6	NA	NA	NA	NA	no	-	10	-	*92.3% (12 / 13)	0.0% (0 / 1)	0.0% (0 / 26)	0.0% (0 / 3)	0.0% (0 / 11)	0.0% (0 / 1)	0.0% (0 / 17)	0.0% (0 / 2)	0.0% (0 / 77)	0.0% (0 / 2)	3.2% (2 / 62)	0.0% (0 / 2)	0.0% (0 / 37)	0.0% (0 / 1)
Lloseta, Spain	SP.C.7182	Pigment + Control (Wall)	no	Lys.D.5607	E.F.374	Lib.P.1952	Cap.L.5388	656640	624381	293695	555	529.18	7	3	3.3-12.9	0.8-7.4	NA	NA	NA	NA	no	-	17	-	*100.0% (38 / 38)	100.0% (1 / 1)	0.0% (0 / 66)	0.0% (0 / 1)	0.0% (0 / 32)	NA% (0 / 0)	0.0% (0 / 80)	0.0% (0 / 5)	0.0% (0 / 174)	0.0% (0 / 4)	0.0% (0 / 175)	0.0% (0 / 9)	0.0% (0 / 81)	0.0% (0 / 2)
Maltravieso, Spain	SP.B.13	Control (Wall)	no	Lys.A.6961	E.B.5202	Lib.G.1274	Cap.E.8620	497602	470709	190119	12279	15.48	0.5	0.6	0.3-0.9	0.4-1.0	0	0	0.0-45.9	0.0-97.5	no	-	68	-	*99.6% (1359 / 1364)	*100.0% (8 / 8)	0.1% (1 / 1793)	0.0% (0 / 8)	0.2% (2 / 1277)	0.0% (0 / 10)	0.1% (2 / 1465)	0.0% (0 / 6)	0.2% (6 / 3665)	0.0% (0 / 27)	0.0% (1 / 4355)	3.6% (1 / 28)	0.0% (0 / 1951)	0.0% (0 / 7)
Maltravieso, Spain	SP.B.15	Control (Wall)	no	Lys.A.6962	E.B.5203	Lib.G.1275	Cap.E.8621	639506	605524	249715	1733	144.09	2.8	1.2	1.4-5.1	0.4-2.8	0	0	0.0-70.8	0.0-97.5	no	-	40	-	*100.0% (182 / 182)	NA% (0 / 0)	0.4% (1 / 273)	0.0% (0 / 2)	0.0% (0 / 112)	0.0% (0 / 1)	0.0% (0 / 165)	0.0% (0 / 3)	0.5% (2 / 429)	0.0% (0 / 6)	0.2% (1 / 473)	0.0% (0 / 21)	0.4% (1 / 258)	0.0% (0 / 3)
Maltravieso, Spain	SP.B.17	Control (Wall)	no	Lys.A.6963	E.B.5205	Lib.G.1278	Cap.E.8623	564003	534710	225183	4055	55.53	1.6	0.9	1.0-2.6	0.4-1.7	0	0	0.0-60.2	0.0-52.2	no	-	58	-	*98.0% (439 / 448)	*100.0% (6 / 6)	0.0% (0 / 568)	0.0% (0 / 8)	0.0% (0 / 283)	0.0% (0 / 7)	0.2% (1 / 510)	0.0% (0 / 10)	0.3% (4 / 1363)	4.8% (1 / 21)	0.0% (0 / 1133)	0.0% (0 / 19)	0.1% (1 / 945)	0.0% (0 / 19)
Maltravieso, Spain	SP.B.20	Control (Wall)	no	Lys.A.6965	E.B.5207	Lib.G.1280	Cap.E.8625	596393	570846	219373	2619	83.76	0.7	1	0.2-1.8	0.4-2.0	0	0	0.0-84.2	0.0-84.2	no	-	37	-	*99.2% (256 / 258)	*100.0% (4 / 4)	0.0% (0 / 317)	0.0% (0 / 4)	0.0% (0 / 137)	0.0% (0 / 1)	0.0% (0 / 289)	0.0% (0 / 2)	1.2% (10 / 810)	0.0% (0 / 12)	0.2% (2 / 830)	5.6% (1 / 18)	0.2% (1 / 481)	0.0% (0 / 6)
Maltravieso, Spain	SP.B.23	Control (Wall)	no	Lys.A.6966	E.B.5208	Lib.G.1281	Cap.E.8626	538443	514189	179792	892	201.56	7.9	1.1	4.0-13.7	0.1-4.0	NA	0	NA	0.0-70.8	no	-	20	-	*100.0% (32 / 32)	NA% (0 / 0)	0.0% (0 / 133)	0.0% (0 / 3)	0.0% (0 / 76)	0.0% (0 / 2)	0.0% (0 / 50)	NA% (0 / 0)	1.2% (1 / 81)	0.0% (0 / 4)	0.2% (1 / 422)	0.0% (0 / 4)	0.0% (0 / 50)	0.0% (0 / 2)
Maltravieso, Spain	SP.B.30	Control (Wall)	no	Lys.A.6969	E.B.5211	Lib.G.1284	Cap.E.8629	626076	593597	212136	1170	181.31	3.3	1.5	1.4-6.4	0.4-3.9	0	0	0.0-84.2	0.0-70.8	no	-	43	-	*98.2% (165 / 168)	*100.0% (9 / 9)	0.0% (0 / 132)	0.0% (0 / 2)	0.0% (0 / 103)	0.0% (0 / 3)	0.0% (0 / 86)	0.0% (0 / 4)	0.3% (1 / 305)	0.0% (0 / 13)	0.0% (0 / 297)	0.0% (0 / 21)	0.0% (0 / 229)	0.0% (0 / 7)
Maltravieso, Spain	SP.B.31	Control (Wall)	no	Lys.A.6970	E.B.5212	Lib.G.1285	Cap.E.8630	518183	488972	156894	314	499.66	2.9	1.5	0.4-10.1	0.0-8.2	NA	0	NA	0.0-97.5	no	-	9	-	*95.5% (21 / 22)	NA% (0 / 0)	0.0% (0 / 39)	NA% (0 / 0)	0.0% (0 / 10)	0.0% (0 / 1)	0.0% (0 / 30)	0.0% (0 / 2)	0.0% (0 / 108)	0.0% (0 / 2)	0.9% (1 / 111)	0.0% (0 / 3)	0.0% (0 / 61)	0.0% (0 / 1)
Maltravieso, Spain	SP.B.18	Pigment (Wall)	yes	Lys.A.6964	E.B.5206	Lib.G.1279	Cap.E.8624	653176	623392	231770	2938	78.89	2.5	1	1.4-4.2	0.4-2.1	0	0	0.0-97.5	0.0-97.5	no	-	55	-	*100.0% (256 / 256)	100.0% (4 / 4)	0.0% (0 / 360)	0.0% (0 / 7)	0.0% (0 / 210)	0.0% (0 / 13)	0.0% (0 / 433)	0.0% (0 / 2)	0.4% (3 / 724)	0.0% (0 / 15)	0.1% (1 / 926)	0.0% (0 / 16)	1.7% (8 / 458)	0.0% (0 / 3)
Maltravieso, Spain	SP.B.25	Pigment (Wall)	yes	Lys.A.6967	E.B.5209	Lib.G.1282	Cap.E.8627	553768	522733	194795	1629	119.58	5.5	1	3.1-9.1	0.3-2.5	0	0	0.0-84.2	0.0-70.8	no	-	51	-	*100.0% (214 / 214)	*100.0% (13 / 13)	0.0% (0 / 189)	0.0% (0 / 8)	0.0% (0 / 116)	0.0% (0 / 2)	0.0% (0 / 175)	0.0% (0 / 8)	0.7% (3 / 402)	5.6% (1 / 18)	0.3% (2 / 588)	0.0% (0 / 12)	0.4% (1 / 277)	0.0% (0 / 16)
Maltravieso, Spain	SP.B.28	Pigment (Wall)	yes	Lys.A.6968	E.B.5210	Lib.G.1283	Cap.E.8628	432178	410096	158636	1872	84.74	0.8	0.7	0.2-2.2	0.1-1.9	0	0	0.0-84.2	0.0-84.2	no	-	26	-	*100.0% (125 / 125)	100.0% (2 / 2)	0.0% (0 / 326)	0.0% (0 / 11)	0.0% (0 / 218)	0.0% (0 / 1)	0.6% (1 / 157)	NA% (0 / 0)	0.0% (0 / 395)	0.0% (0 / 10)	0.0% (0 / 768)	0.0% (0 / 17)	0.0% (0 / 246)	0.0% (0 / 6)
Maltravieso, Spain	SP.B.34	Pigment (Wall)	yes	Lys.A.6971	E.B.5213	Lib.G.1286	Cap.E.8631	625237	587867	241232	1972	122.33	1	1.4	0.3-2.4	0.6-2.8	0	0	0.0-97.5	0.0-97.5	no	-	29	-	*99.1% (222 / 224)	*100.0% (6 / 6)	2.8% (6 / 215)	0.0% (0 / 2)	0.0% (0 / 195)	0.0% (0 / 2)	0.0% (0 / 155)	0.0% (0 / 2)	1.2% (7 / 569)	0.0% (0 / 11)	0.4% (2 / 507)	0.0% (0 / 7)	1.1% (3 / 282)	0.0% (0 / 5)
Pedroses, Spain	SP.C.5519	Control (Wall)	no	Lys.C.9149	E.E.1520	Lib.L.5215	Cap.J.5774	183165	176955	69770	619	112.71	0	0.6	0.0-3.0	0.0-3.5	0	NA	0.0-97.5	NA	no	-	3	-	*100.0% (75 / 75)	NA% (0 / 0)	0.0% (0 / 62)	NA% (0 / 0)	0.0% (0 / 46)	NA% (0 / 0)	1.5% (1 / 65)	NA% (0 / 0)	0.5% (1 / 185)	NA% (0 / 0)	0.0% (0 / 164)	0.0% (0 / 2)	0.0% (0 / 101)	0.0% (0 / 1)
Pedroses, Spain	SP.C.5519	Control (Wall)	no	Lys.C.9281	E.E.1663	Lib.L.5358	Cap.J.7186	171119	162509	78469	879	89.27	1.1	1.8	0.1-3.8	0.5-4.6	0	0	0.0-70.8	0.0-97.5	no	-	10	-	*96.6% (114 / 118)	*100.0% (3 / 3)	0.0% (0 / 90)	0.0% (0 / 1)	0.0% (0 / 63)	0.0% (0 / 4)	0.0% (0 / 98)	0.0% (0 / 1)	2.0% (5 / 251)	0.0% (0 / 3)	0.5% (1 / 209)	0.0% (0 / 1)	0.7% (1 / 138)	0.0% (0 / 5)
Pedroses, Spain	SP.C.5521	Control (Wall)	no	Lys.C.9151	E.E.1522	Lib.L.5217	Cap.J.5776	130587	125358	52422	476	110.13	0	0	0.0-3.9	0.0-2.8	NA	NA	NA	NA	no	-	2	-	*91.9% (34 / 37)	NA% (0 / 0)	0.0% (0 / 51)	NA% (0 / 0)	0.0% (0 / 22)	NA% (0 / 0)	0.0% (0 / 47)	NA% (0 / 0)	1.5% (2 / 131)	NA% (0 / 0)	0.0% (0 / 102)	0.0% (0 / 1)	0.0% (0 / 80)	NA% (0 / 0)
Pedroses, Spain	SP.C.5521	Control (Wall)	no	Lys.C.9283	E.E.1665	Lib.L.5360	Cap.J.7188	151126	145739	71270	491	145.15	3.3	0	0.7-9.3	0.0-2.4	NA	0	NA	0.0-84.2	no	-	6	-	*100.0% (41 / 41)	100.0% (1 / 1)	2.3% (1 / 44)	100.0% (1 / 1)	0.0% (0 / 43)	NA% (0 / 0)	0.0% (0 / 44)	0.0% (0 / 1)	0.8% (1 / 122)	100.0% (1 / 1)	1.6% (2 / 126)	0.0% (0 / 2)	0.0% (0 / 62)	NA% (0 / 0)
Pedroses, Spain	SP.C.5524	Control (Wall)	no	Lys.C.9155	E.E.1529	Lib.L.5224	Cap.J.5781	154750	149860	54430	392	138.85	0	0	0.0-4.6	0.0-3.4	NA	NA	NA	NA	no	-	3	-	*95.6% (43 / 45)	100.0% (1 / 1)	0.0% (0 / 39)	NA% (0 / 0)	0.0% (0 / 17)	0.0% (0 / 1)	0.0% (0 / 37)	NA% (0 / 0)	0.8% (1 / 133)	0.0% (0 / 2)	0.0% (0 / 87)	NA% (0 / 0)	0.0% (0 / 68)	NA% (0 / 0)
Pedroses, Spain	SP.C.5524	Control (Wall)	no	Lys.C.9287	E.E.1669	Lib.L.5364	Cap.J.7192	132481	127380	55813	518	107.75	2.1	1.6	0.3-7.3	0.2-5.8	NA	NA	NA	NA	no	-	9	-	*100.0% (50 / 50)	100.0% (2 / 2)	0.0% (0 / 36)	NA% (0 / 0)	0.0% (0 / 22)	NA% (0 / 0)	0.0% (0 / 40)	NA% (0 / 0)	1.3% (2 / 155)	0.0% (0 / 3)	0.0% (0 / 125)	NA% (0 / 0)	0.0% (0 / 89)	NA% (0 / 0)
Pedroses, Spain	SP.C.5518	Pigment (Wall)	yes	Lys.C.9148	E.E.1519	Lib.L.5214	Cap.J.5773	232325	225882	98352	415	236.99	1	0	0.0-5.7	0.0-3.1	NA	0	NA	0.0-97.5	no	-	1	-	*100.0% (42 / 42)	NA% (0 / 0)	0.0% (0 / 33)	NA% (0 / 0)	0.0% (0 / 26)	NA% (0 / 0)	0.0% (0 / 41)	0.0% (0 / 1)	0.9% (1 / 114)	100.0% (1 / 1)	0.0% (0 / 112)	0.0% (0 / 1)	0.0% (0 / 53)	NA% (0 / 0)
Pedroses, Spain	SP.C.5518	Pigment (Wall)	yes	Lys.C.9280	E.E.1662	Lib.L.5357	Cap.J.7185	146700	140396	71563	492	145.45	0	2.6	0.0-4.0	0.5-7.4	NA	NA	NA	NA	no	-	5	-	*100.0% (67 / 67)	100.0% (1 / 1)	0.0% (0 / 41)	NA% (0 / 0)	0.0% (0 / 34)	0.0% (0 / 1)	0.0% (0 / 54)	NA% (0 / 0)	2.0% (3 / 149)	NA% (0 / 0)	0.0% (0 / 112)	0.0% (0 / 2)	1.1% (1 / 87)	NA% (0 / 0)
Pedroses, Spain	SP.C.5520	Pigment (Wall)	yes	Lys.C.9150	E.E.1521	Lib.L.5216	Cap.J.5775	242060	238942	117039	11134	10.51	0.7	0.6	0.4-1.0	0.4-1.0	0	0	0.0-45.9	0.0-45.9	no	-	90	-	*97.3% (1169 / 1201)	*83.3% (5 / 6)	0.0% (0 / 982)	0.0% (0 / 13)	0.0% (0 / 580)	0.0% (0 / 4)	0.2% (2 / 914)	0.0% (0 / 2)	2.0% (59 / 2949)	0.0% (0 / 15)	0.2% (4 / 2449)	0.0% (0 / 23)	0.5% (8 / 1683)	28.6% (2 / 7)
Pedroses, Spain	SP.C.5520	Pigment (Wall)	yes	Lys.C.9282	E.E.1664	Lib.L.5359	Cap.J.7187	153907	144551	70273	596	117.91	0.9	0.7	0.0-5.1	0.0-3.8	NA	NA	NA	NA	no	-	8	-	*98.1% (53 / 54)	100.0% (1 / 1)	0.0% (0 / 56)	0.0% (0 / 2)	0.0% (0 / 48)	NA% (0 / 0)	0.0% (0 / 64)	NA% (0 / 0)	0.5% (1 / 210)	0.0% (0 / 1)	0.0% (0 / 128)	0.0% (0 / 1)	0.0% (0 / 99)	0.0% (0 / 1)
Pedroses, Spain	SP.C.5522	Pigment (Wall)	yes	Lys.C.9152	E.E.1523	Lib.L.5218	Cap.J.5777	136129	132150	60412	902	66.98	2	0	0.5-4.9	0.0-1.6	NA	NA	NA	NA	no	-	9	-	*99.0% (100 / 101)	100.0% (2 / 2)	0.0% (0 / 82)	NA% (0 / 0)	0.0% (0 / 65)	0.0% (0 / 3)	0.0% (0 / 100)	0.0% (0 / 2)	0.4% (1 / 266)	0.0% (0 / 2)	0.5% (1 / 211)	0.0% (0 / 3)	0.0% (0 / 153)	0.0% (0 / 2)
Pedroses, Spain	SP.C.5522	Pigment (Wall)	yes	Lys.C.9284	E.E.1666	Lib.L.5361	Cap.J.7189	144298	137498	63900	576	110.94	2.5	1.3	0.5-7.1	0.2-4.5	NA	0	NA	0.0-97.5	no	-	8	-	*100.0% (63 / 63)	NA% (0 / 0)	2.2% (1 / 46)	NA% (0 / 0)	0.0% (0 / 35)	NA% (0 / 0)	0.0% (0 / 68)	0.0% (0 / 1)	0.0% (0 / 159)	0.0% (0 / 1)	0.0% (0 / 152)	0.0% (0 / 3)	0.0% (0 / 94)	NA% (0 / 0)
Pedroses, Spain	SP.C.5523	Pigment (Wall)	yes	Lys.C.9153	E.E.1524	Lib.L.5219	Cap.J.5778	177004	172328	80535	362	222.47	7.6	0	2.5-16.8	0.0-4.3	NA	NA	NA	NA	no	-	6	-	*97.0% (32 / 33)	NA% (0 / 0)	0.0% (0 / 34)	NA% (0 / 0)	0.0% (0 / 22)	NA% (0 / 0)	0.0% (0 / 21)	NA% (0 / 0)	1.2% (1 / 82)	50.0% (1 / 2)	0.0% (0 / 101)	0.0% (0 / 1)	1.8% (1 / 57)	NA% (0 / 0)
Pedroses, Spain	SP.C.5523	Pigment (Wall)	yes	Lys.C.9285	E.E.1667	Lib.L.5362	Cap.J.7190	153428	144801	69678	468	148.88	1.1	1.4	0.0-5.7	0.2-4.9	NA	NA	NA	NA	no	-	11	-	*100.0% (45 / 45)	100.0% (1 / 1)	0.0% (0 / 36)	0.0% (0 / 1)	0.0% (0 / 23)	0.0% (0 / 2)	0.0% (0 / 36)	NA% (0 / 0)	1.7% (2 / 116)	0.0% (0 / 2)	0.0% (0 / 103)	0.0% (0 / 3)	0.0% (0 / 69)	NA% (0 / 0)
Pedroses, Spain	SP.C.5525	Sediment	yes	Lys.C.9156	E.E.1530	Lib.L.5225	Cap.J.5782	85624	83452	12412	709	17.51	9	9.3	5.4-13.9	5.6-14.3	42.9	60	9.9-81.6	14.7-94.7	no	-	53	-	*100.0% (81 / 81)	*100.0% (3 / 3)	0.0% (0 / 75)	0.0% (0 / 11)	1.8% (1 / 56)	0.0% (0 / 5)	0.0% (0 / 74)	0.0% (0 / 2)	0.4% (1 / 234)	0.0% (0 / 24)	1.2% (2 / 173)	7.1% (1 / 14)	0.0% (0 / 113)	0.0% (0 / 8)
Pedroses, Spain	SP.C.5526	Sediment	yes	Lys.C.9157	E.E.1531	Lib.L.5226	Cap.J.5783	153671	148752	47543	1136	41.85	4.8	6.4	2.7-7.9	3.9-9.9	14.3	33.3	0.4-57.9	0.8-90.6	no	-	53	-	*100.0% (136 / 136)	*100.0% (5 / 5)	0.0% (0 / 97)	0.0% (0 / 2)	0.0% (0 / 80)	0.0% (0 / 2)	1.0% (1 / 102)	0.0% (0 / 4)	1.2% (4 / 323)	5.6% (1 / 18)	1.2% (3 / 242)	8.3% (1 / 12)	0.6% (1 / 171)	0.0% (0 / 5)
Pedroses, Spain	SP.C.5527	Sediment	no	Lys.C.9348	E.E.2492	Lib.L.5514	Cap.J.8396	692830	667298	237328	306	775.58	3.2	3.8	0.4-11.2	1.0-9.5	NA	0	NA	0.0-97.5	no	-	16	-	*96.4% (27 / 28)	100.0% (1 / 1)	0.0% (0 / 31)	NA% (0 / 0)	0.0% (0 / 19)	NA% (0 / 0)	0.0% (0 / 33)	0.0% (0 / 5)	1.2% (1 / 81)	14.3% (1 / 7)	0.0% (0 / 69)	0.0% (0 / 5)	0.0% (0 / 53)	0.0% (0 / 2)
Pedroses, Spain	SP.C.5528	Sediment	no	Lys.C.9350	E.E.2494	Lib.L.5516	Cap.J.8398	569313	551885	178470	448	398.37	35.5	25.8	27.0-44.8	18.5-34.3	61.5	53.3	31.6-86.1	26.6-78.7	yes	46.7 (35.8-57.5)	102	MH	*98.1% (53 / 54)	*100.0% (13 / 13)	0.0% (0 / 21)	0.0% (0 / 2)	0.0% (0 / 25)	0.0% (0 / 3)	0.0% (0 / 30)	0.0% (0 / 9)	2.1% (3 / 140)	0.0% (0 / 27)	0.0% (0 / 78)	0.0% (0 / 16)	1.8% (1 / 57)	0.0% (0 / 22)
Pedroses, Spain	SP.C.5529	Sediment	no	Lys.C.9351	E.E.2495	Lib.L.5517	Cap.J.8399	603244	589916	199432	450	443.18	19.4	11.5	13.0-27.3	6.4-18.5	60	60	14.7-94.7	14.7-94.7	no	-	54	-	*100.0% (41 / 41)	100.0% (2 / 2)	0.0% (0 / 53)	0.0% (0 / 5)	0.0% (0 / 20)	0.0% (0 / 1)	0.0% (0 / 35)	0.0% (0 / 10)	2.3% (3 / 131)	0.0% (0 / 10)	0.0% (0 / 60)	0.0% (0 / 5)	1.4% (1 / 72)	0.0% (0 / 6)
Pedroses, Spain	SP.C.5530	Sediment	no	Lys.C.9352	E.E.2496	Lib.L.5518	Cap.J.8400	663635	644591	236308	1637	144.35	52.7	40.8	48.2-57.2	36.6-45.2	45.9	48.1	35.0-57.0	36.9-59.5	yes	0.1 (0.0-6.5)	681	MH	*96.9% (155 / 160)	*94.2% (65 / 69)	0.9% (1 / 114)	1.8% (1 / 55)	2.2% (2 / 92)	4.9% (2 / 41)	0.0% (0 / 109)	0.0% (0 / 45)	3.1% (14 / 459)	2.8% (6 / 212)	0.6% (2 / 310)	1.4% (2 / 139)	0.4% (1 / 242)	1.0% (1 / 100)
Pedroses, Spain	SP.C.5531	Sediment	no	Lys.C.9353	E.E.2497	Lib.L.5519	Cap.J.8401	468244	455694	148572	484	306.97	41.3	26.7	33.5-49.5	19.7-34.7	66.7	50	38.4-88.2	27.2-72.8	yes	17.1 (3.4-30.8)	160	MH	*100.0% (58 / 58)	*100.0% (10 / 10)	0.0% (0 / 42)	0.0% (0 / 12)	0.0% (0 / 30)	0.0% (0 / 10)	0.0% (0 / 37)	0.0% (0 / 9)	2.7% (3 / 113)	2.3% (1 / 43)	1.2% (1 / 84)	3.7% (1 / 27)	0.0% (0 / 67)	0.0% (0 / 33)
Pedroses, Spain	SP.C.5532	Sediment	no	Lys.C.9354	E.E.2498	Lib.L.5520	Cap.J.8402	566537	536327	71630	448	159.89	2.1	1.9	0.3-7.5	0.2-6.8	NA	NA	NA	NA	no	-	11	-	*95.5% (42 / 44)	NA% (0 / 0)	0.0% (0 / 24)	NA% (0 / 0)	0.0% (0 / 30)	NA% (0 / 0)	0.0% (0 / 34)	NA% (0 / 0)	0.0% (0 / 127)	0.0% (0 / 4)	0.0% (0 / 81)	0.0% (0 / 3)	0.0% (0 / 75)	0.0% (0 / 4)
Pedroses, Spain	SP.C.5533	Sediment	no	Lys.C.9355	E.E.2499	Lib.L.5521	Cap.J.8403	534155	525652	178335	1566	113.88	55.1	43.3	50.5-59.7	39.0-47.8	66.2	53.1	53.4-77.4	41.7-64.3	yes	14.4 (8.7-20.1)	654	MH	*96.1% (149 / 155)	*95.6% (43 / 45)	1.8% (2 / 111)	0.0% (0 / 45)	1.1% (1 / 92)	0.0% (0 / 39)	0.9% (1 / 111)	1.9% (1 / 53)	1.9% (8 / 412)	2.5% (4 / 163)	0.4% (1 / 285)	0.8% (1 / 123)	1.0% (2 / 209)	2.0% (2 / 102)
Pedroses, Spain	SP.C.5534	Sediment	no	Lys.C.9356	E.E.2503	Lib.L.5525	Cap.J.8404	629226	617185	116483	912	127.72	26.3	19.2	20.7-32.6	14.6-24.6	41.7	29.4	15.2-72.3	10.3-56.0	yes	44.3 (31.5-57.1)	150	MH	*98.1% (102 / 104)	*100.0% (13 / 13)	0.0% (0 / 70)	0.0% (0 / 7)	0.0% (0 / 50)	0.0% (0 / 5)	0.0% (0 / 81)	0.0% (0 / 10)	1.2% (3 / 249)	0.0% (0 / 30)	0.5% (1 / 206)	0.0% (0 / 37)	0.8% (1 / 120)	0.0% (0 / 17)
Pedroses, Spain	SP.C.5535	Sediment	no	Lys.C.9357	E.E.2504	Lib.L.5526	Cap.J.8405	489210	477414	130213	1149	113.33	29.8	23.5	24.9-35.1	18.9-28.6	68	54.8	46.5-85.1	36.0-72.7	yes	42.6 (34.9-50.3)	252	MH	*99.0% (100 / 101)	*93.3% (14 / 15)	1.0% (1 / 102)	0.0% (0 / 28)	0.0% (0 / 66)	0.0% (0 / 18)	0.0% (0 / 96)	0.0% (0 / 12)	1.3% (4 / 314)	1.4% (1 / 70)	0.9% (2 / 227)	2.1% (1 / 48)	0.7% (1 / 141)	0.0% (0 / 25)
Pedroses, Spain	SP.C.5536	Sediment	no	Lys.C.9358	E.E.2505	Lib.L.5527	Cap.J.8406	708411	694116	210099	508	413.58	47.8	33.8	39.9-55.8	26.2-42.1	53.3	34.8	26.6-78.7	16.4-57.3	yes	31.2 (20.8-41.6)	174	MH	*96.4% (53 / 55)	*94.1% (16 / 17)	0.0% (0 / 30)	0.0% (0 / 11)	0.0% (0 / 18)	0.0% (0 / 5)	0.0% (0 / 41)	0.0% (0 / 18)	2.3% (3 / 128)	2.4% (1 / 41)	1.9% (2 / 103)	6.2% (2 / 32)	0.0% (0 / 67)	0.0% (0 / 26)
Pedroses, Spain	SP.C.5537	Sediment	no	Lys.C.9359	E.E.2506	Lib.L.5528	Cap.J.8407	381142	374838	108409	1041	104.14	55	40.8	49.4-60.4	35.2-46.5	47.2	30.9	30.4-64.5	19.1-44.8	yes	0.1 (0.0-8.2)	444	MH	*98.9% (94 / 95)	*100.0% (39 / 39)	0.0% (0 / 70)	0.0% (0 / 31)	0.0% (0 / 48)	0.0% (0 / 28)	0.0% (0 / 83)	0.0% (0 / 34)	3.3% (9 / 274)	2.4% (3 / 125)	0.0% (0 / 155)	0.0% (0 / 71)	0.7% (1 / 137)	1.5% (1 / 65)
Pedroses, Spain	SP.C.5538	Sediment	no	Lys.C.9360	E.E.2507	Lib.L.5529	Cap.J.8408	119293	115340	30466	768	39.67	37.3	30.8	30.9-44.1	24.4-37.8	60	65.2	38.7-78.9	42.7-83.6	yes	40.7 (31.4-50.0)	194	MH	*95.7% (66 / 69)	*93.8% (15 / 16)	0.0% (0 / 65)	0.0% (0 / 19)	0.0% (0 / 48)	0.0% (0 / 8)	1.4% (1 / 73)	8.3% (1 / 12)	0.6% (1 / 172)	0.0% (0 / 35)	0.0% (0 / 118)	0.0% (0 / 26)	0.0% (0 / 105)	0.0% (0 / 23)
Pedroses, Spain	SP.C.5539	Sediment	no	Lys.C.9361	E.E.2508	Lib.L.5530	Cap.J.8409	363926	355093	85467	536	159.45	16.8	16.1	10.8-24.3	10.7-22.9	37.5	37.5	8.5-75.5	8.5-75.5	yes	50.8 (34.1-67.6)	77	MH	*81.6% (40 / 49)	*75.0% (6 / 8)	0.0% (0 / 43)	0.0% (0 / 5)	0.0% (0 / 24)	0.0% (0 / 4)	0.0% (0 / 29)	0.0% (0 / 3)	1.2% (2 / 167)	9.5% (2 / 21)	0.0% (0 / 102)	0.0% (0 / 10)	1.2% (1 / 83)	5.6% (1 / 18)
Tebellín, Spain	SP.C.5509	Control (Wall)	no	Lys.C.9144	E.E.1515	Lib.L.5210	Cap.J.5769	235232	229234	91489	1861	49.16	1.5	1	0.6-3.0	0.3-2.5	0	0	0.0-84.2	0.0-84.2	no	-	19	-	*98.2% (218 / 222)	100.0% (2 / 2)	0.0% (0 / 195)	0.0% (0 / 2)	0.0% (0 / 125)	0.0% (0 / 3)	0.0% (0 / 179)	NA% (0 / 0)	1.5% (8 / 522)	0.0% (0 / 7)	0.2% (1 / 425)	0.0% (0 / 2)	0.7% (2 / 284)	0.0% (0 / 1)
Tebellín, Spain	SP.C.5509	Control (Wall)	no	Lys.C.9276	E.E.1658	Lib.L.5353	Cap.J.7181	164962	158492	70974	543	130.71	1.9	1.5	0.2-6.8	0.2-5.4	NA	NA	NA	NA	no	-	5	-	*96.8% (61 / 63)	NA% (0 / 0)	0.0% (0 / 46)	NA% (0 / 0)	0.0% (0 / 26)	NA% (0 / 0)	0.0% (0 / 62)	0.0% (0 / 1)	1.7% (3 / 179)	NA% (0 / 0)	0.0% (0 / 133)	0.0% (0 / 1)	0.0% (0 / 78)	NA% (0 / 0)
Tebellín, Spain	SP.C.5508	Pigment (Wall)	yes	Lys.C.9143	E.E.1514	Lib.L.5209	Cap.J.5768	249720	245605	101811	761	133.79	1.4	0.5	0.2-4.9	0.0-2.8	0	0	0.0-97.5	0.0-97.5	no	-	9	-	*100.0% (72 / 72)	100.0% (1 / 1)	1.5% (1 / 66)	0.0% (0 / 1)	0.0% (0 / 45)	NA% (0 / 0)	0.0% (0 / 74)	NA% (0 / 0)	1.3% (3 / 229)	0.0% (0 / 1)	1.1% (2 / 186)	20.0% (1 / 5)	0.9% (1 / 111)	0.0% (0 / 2)
Tebellín, Spain	SP.C.5508	Pigment (Wall)	yes	Lys.C.9275	E.E.1657	Lib.L.5352	Cap.J.7180	155942	149850	71417	589	121.25	2.5	2.5	0.5-7.2	0.7-6.2	0	0	0.0-97.5	0.0-97.5	no	-	12	-	*100.0% (47 / 47)	NA% (0 / 0)	0.0% (0 / 62)	0.0% (0 / 4)	0.0% (0 / 30)	NA% (0 / 0)	0.0% (0 / 52)	0.0% (0 / 4)	0.5% (1 / 190)	0.0% (0 / 2)	0.0% (0 / 130)	0.0% (0 / 3)	0.0% (0 / 105)	0.0% (0 / 2)
Tebellín, Spain	SP.C.5513	Pigment (Wall)	yes	Lys.C.9145	E.E.1516	Lib.L.5211	Cap.J.5770	109945	105248	40881	610	67.02	0.7	0	0.0-3.9	0.0-2.2	NA	NA	NA	NA	no	-	4	-	*97.3% (72 / 74)	100.0% (1 / 1)	0.0% (0 / 71)	NA% (0 / 0)	0.0% (0 / 44)	NA% (0 / 0)	0.0% (0 / 51)	NA% (0 / 0)	1.1% (2 / 175)	NA% (0 / 0)	0.0% (0 / 154)	0.0% (0 / 1)	0.0% (0 / 111)	0.0% (0 / 1)
Tebellín, Spain	SP.C.5513	Pigment (Wall)	yes	Lys.C.9277	E.E.1659	Lib.L.5354	Cap.J.7182	172635	166350	70526	523	134.85	2.8	1.6	0.6-8.0	0.2-5.8	NA	NA	NA	NA	no	-	10	-	*98.0% (50 / 51)	100.0% (1 / 1)	0.0% (0 / 42)	NA% (0 / 0)	0.0% (0 / 29)	0.0% (0 / 1)	0.0% (0 / 50)	NA% (0 / 0)	0.0% (0 / 141)	0.0% (0 / 7)	0.7% (1 / 138)	0.0% (0 / 2)	1.4% (1 / 72)	NA% (0 / 0)
Tebellín, Spain	SP.C.5515	Pigment (Wall)	yes	Lys.C.9146	E.E.1517	Lib.L.5212	Cap.J.5771	222971	209805	71701	472	151.91	0	0.8	0.0-3.5	0.0-4.6	NA	NA	NA	NA	no	-	2	-	*100.0% (43 / 43)	NA% (0 / 0)	0.0% (0 / 50)	NA% (0 / 0)	0.0% (0 / 34)	NA% (0 / 0)	0.0% (0 / 57)	NA% (0 / 0)	0.7% (1 / 153)	NA% (0 / 0)	0.0% (0 / 97)	NA% (0 / 0)	0.0% (0 / 82)	NA% (0 / 0)
Tebellín, Spain	SP.C.5515	Pigment (Wall)	yes	Lys.C.9278	E.E.1660	Lib.L.5355	Cap.J.7183	157428	151120	64594	512	126.16	0.9	0	0.0-5.1	0.0-3.1	NA	NA	NA	NA	no	-	6	-	*100.0% (67 / 67)	NA% (0 / 0)	0.0% (0 / 43)	0.0% (0 / 1)	0.0% (0 / 35)	0.0% (0 / 1)	0.0% (0 / 39)	0.0% (0 / 1)	1.4% (2 / 146)	0.0% (0 / 1)	0.0% (0 / 97)	0.0% (0 / 1)	0.0% (0 / 68)	0.0% (0 / 2)
Tebellín, Spain	SP.C.5517	Pigment (Wall)	yes	Lys.C.9147	E.E.1518	Lib.L.5213	Cap.J.5772	210827	201525	85035	829	102.58	1.4	0	0.2-5.0	0.0-1.8	NA	0	NA	0.0-97.5	no	-	5	-	*99.0% (100 / 101)	NA% (0 / 0)	0.0% (0 / 87)	0.0% (0 / 1)	0.0% (0 / 65)	0.0% (0 / 1)	0.0% (0 / 96)	NA% (0 / 0)	0.8% (2 / 244)	0.0% (0 / 1)	0.0% (0 / 207)	0.0% (0 / 2)	1.6% (2 / 125)	NA% (0 / 0)
Tebellín, Spain	SP.C.5517	Pigment (Wall)	yes	Lys.C.9279	E.E.1661	Lib.L.5356	Cap.J.7184	150233	142834	66501	645	103.1	0	0.6	0.0-3.1	0.0-3.1	NA	NA	NA	NA	no	-	11	-	*96.7% (58 / 60)	NA% (0 / 0)	0.0% (0 / 57)	NA% (0 / 0)	0.0% (0 / 46)	0.0% (0 / 2)	0.0% (0 / 55)	NA% (0 / 0)	0.4% (1 / 241)	0.0% (0 / 5)	0.6% (1 / 168)	0.0% (0 / 1)	0.0% (0 / 103)	NA% (0 / 0)
Toro, Spain	SP.C.6835	Control (Wall)	no	Lys.D.4802	E.E.9432	Lib.O.6634	Cap.L.2792	539181	483926	88444	177	499.68	0	0	0.0-6.4	0.0-8.4	NA	NA	NA	NA	no	-	1	-	*100.0% (28 / 28)	NA% (0 / 0)	0.0% (0 / 23)	NA% (0 / 0)	0.0% (0 / 8)	NA% (0 / 0)	0.0% (0 / 18)	NA% (0 / 0)	0.0% (0 / 40)	NA% (0 / 0)	0.0% (0 / 38)	NA% (0 / 0)	0.0% (0 / 27)	NA% (0 / 0)
Toro, Spain	SP.C.6839	Control (Wall)	no	Lys.D.4803	E.E.9433	Lib.O.6635	Cap.L.2793	743510	675709	341975	3512	97.37	1.5	0.3	0.7-2.7	0.1-1.0	0	0	0.0-84.2	0.0-52.2	no	-	44	-	*98.7% (462 / 468)	*100.0% (4 / 4)	0.0% (0 / 425)	0.0% (0 / 3)	0.3% (1 / 310)	0.0% (0 / 1)	0.5% (2 / 424)	0.0% (0 / 3)	0.8% (10 / 1265)	8.7% (2 / 23)	0.0% (0 / 990)	0.0% (0 / 13)	0.0% (0 / 620)	0.0% (0 / 10)
Toro, Spain	SP.C.6842	Control (Wall)	no	Lys.D.4806	E.E.9436	Lib.O.6638	Cap.L.2796	547144	501977	200701	311	645.34	2.7	1.3	0.3-9.4	0.0-7.0	0	0	0.0-97.5	0.0-84.2	no	-	6	-	*100.0% (27 / 27)	100.0% (1 / 1)	0.0% (0 / 31)	NA% (0 / 0)	0.0% (0 / 19)	NA% (0 / 0)	0.0% (0 / 40)	NA% (0 / 0)	0.0% (0 / 116)	0.0% (0 / 1)	0.0% (0 / 91)	NA% (0 / 0)	2.0% (1 / 51)	0.0% (0 / 1)
Toro, Spain	SP.C.5469	Pigment (Wall)	yes	Lys.C.9063	E.E.1428	Lib.L.5123	Cap.J.5713	241489	232296	129883	3056	42.5	0.8	1.1	0.3-1.8	0.5-2.2	0	0	0.0-97.5	0.0-97.5	no	-	32	-	*99.4% (353 / 355)	*100.0% (4 / 4)	0.3% (1 / 327)	0.0% (0 / 4)	2.0% (4 / 196)	0.0% (0 / 4)	0.0% (0 / 291)	0.0% (0 / 6)	0.2% (2 / 938)	0.0% (0 / 10)	0.0% (0 / 738)	0.0% (0 / 7)	0.2% (1 / 517)	0.0% (0 / 5)
Toro, Spain	SP.C.5469	Pigment (Wall)	yes	Lys.C.9195	E.E.1569	Lib.L.5264	Cap.J.7564	167050	161872	89176	621	143.6	0.7	1.8	0.0-3.9	0.4-5.1	0	0	0.0-97.5	0.0-97.5	no	-	10	-	*100.0% (65 / 65)	NA% (0 / 0)	0.0% (0 / 71)	0.0% (0 / 4)	0.0% (0 / 38)	NA% (0 / 0)	0.0% (0 / 59)	NA% (0 / 0)	3.4% (6 / 179)	75.0% (3 / 4)	0.0% (0 / 151)	0.0% (0 / 5)	0.0% (0 / 96)	0.0% (0 / 1)
Toro, Spain	SP.C.6832	Pigment (Wall)	yes	Lys.D.4800	E.E.9430	Lib.O.6632	Cap.L.2790	677338	602134	270421	2080	130.01	1.7	0.4	0.7-3.5	0.0-1.4	NA	0	NA	0.0-97.5	no	-	20	-	*98.9% (267 / 270)	NA% (0 / 0)	0.0% (0 / 253)	0.0% (0 / 3)	0.0% (0 / 174)	NA% (0 / 0)	0.0% (0 / 251)	0.0% (0 / 2)	0.0% (0 / 685)	0.0% (0 / 3)	0.2% (1 / 618)	0.0% (0 / 5)	0.5% (2 / 368)	50.0% (1 / 2)
Toro, Spain	SP.C.6834	Pigment (Wall)	yes	Lys.D.4801	E.E.9431	Lib.O.6633	Cap.L.2791	442976	414733	149798	147	1019.03	3.2	2.9	0.1-16.7	0.1-14.9	NA	NA	NA	NA	no	-	5	-	*100.0% (7 / 7)	100.0% (1 / 1)	0.0% (0 / 6)	NA% (0 / 0)	0.0% (0 / 15)	NA% (0 / 0)	0.0% (0 / 14)	NA% (0 / 0)	5.6% (2 / 36)	25.0% (1 / 4)	0.0% (0 / 14)	NA% (0 / 0)	0.0% (0 / 17)	0.0% (0 / 3)
Toro, Spain	SP.C.6841	Pigment (Wall)	yes	Lys.D.4805	E.E.9435	Lib.O.6637	Cap.L.2795	545712	512534	216366	156	1386.96	2.2	2.2	0.1-11.5	0.1-11.8	NA	NA	NA	NA	no	-	4	-	*100.0% (9 / 9)	100.0% (1 / 1)	0.0% (0 / 10)	NA% (0 / 0)	0.0% (0 / 6)	NA% (0 / 0)	0.0% (0 / 11)	0.0% (0 / 1)	0.0% (0 / 43)	0.0% (0 / 1)	0.0% (0 / 44)	0.0% (0 / 1)	0.0% (0 / 12)	0.0% (0 / 1)
Extraction negative control	ENC	Laboratory control	no	Lys.A.6975	E.B.5217	Lib.G.1290	Cap.E.8635	112659	106724	40704	404	100.75	1.2	3.1	0.0-6.4	0.6-8.7	NA	NA	NA	NA	no	-	7	-	*100.0% (53 / 53)	100.0% (2 / 2)	0.0% (0 / 43)	NA% (0 / 0)	0.0% (0 / 52)	NA% (0 / 0)	0.0% (0 / 18)	NA% (0 / 0)	0.0% (0 / 73)	NA% (0 / 0)	0.0% (0 / 111)	NA% (0 / 0)	0.0% (0 / 54)	NA% (0 / 0)
Extraction negative control	ENC	Laboratory control	no	Lys.A.6976	E.B.5218	Lib.G.1291	Cap.E.8636	95837	87757	29149	127	229.52	0	0	0.0-14.8	0.0-14.8	NA	NA	NA	NA	no	-	2	-	*100.0% (3 / 3)	NA% (0 / 0)	0.0% (0 / 31)	NA% (0 / 0)	0.0% (0 / 11)	NA% (0 / 0)	0.0% (0 / 17)	NA% (0 / 0)	0.0% (0 / 19)	NA% (0 / 0)	0.0% (0 / 46)	NA% (0 / 0)	0.0% (0 / 6)	NA% (0 / 0)
Extraction negative control	ENC	Laboratory control	no	Lys.B.3921	E.C.2612	Lib.G.9829	Cap.F.5417	56401	53003	23160	36	643.33	0	0	0.0-26.5	0.0-45.9	NA	NA	NA	NA	no	-	1	-	*100.0% (5 / 5)	NA% (0 / 0)	0.0% (0 / 1)	NA% (0 / 0)	0.0% (0 / 2)	NA% (0 / 0)	0.0% (0 / 2)	NA% (0 / 0)	0.0% (0 / 6)	NA% (0 / 0)	0.0% (0 / 8)	NA% (0 / 0)	0.0% (0 / 3)	NA% (0 / 0)
Extraction negative control	ENC	Laboratory control	no	Lys.B.4584	E.C.3517	Lib.H.730	Cap.F.6966	38642	37707	15083	83	181.72	0	0	0.0-20.6	0.0-23.2	NA	NA	NA	NA	no	-	0	-	*92.3% (12 / 13)	NA% (0 / 0)	0.0% (0 / 8)	NA% (0 / 0)	0.0% (0 / 5)	NA% (0 / 0)	14.3% (1 / 7)	NA% (0 / 0)	0.0% (0 / 15)	NA% (0 / 0)	0.0% (0 / 20)	NA% (0 / 0)	0.0% (0 / 8)	NA% (0 / 0)
Extraction negative control	ENC	Laboratory control	no	Lys.B.8954	E.C.5884	Lib.H.3220	Cap.F.8878	13945	13469	5574	84	66.36	5.9	0	0.1-28.7	0.0-14.2	NA	NA	NA	NA	no	-	2	-	*100.0% (8 / 8)	100.0% (2 / 2)	0.0% (0 / 14)	0.0% (0 / 1)	0.0% (0 / 8)	NA% (0 / 0)	0.0% (0 / 10)	NA% (0 / 0)	0.0% (0 / 29)	NA% (0 / 0)	0.0% (0 / 22)	0.0% (0 / 1)	0.0% (0 / 15)	NA% (0 / 0)
Extraction negative control	ENC	Laboratory control	no	Lys.B.9057	E.C.5894	Lib.H.3230	Cap.F.8888	19639	18853	7800	83	93.98	0	0	0.0-18.5	0.0-15.4	NA	NA	NA	NA	no	-	0	-	*100.0% (6 / 6)	NA% (0 / 0)	0.0% (0 / 10)	NA% (0 / 0)	0.0% (0 / 5)	NA% (0 / 0)	0.0% (0 / 11)	NA% (0 / 0)	0.0% (0 / 32)	NA% (0 / 0)	0.0% (0 / 24)	NA% (0 / 0)	0.0% (0 / 9)	NA% (0 / 0)
Extraction negative control	ENC	Laboratory control	no	Lys.C.2314	E.D.4578	Lib.J.3474	Cap.I.6141	47524	44716	19704	224	87.96	3.5	0	0.4-12.1	0.0-7.1	NA	NA	NA	NA	no	-	4	-	*100.0% (28 / 28)	NA% (0 / 0)	0.0% (0 / 18)	0.0% (0 / 1)	0.0% (0 / 16)	0.0% (0 / 1)	4.0% (1 / 25)	NA% (0 / 0)	1.4% (1 / 71)	0.0% (0 / 1)	0.0% (0 / 63)	0.0% (0 / 1)	0.0% (0 / 38)	0.0% (0 / 1)
Extraction negative control	ENC	Laboratory control	no	Lys.C.2318	E.D.4582	Lib.J.3478	Cap.I.6145	68778	65899	28208	183	154.14	0	1.9	0.0-10.3	0.0-10.3	0	NA	0.0-97.5	NA	no	-	2	-	*100.0% (39 / 39)	NA% (0 / 0)	0.0% (0 / 24)	NA% (0 / 0)	0.0% (0 / 8)	NA% (0 / 0)	0.0% (0 / 24)	NA% (0 / 0)	2.1% (1 / 48)	0.0% (0 / 2)	0.0% (0 / 38)	NA% (0 / 0)	0.0% (0 / 30)	NA% (0 / 0)
Extraction negative control	ENC	Laboratory control	no	Lys.C.2322	E.D.4589	Lib.J.3485	Cap.I.6150	41449	40190	17641	141	125.11	0	0	0.0-12.8	0.0-14.2	NA	NA	NA	NA	no	-	0	-	*100.0% (16 / 16)	NA% (0 / 0)	8.3% (1 / 12)	NA% (0 / 0)	0.0% (0 / 7)	NA% (0 / 0)	0.0% (0 / 13)	NA% (0 / 0)	0.0% (0 / 42)	NA% (0 / 0)	0.0% (0 / 28)	NA% (0 / 0)	0.0% (0 / 24)	NA% (0 / 0)
Extraction negative control	ENC	Laboratory control	no	Lys.C.2692	E.D.4599	Lib.J.3495	Cap.I.6151	50065	47435	19583	323	60.63	1.6	0	0.0-8.4	0.0-5.4	NA	0	NA	0.0-97.5	no	-	1	-	*100.0% (37 / 37)	NA% (0 / 0)	0.0% (0 / 40)	NA% (0 / 0)	0.0% (0 / 23)	NA% (0 / 0)	0.0% (0 / 29)	NA% (0 / 0)	0.0% (0 / 106)	0.0% (0 / 2)	0.0% (0 / 88)	NA% (0 / 0)	0.0% (0 / 43)	NA% (0 / 0)
Extraction negative control	ENC	Laboratory control	no	Lys.C.9070	E.E.1435	Lib.L.5130	Cap.J.5720	32440	31505	17010	344	49.45	0	0	0.0-5.2	0.0-3.5	NA	NA	NA	NA	no	-	2	-	*100.0% (40 / 40)	100.0% (1 / 1)	0.0% (0 / 34)	NA% (0 / 0)	0.0% (0 / 22)	NA% (0 / 0)	0.0% (0 / 34)	NA% (0 / 0)	2.1% (2 / 96)	NA% (0 / 0)	0.0% (0 / 64)	NA% (0 / 0)	0.0% (0 / 44)	NA% (0 / 0)
Extraction negative control	ENC	Laboratory control	no	Lys.C.9091	E.E.1456	Lib.L.5151	Cap.J.5741	29359	28429	15365	362	42.44	0	2.1	0.0-4.7	0.3-7.3	0	NA	0.0-97.5	NA	no	-	6	-	*94.6% (35 / 37)	NA% (0 / 0)	0.0% (0 / 29)	NA% (0 / 0)	0.0% (0 / 18)	0.0% (0 / 1)	0.0% (0 / 27)	NA% (0 / 0)	1.0% (1 / 100)	0.0% (0 / 2)	1.4% (1 / 71)	NA% (0 / 0)	0.0% (0 / 60)	0.0% (0 / 1)
Extraction negative control	ENC	Laboratory control	no	Lys.C.9154	E.E.1525	Lib.L.5220	Cap.J.5779	38927	37637	20993	424	49.51	0	0	0.0-4.1	0.0-3.4	NA	NA	NA	NA	no	-	3	-	*100.0% (47 / 47)	NA% (0 / 0)	0.0% (0 / 33)	NA% (0 / 0)	0.0% (0 / 15)	NA% (0 / 0)	2.9% (1 / 34)	NA% (0 / 0)	0.0% (0 / 123)	0.0% (0 / 1)	1.1% (1 / 92)	0.0% (0 / 1)	0.0% (0 / 74)	0.0% (0 / 1)
Extraction negative control	ENC	Laboratory control	no	Lys.C.9244	E.E.1626	Lib.L.5321	Cap.J.7391	98262	96329	71922	337	213.42	0	0	0.0-5.7	0.0-4.1	NA	NA	NA	NA	no	-	0	-	*100.0% (47 / 47)	NA% (0 / 0)	0.0% (0 / 38)	NA% (0 / 0)	0.0% (0 / 22)	NA% (0 / 0)	0.0% (0 / 26)	NA% (0 / 0)	0.0% (0 / 91)	NA% (0 / 0)	0.0% (0 / 59)	NA% (0 / 0)	2.4% (1 / 42)	NA% (0 / 0)
Extraction negative control	ENC	Laboratory control	no	Lys.C.9265	E.E.1647	Lib.L.5342	Cap.J.7412	20016	19622	12264	1304	45756	0.3	0.5	0.0-1.5	0.1-1.9	0	NA	0.0-97.5	NA	no	-	9	-	*97.7% (126 / 129)	NA% (0 / 0)	1.1% (1 / 93)	0.0% (0 / 2)	0.0% (0 / 57)	NA% (0 / 0)	0.0% (0 / 87)	NA% (0 / 0)	1.3% (4 / 317)	33.3% (1 / 3)	0.4% (1 / 258)	0.0% (0 / 3)	0.0% (0 / 155)	0.0% (0 / 1)
Extraction negative control	ENC	Laboratory control	no	Lys.C.9286	E.E.1668	Lib.L.5363	Cap.J.7191	12919	12505	7068	398	17.76	0	0	0.0-4.9	0.0-4.7	NA	NA	NA	NA	no	-	0	-	*100.0% (35 / 35)	NA% (0 / 0)	0.0% (0 / 35)	NA% (0 / 0)	3.7% (1 / 27)	NA% (0 / 0)	0.0% (0 / 27)	NA% (0 / 0)	1.8% (2 / 112)	NA% (0 / 0)	0.0% (0 / 97)	NA% (0 / 0)	2.1% (1 / 48)	NA% (0 / 0)
Extraction negative control	ENC	Laboratory control	no	Lys.C.9307	E.E.1692	Lib.L.5387	Cap.J.7213	20108	19498	12845	458	45805	2.3	0	0.3-8.1	0.0-3.1	NA	NA	NA	NA	no	-	4	-	*98.1% (52 / 53)	NA% (0 / 0)	0.0% (0 / 37)	NA% (0 / 0)	0.0% (0 / 23)	NA% (0 / 0)	2.5% (1 / 40)	NA% (0 / 0)	1.5% (2 / 132)	NA% (0 / 0)	0.0% (0 / 90)	0.0% (0 / 1)	0.0% (0 / 60)	NA% (0 / 0)
Extraction negative control	ENC	Laboratory control	no	Lys.C.9133	E.E.1504	Lib.L.5199	Cap.J.7527	6731	6507	3690	332	45972	0	0	0.0-5.5	0.0-4.0	NA	NA	NA	NA	no	-	3	-	*100.0% (32 / 32)	NA% (0 / 0)	0.0% (0 / 27)	0.0% (0 / 1)	0.0% (0 / 19)	NA% (0 / 0)	0.0% (0 / 36)	NA% (0 / 0)	1.2% (1 / 83)	0.0% (0 / 1)	0.0% (0 / 67)	NA% (0 / 0)	4.7% (2 / 43)	0.0% (0 / 1)
Extraction negative control	ENC	Laboratory control	no	Lys.C.9175	E.E.1549	Lib.L.5244	Cap.J.7544	19762	18598	11521	416	27.69	1	2	0.0-5.6	0.2-6.9	NA	NA	NA	NA	no	-	4	-	*97.6% (41 / 42)	100.0% (1 / 1)	0.0% (0 / 41)	0.0% (0 / 1)	0.0% (0 / 21)	NA% (0 / 0)	0.0% (0 / 44)	0.0% (0 / 1)	1.0% (1 / 99)	0.0% (0 / 2)	0.0% (0 / 94)	0.0% (0 / 1)	0.0% (0 / 64)	NA% (0 / 0)
Extraction negative control	ENC	Laboratory control	no	Lys.C.9112	E.E.1480	Lib.L.5175	Cap.J.8100	52279	44403	20149	358	56.28	1.4	1.8	0.0-7.6	0.2-6.5	NA	NA	NA	NA	no	-	6	-	*96.8% (30 / 31)	NA% (0 / 0)	0.0% (0 / 26)	NA% (0 / 0)	0.0% (0 / 14)	NA% (0 / 0)	0.0% (0 / 30)	NA% (0 / 0)	0.0% (0 / 85)	NA% (0 / 0)	0.0% (0 / 47)	0.0% (0 / 3)	0.0% (0 / 45)	0.0% (0 / 1)
Extraction negative control	ENC	Laboratory control	no	Lys.C.9349	E.E.2493	Lib.L.5515	Cap.J.8397	62509	59433	31678	626	50.6	2.2	1.8	0.5-6.3	0.4-5.2	0	0	0.0-97.5	0.0-84.2	no	-	11	-	*96.0% (48 / 50)	NA% (0 / 0)	0.0% (0 / 65)	0.0% (0 / 1)	0.0% (0 / 48)	0.0% (0 / 1)	0.0% (0 / 56)	NA% (0 / 0)	1.9% (3 / 160)	0.0% (0 / 4)	0.0% (0 / 146)	0.0% (0 / 1)	0.0% (0 / 100)	NA% (0 / 0)
Extraction negative control	ENC	Laboratory control	no	Lys.C.9370	E.E.2517	Lib.L.5539	Cap.J.8418	63849	60810	31846	524	60.77	3.3	0.7	0.7-9.3	0.0-3.6	NA	0	NA	0.0-84.2	no	-	9	-	*98.0% (50 / 51)	0.0% (0 / 1)	0.0% (0 / 36)	NA% (0 / 0)	0.0% (0 / 24)	NA% (0 / 0)	0.0% (0 / 39)	0.0% (0 / 2)	0.0% (0 / 146)	0.0% (0 / 1)	0.0% (0 / 119)	0.0% (0 / 1)	1.3% (1 / 79)	0.0% (0 / 1)
Extraction negative control	ENC	Laboratory control	no	Lys.D.4857	E.E.9487	Lib.O.6689	Cap.L.2842	115271	112953	56510	181	312.21	0	2.4	0.0-9.5	0.1-12.9	NA	NA	NA	NA	no	-	2	-	*100.0% (10 / 10)	NA% (0 / 0)	0.0% (0 / 7)	NA% (0 / 0)	0.0% (0 / 9)	NA% (0 / 0)	0.0% (0 / 7)	NA% (0 / 0)	0.0% (0 / 29)	NA% (0 / 0)	0.0% (0 / 38)	NA% (0 / 0)	0.0% (0 / 23)	NA% (0 / 0)
Extraction negative control	ENC	Laboratory control	no	Lys.D.4858	E.E.9488	Lib.O.6690	Cap.L.2843	129277	125334	57100	116	492.24	0	0	0.0-13.7	0.0-11.9	NA	NA	NA	NA	no	-	2	-	*100.0% (12 / 12)	NA% (0 / 0)	0.0% (0 / 11)	NA% (0 / 0)	0.0% (0 / 4)	NA% (0 / 0)	0.0% (0 / 4)	NA% (0 / 0)	0.0% (0 / 16)	0.0% (0 / 1)	0.0% (0 / 24)	NA% (0 / 0)	9.1% (1 / 11)	NA% (0 / 0)
Extraction negative control	ENC	Laboratory control	no	Lys.D.4952	E.E.9498	Lib.O.6700	Cap.L.2853	129385	126952	58284	200	291.42	9.1	2	2.5-21.7	0.0-10.4	NA	0	NA	0.0-84.2	no	-	9	-	*90.9% (10 / 11)	NA% (0 / 0)	0.0% (0 / 22)	0.0% (0 / 5)	0.0% (0 / 6)	NA% (0 / 0)	0.0% (0 / 13)	NA% (0 / 0)	1.9% (1 / 54)	NA% (0 / 0)	0.0% (0 / 35)	0.0% (0 / 5)	0.0% (0 / 34)	0.0% (0 / 4)
Extraction negative control	ENC	Laboratory control	no	Lys.D.4856	E.E.9486	Lib.O.6688	Cap.L.2841	87325	83962	41216	100	412.16	0	10.5	0.0-11.9	1.3-33.1	0	NA	0.0-97.5	NA	no	-	3	-	*100.0% (3 / 3)	NA% (0 / 0)	0.0% (0 / 7)	NA% (0 / 0)	0.0% (0 / 5)	NA% (0 / 0)	0.0% (0 / 11)	0.0% (0 / 4)	0.0% (0 / 17)	0.0% (0 / 3)	0.0% (0 / 14)	0.0% (0 / 1)	0.0% (0 / 15)	0.0% (0 / 2)
Extraction negative control	ENC	Laboratory control	no	Lys.D.4921	E.E.9596	Lib.O.7288	Cap.L.2964	115662	110658	53644	121	443.34	0	0	0.0-12.8	0.0-10.3	NA	NA	NA	NA	no	-	1	-	*90.0% (9 / 10)	NA% (0 / 0)	0.0% (0 / 9)	NA% (0 / 0)	0.0% (0 / 2)	NA% (0 / 0)	14.3% (1 / 7)	NA% (0 / 0)	0.0% (0 / 19)	NA% (0 / 0)	0.0% (0 / 9)	NA% (0 / 0)	0.0% (0 / 8)	NA% (0 / 0)
Extraction negative control	ENC	Laboratory control	no	Lys.D.4900	E.E.9571	Lib.O.7263	Cap.L.3013	100896	97649	47406	104	455.83	0	0	0.0-10.6	0.0-15.4	NA	NA	NA	NA	no	-	4	-	100.0% (3 / 3)	NA% (0 / 0)	0.0% (0 / 6)	NA% (0 / 0)	0.0% (0 / 1)	NA% (0 / 0)	0.0% (0 / 5)	NA% (0 / 0)	36.4% (4 / 11)	NA% (0 / 0)	0.0% (0 / 14)	0.0% (0 / 1)	0.0% (0 / 12)	0.0% (0 / 2)
Extraction negative control	ENC	Laboratory control	no	NA	E.D.3510	Lib.I.7990	Cap.I.1953	30385	29775	11296	16	706	0	0	0.0-45.9	0.0-84.2	NA	NA	NA	NA	no	-	0	-	NA% (0 / 0)	NA% (0 / 0)	0.0% (0 / 2)	NA% (0 / 0)	0.0% (0 / 2)	NA% (0 / 0)	0.0% (0 / 3)	NA% (0 / 0)	0.0% (0 / 3)	NA% (0 / 0)	0.0% (0 / 3)	NA% (0 / 0)	NA% (0 / 0)	NA% (0 / 0)
Library negative control	LNC	Laboratory control	no	NA	E.E.1421	Lib.L.5116	Cap.J.5707	44874	43505	21022	359	58.56	1.4	0	0.0-7.8	0.0-3.8	NA	NA	NA	NA	no	-	3	-	*100.0% (44 / 44)	100.0% (1 / 1)	0.0% (0 / 35)	NA% (0 / 0)	0.0% (0 / 30)	0.0% (0 / 2)	0.0% (0 / 31)	NA% (0 / 0)	5.1% (5 / 99)	50.0% (1 / 2)	0.0% (0 / 106)	0.0% (0 / 1)	0.0% (0 / 56)	0.0% (0 / 1)
Library negative control	LNC	Laboratory control	no	NA	E.E.1527	Lib.L.5222	Cap.J.5780	16563	15827	8474	382	22.18	0	2.4	0.0-4.8	0.3-8.4	NA	NA	NA	NA	no	-	3	-	*97.4% (38 / 39)	NA% (0 / 0)	0.0% (0 / 39)	NA% (0 / 0)	0.0% (0 / 32)	0.0% (0 / 1)	2.3% (1 / 44)	NA% (0 / 0)	0.9% (1 / 110)	NA% (0 / 0)	0.0% (0 / 71)	0.0% (0 / 1)	0.0% (0 / 54)	NA% (0 / 0)
Library negative control	LNC	Laboratory control	no	NA	E.E.1618	Lib.L.5313	Cap.J.7381	42026	40184	28722	356	80.68	0	0	0.0-4.5	0.0-3.7	NA	NA	NA	NA	no	-	0	-	*100.0% (39 / 39)	NA% (0 / 0)	0.0% (0 / 34)	NA% (0 / 0)	0.0% (0 / 24)	NA% (0 / 0)	0.0% (0 / 27)	NA% (0 / 0)	0.0% (0 / 97)	NA% (0 / 0)	1.4% (1 / 74)	NA% (0 / 0)	0.0% (0 / 46)	NA% (0 / 0)
Library negative control	LNC	Laboratory control	no	NA	E.E.2481	Lib.L.5503	Cap.J.8386	66636	62807	33644	608	55.34	0	0	0.0-3.0	0.0-2.2	NA	NA	NA	NA	no	-	2	-	*100.0% (66 / 66)	100.0% (1 / 1)	0.0% (0 / 53)	0.0% (0 / 1)	0.0% (0 / 40)	NA% (0 / 0)	0.0% (0 / 48)	NA% (0 / 0)	1.1% (2 / 181)	NA% (0 / 0)	0.0% (0 / 147)	NA% (0 / 0)	1.1% (1 / 91)	0.0% (0 / 1)
Library negative control	LNC	Laboratory control	no	NA	E.E.9421	Lib.O.6623	Cap.L.2782	54561	53551	24565	74	331.96	0	0	0.0-14.8	0.0-16.1	NA	NA	NA	NA	no	-	0	-	*100.0% (5 / 5)	NA% (0 / 0)	0.0% (0 / 2)	NA% (0 / 0)	0.0% (0 / 5)	NA% (0 / 0)	0.0% (0 / 4)	NA% (0 / 0)	0.0% (0 / 13)	NA% (0 / 0)	0.0% (0 / 13)	NA% (0 / 0)	0.0% (0 / 8)	NA% (0 / 0)
Library negative control	LNC	Laboratory control	no	NA	E.E.9467	Lib.O.6669	Cap.L.2823	41405	39609	18563	58	320.05	0	0	0.0-23.2	0.0-21.8	NA	NA	NA	NA	no	-	0	-	*100.0% (4 / 4)	NA% (0 / 0)	0.0% (0 / 4)	NA% (0 / 0)	0.0% (0 / 3)	NA% (0 / 0)	0.0% (0 / 6)	NA% (0 / 0)	0.0% (0 / 9)	NA% (0 / 0)	0.0% (0 / 8)	NA% (0 / 0)	0.0% (0 / 4)	NA% (0 / 0)
Library negative control	LNC	Laboratory control	no	NA	E.D.4584	Lib.J.3480	Cap.I.6146	55127	52285	21402	148	144.61	0	0	0.0-13.7	0.0-13.2	NA	NA	NA	NA	no	-	0	-	*100.0% (14 / 14)	NA% (0 / 0)	0.0% (0 / 17)	NA% (0 / 0)	0.0% (0 / 9)	NA% (0 / 0)	0.0% (0 / 15)	NA% (0 / 0)	0.0% (0 / 42)	NA% (0 / 0)	0.0% (0 / 54)	NA% (0 / 0)	0.0% (0 / 26)	NA% (0 / 0)
Library negative control	LNC	Laboratory control	no	NA	NA	Lib.G.1277	Cap.E.8622	99391	92981	33929	172	197.26	2.7	0	0.1-14.2	0.0-10.0	NA	0	NA	0.0-97.5	no	-	1	-	*100.0% (10 / 10)	NA% (0 / 0)	0.0% (0 / 13)	NA% (0 / 0)	0.0% (0 / 11)	NA% (0 / 0)	0.0% (0 / 5)	NA% (0 / 0)	0.0% (0 / 27)	NA% (0 / 0)	0.0% (0 / 42)	NA% (0 / 0)	0.0% (0 / 14)	NA% (0 / 0)
Library negative control	LNC	Laboratory control	no	NA	NA	Lib.H.733	Cap.F.6969	53400	52569	0	0	NA	NA	NA	NA	NA	NA	NA	NA	NA	no	-	0	-	NA% (0 / 0)	NA% (0 / 0)	NA% (0 / 0)	NA% (0 / 0)	NA% (0 / 0)	NA% (0 / 0)	NA% (0 / 0)	NA% (0 / 0)	NA% (0 / 0)	NA% (0 / 0)	NA% (0 / 0)	NA% (0 / 0)	NA% (0 / 0)	NA% (0 / 0)
Library negative control	LNC	Laboratory control	no	NA	NA	Lib.H.848	Cap.F.7108	58298	57247	12923	10	1292.3	0	0	0.0-84.2	0.0-70.8	NA	NA	NA	NA	no	-	0	-	100.0% (1 / 1)	NA% (0 / 0)	NA% (0 / 0)	NA% (0 / 0)	0.0% (0 / 1)	NA% (0 / 0)	0.0% (0 / 2)	NA% (0 / 0)	NA% (0 / 0)	NA% (0 / 0)	0.0% (0 / 3)	NA% (0 / 0)	0.0% (0 / 3)	NA% (0 / 0)
Library negative control	LNC	Laboratory control	no	NA	NA	Lib.H.850	Cap.F.7109	68797	67711	18199	6	3033.17	0	0	0.0-97.5	0.0-70.8	NA	NA	NA	NA	no	-	0	-	100.0% (2 / 2)	NA% (0 / 0)	NA% (0 / 0)	NA% (0 / 0)	NA% (0 / 0)	NA% (0 / 0)	NA% (0 / 0)	NA% (0 / 0)	0.0% (0 / 1)	NA% (0 / 0)	0.0% (0 / 1)	NA% (0 / 0)	NA% (0 / 0)	NA% (0 / 0)
Library negative control	LNC	Laboratory control	no	NA	NA	Lib.H.3247	Cap.F.8417	45524	39454	10278	11	934.36	0	0	0.0-84.2	0.0-84.2	NA	NA	NA	NA	no	-	0	-	100.0% (2 / 2)	NA% (0 / 0)	NA% (0 / 0)	NA% (0 / 0)	NA% (0 / 0)	NA% (0 / 0)	NA% (0 / 0)	NA% (0 / 0)	0.0% (0 / 1)	NA% (0 / 0)	0.0% (0 / 2)	NA% (0 / 0)	NA% (0 / 0)	NA% (0 / 0)
Library negative control	LNC	Laboratory control	no	NA	NA	Lib.H.3252	Cap.F.8422	19074	18195	5872	9	652.44	0	0	0.0-52.2	0.0-84.2	NA	NA	NA	NA	no	-	0	-	100.0% (1 / 1)	NA% (0 / 0)	0.0% (0 / 2)	NA% (0 / 0)	NA% (0 / 0)	NA% (0 / 0)	NA% (0 / 0)	NA% (0 / 0)	NA% (0 / 0)	NA% (0 / 0)	NA% (0 / 0)	NA% (0 / 0)	0.0% (0 / 1)	NA% (0 / 0)
Library negative control	LNC	Laboratory control	no	NA	NA	Lib.H.3273	Cap.F.8442	41376	40165	17717	13	1362.85	0	0	0.0-70.8	0.0-84.2	NA	NA	NA	NA	no	-	0	-	NA% (0 / 0)	NA% (0 / 0)	NA% (0 / 0)	NA% (0 / 0)	0.0% (0 / 1)	NA% (0 / 0)	NA% (0 / 0)	NA% (0 / 0)	0.0% (0 / 2)	NA% (0 / 0)	0.0% (0 / 6)	NA% (0 / 0)	0.0% (0 / 5)	NA% (0 / 0)
Library negative control	LNC	Laboratory control	no	NA	NA	Lib.H.3303	Cap.F.8471	14939	14609	4111	12	342.58	0	0	0.0-84.2	0.0-70.8	NA	NA	NA	NA	no	-	0	-	100.0% (1 / 1)	NA% (0 / 0)	NA% (0 / 0)	NA% (0 / 0)	NA% (0 / 0)	NA% (0 / 0)	NA% (0 / 0)	NA% (0 / 0)	0.0% (0 / 5)	NA% (0 / 0)	0.0% (0 / 1)	NA% (0 / 0)	0.0% (0 / 1)	NA% (0 / 0)
Library negative control	LNC	Laboratory control	no	NA	NA	Lib.H.3323	Cap.F.8490	20587	19719	11186	23	486.35	0	0	0.0-41.0	0.0-33.6	NA	NA	NA	NA	no	-	0	-	100.0% (2 / 2)	NA% (0 / 0)	0.0% (0 / 4)	NA% (0 / 0)	0.0% (0 / 3)	NA% (0 / 0)	0.0% (0 / 1)	NA% (0 / 0)	0.0% (0 / 8)	NA% (0 / 0)	0.0% (0 / 10)	NA% (0 / 0)	0.0% (0 / 2)	NA% (0 / 0)
Library negative control	LNC	Laboratory control	no	NA	NA	Lib.H.3154	Cap.F.8818	20577	20135	6769	20	338.45	0	33.3	0.0-84.2	0.8-90.6	NA	NA	NA	NA	no	-	1	-	*100.0% (3 / 3)	NA% (0 / 0)	0.0% (0 / 4)	NA% (0 / 0)	0.0% (0 / 2)	NA% (0 / 0)	0.0% (0 / 3)	NA% (0 / 0)	0.0% (0 / 4)	NA% (0 / 0)	0.0% (0 / 3)	NA% (0 / 0)	0.0% (0 / 5)	0.0% (0 / 1)
Library negative control	LNC	Laboratory control	no	NA	NA	Lib.H.3209	Cap.F.8868	18976	18608	5456	8	682	0	N/A	0.0-97.5	N/A-N/A	NA	NA	NA	NA	no	-	0	-	100.0% (2 / 2)	NA% (0 / 0)	0.0% (0 / 1)	NA% (0 / 0)	NA% (0 / 0)	NA% (0 / 0)	0.0% (0 / 2)	NA% (0 / 0)	NA% (0 / 0)	NA% (0 / 0)	0.0% (0 / 1)	NA% (0 / 0)	0.0% (0 / 3)	NA% (0 / 0)
Library negative control	LNC	Laboratory control	no	NA	NA	Lib.H.3236	Cap.F.8893	11029	10598	3428	21	163.24	0	0	0.0-52.2	0.0-60.2	NA	NA	NA	NA	no	-	0	-	100.0% (2 / 2)	NA% (0 / 0)	0.0% (0 / 1)	NA% (0 / 0)	0.0% (0 / 2)	NA% (0 / 0)	NA% (0 / 0)	NA% (0 / 0)	0.0% (0 / 5)	NA% (0 / 0)	0.0% (0 / 5)	NA% (0 / 0)	0.0% (0 / 2)	NA% (0 / 0)
Library negative control	LNC	Laboratory control	no	NA	NA	Lib.H.3242	Cap.F.8898	16257	15802	4747	10	474.7	0	0	0.0-84.2	0.0-97.5	NA	NA	NA	NA	no	-	1	-	100.0% (1 / 1)	NA% (0 / 0)	0.0% (0 / 1)	NA% (0 / 0)	NA% (0 / 0)	NA% (0 / 0)	0.0% (0 / 1)	NA% (0 / 0)	0.0% (0 / 3)	NA% (0 / 0)	0.0% (0 / 3)	NA% (0 / 0)	0.0% (0 / 1)	NA% (0 / 0)
Library negative control	LNC	Laboratory control	no	NA	NA	Lib.I.8010	Cap.I.1954	37789	36616	15994	13	1230.31	0	50	0.0-84.2	1.3-98.7	NA	NA	NA	NA	no	-	1	-	*100.0% (4 / 4)	NA% (0 / 0)	0.0% (0 / 1)	NA% (0 / 0)	NA% (0 / 0)	NA% (0 / 0)	0.0% (0 / 2)	NA% (0 / 0)	0.0% (0 / 3)	NA% (0 / 0)	0.0% (0 / 5)	NA% (0 / 0)	0.0% (0 / 1)	NA% (0 / 0)
All deamination rates were computed by looking at C->T substitutions on the three terminal positions of the 5' and 3' ends.
Support for different lineages based on sequences covering diagnostic positions. MH = Modern Humans; N = Neandertals.
Lineage support values represent percentages of sequences supporting the derived state at diagnostic positions in the mtDNA genome that distinguish different branches in the mtDNA tree.
Significant lineage assignments (lower 95% binomial confidence >= 10%, derived state observed at at least three different positions) are indicated with "*".
