# Supplementary material for: Investigating ancient human DNA preservation on cave walls and in rock art
Source: Nat Commun. 2026 Jun 23;17:5561. doi: 10.1038/s41467-026-74234-2 (PMC13291361; doi:10.1038/s41467-026-74234-2)
Supplement: Supplementary file 6 — Supplementary Data 4 [file 41467_2026_74234_MOESM6_ESM.xlsx]

## Sheet: 4_Shotgun
Data S4. Overview of the shotgun sequence data generated and taxonomic assignments obtained.
library	raw_reads	reads_for_mapping	read_<35	N_families_vertabrates	N_families_plants	count_summary_vertabrates	count_summary_plants	count_summary_other
Lib.J.3471	3511032	976335	2479529	1	0	Vespertilionidae (170)	-	-
Lib.J.3472	3947091	1481364	2377194	1	0	Vespertilionidae (251)	-	-
Lib.J.3475	3652847	213934	3402721	0	0	-	-	-
Lib.J.3476	3377952	485658	2822871	0	0	-	-	-
Lib.L.5107	1406537	374891	975688	0	0	-	-	-
Lib.L.5108	969692	238883	700540	0	0	-	-	-
Lib.L.5109	1175063	318001	809769	0	0	-	-	-
Lib.L.5110	1442420	635561	734092	0	0	-	-	-
Lib.L.5111	1437874	385833	1000907	0	0	-	-	-
Lib.L.5112	1221496	212820	971112	0	0	-	-	-
Lib.L.5113	1481208	248851	1175131	0	0	-	-	-
Lib.L.5114	1001497	203069	767744	0	0	-	-	-
Lib.L.5118	1857749	623394	1137816	0	0	-	-	-
Lib.L.5119	1176027	269149	873510	0	0	-	-	-
Lib.L.5120	1551013	460546	1028716	0	0	-	-	-
Lib.L.5121	1662877	677686	877675	0	0	-	-	-
Lib.L.5122	1542032	781304	666262	0	0	-	-	-
Lib.L.5123	1031092	289567	699077	0	0	-	-	-
Lib.L.5209	1543591	698796	763293	0	0	-	-	-
Lib.L.5210	1585326	755759	733010	0	0	-	-	-
Lib.L.5211	1336080	622840	631519	0	0	-	-	-
Lib.L.5212	1420376	717548	625807	0	0	-	-	-
Lib.L.5213	1930809	968682	828974	0	0	-	-	-
Lib.L.5214	2111206	861463	1122960	0	0	-	-	-
Lib.L.5215	1664963	823479	739274	0	0	-	-	-
Lib.L.5216	1821397	775026	936287	0	0	-	-	-
Lib.L.5217	1519326	703605	711701	0	0	-	-	-
Lib.L.5218	1443786	631696	737182	0	0	-	-	-
Lib.L.5219	1362004	408672	888763	0	0	-	-	-
Lib.L.5224	1471960	757999	624403	0	0	-	-	-
Lib.L.5227	1102734	594402	443789	0	0	-	-	-
Lib.L.5228	1153065	527359	564109	0	0	-	-	-
Lib.L.5229	1342651	313679	974503	0	0	-	-	-
Lib.L.5230	1364904	800189	457860	1	0	Bovidae (117)	-	-
Lib.L.5231	1203322	609060	527775	0	0	-	-	-
Lib.L.5232	1153364	600312	487730	0	0	-	-	-
Lib.L.5233	1399688	715112	603774	0	0	-	-	-
Lib.L.5234	1309486	698336	520071	0	0	-	-	-
Lib.L.5235	1192651	557497	559586	0	0	-	-	-
Lib.L.5236	1453451	685162	666560	0	0	-	-	-
Lib.L.5237	1364917	671257	625756	0	0	-	-	-
Lib.L.5238	1486453	628099	771640	0	0	-	-	-
Lib.L.5245	1107077	355832	701557	0	0	-	-	-
Lib.L.5246	973410	248691	686686	0	0	-	-	-
Lib.L.5247	1365927	456331	850637	0	0	-	-	-
Lib.L.5248	1314422	332075	926649	0	0	-	-	-
Lib.L.5249	1219370	284247	881927	0	0	-	-	-
Lib.L.5250	1354790	222478	1094983	0	0	-	-	-
Lib.L.5251	1134003	49065	1065168	0	0	-	-	-
Lib.L.5252	1011228	71610	921078	0	0	-	-	-
Lib.L.5253	1057682	27521	1017770	0	0	-	-	-
Lib.L.5254	1087506	377004	659842	0	0	-	-	-
Lib.L.5255	1019912	275823	701172	0	0	-	-	-
Lib.L.5256	1236815	164895	1046329	0	0	-	-	-
Lib.L.5257	1216098	90218	1105898	0	0	-	-	-
Lib.L.5258	1056326	173365	857418	0	0	-	-	-
Lib.L.5259	1502003	47016	1438601	0	0	-	-	-
Lib.L.5260	1606254	493221	1053063	0	0	-	-	-
Lib.L.5261	945508	135208	791289	0	0	-	-	-
Lib.L.5262	1319282	134227	1150716	0	0	-	-	-
Lib.L.5263	1621768	325987	1236493	0	0	-	-	-
Lib.L.5264	1684147	140712	1440548	0	0	-	-	-
Lib.L.5352	1082901	364966	672980	0	0	-	-	-
Lib.L.5353	1314187	470661	772156	0	0	-	-	-
Lib.L.5354	1245730	380521	813639	0	0	-	-	-
Lib.L.5355	1321308	439321	831902	0	0	-	-	-
Lib.L.5356	1380802	465263	859675	0	0	-	-	-
Lib.L.5357	1242293	230097	967126	0	0	-	-	-
Lib.L.5358	1333887	488807	765629	0	0	-	-	-
Lib.L.5359	1042606	276223	728854	0	0	-	-	-
Lib.L.5360	1835100	543542	1206822	0	0	-	-	-
Lib.L.5361	1518948	446966	1010696	0	0	-	-	-
Lib.L.5362	905597	224000	652935	0	0	-	-	-
Lib.L.5364	1400170	550448	784481	0	0	-	-	-
Lib.L.5367	816354	324794	447641	0	0	-	-	-
Lib.L.5368	1432002	416406	938970	0	0	-	-	-
Lib.L.5369	1133239	94209	1008418	0	0	-	-	-
Lib.L.5370	1304351	570037	653054	0	0	-	-	-
Lib.L.5374	1381623	471143	848366	0	0	-	-	-
Lib.L.5375	1414901	461844	887252	0	0	-	-	-
Lib.L.5376	997276	226382	741019	0	0	-	-	-
Lib.L.5377	1579849	532030	974107	0	0	-	-	-
Lib.L.5378	1636304	260889	1318257	0	0	-	-	-
Lib.L.5379	919239	157381	734562	0	0	-	-	-
Lib.L.5380	1212158	419887	731453	0	0	-	-	-
Lib.L.5381	1209946	242636	903251	0	0	-	-	-
Lib.L.5388	1559531	156185	1363163	0	0	-	-	-
Lib.L.5389	1277484	105396	1139690	0	0	-	-	-
Lib.L.5390	1017729	122769	831628	0	0	-	-	-
Lib.L.5391	1227898	102590	1096734	0	0	-	-	-
Lib.L.5392	1082486	60359	964423	0	0	-	-	-
Lib.L.5393	1480428	91423	1297870	0	0	-	-	-
Lib.L.5491	1086497	339646	706547	0	0	-	-	-
Lib.L.5492	1204040	314937	847705	0	0	-	-	-
Lib.L.5493	1383178	409861	920354	0	0	-	-	-
Lib.L.5494	1624115	527603	1018393	0	0	-	-	-
Lib.L.5495	1468938	494698	920322	0	0	-	-	-
Lib.L.5496	1436205	252755	1148803	0	0	-	-	-
Lib.L.5497	1672422	623917	971430	0	0	-	-	-
Lib.L.5498	1430266	512458	844200	0	0	-	-	-
Lib.L.5499	1129165	472994	600751	0	0	-	-	-
Lib.L.5500	1126619	496011	571290	0	0	-	-	-
Lib.L.5501	974290	284710	652039	0	0	-	-	-
Lib.L.5505	1569100	503532	982428	0	0	-	-	-
Lib.L.5506	1483406	641471	752918	0	0	-	-	-
Lib.L.5507	1244734	517162	663379	1	0	Hyaenidae (213)	-	-
Lib.L.5508	1253415	461044	744658	0	0	-	-	-
Lib.L.5509	967594	351962	575491	1	0	Hyaenidae (251)	-	-
Lib.L.5510	1467195	655277	736901	2	0	Cervidae (773); Hyaenidae (1968)	-	-
Lib.L.5511	1126396	438791	634729	1	0	Hyaenidae (269)	-	-
Lib.L.5512	1574191	620631	878982	2	0	Elephantidae (192); Hyaenidae (344)	-	-
Lib.L.5513	1342497	635500	640642	0	0	-	-	-
Lib.L.5514	1415450	494244	847447	0	0	-	-	-
Lib.L.5516	1012691	425496	532531	7	1	Bovidae (230); Canidae (258); Cervidae (1021); Equidae (111); Hominidae (375); Muridae (146); Salmonidae (264)	Araliaceae (112)	-
Lib.L.5517	955715	299690	616146	5	0	Bovidae (107); Canidae (379); Cervidae (2006); Equidae (166); Salmonidae (149)	-	-
Lib.L.5518	1267337	662016	509816	5	2	Bovidae (389); Canidae (352); Cervidae (539); Hominidae (577); Muridae (624)	Araliaceae (131); Poaceae (248)	-
Lib.L.5519	987947	532181	391828	5	0	Bovidae (258); Canidae (243); Cervidae (430); Hominidae (219); Muridae (225)	-	Echinidae (188)
Lib.L.5520	996490	387038	559353	0	0	-	-	-
Lib.L.5521	1099910	298382	762265	4	0	Canidae (852); Cervidae (2898); Hominidae (649); Salmonidae (149)	-	-
Lib.L.5525	1396258	527998	800896	5	0	Canidae (367); Cervidae (1226); Cricetidae (9764); Equidae (207); Salmonidae (199)	-	-
Lib.L.5526	1200274	445331	703445	3	0	Cervidae (2053); Equidae (245); Hominidae (169)	-	-
Lib.L.5527	937170	375092	518459	5	1	Canidae (187); Cervidae (1527); Equidae (177); Hominidae (320); Salmonidae (131)	Araliaceae (272)	-
Lib.L.5528	614556	290605	289965	3	0	Canidae (178); Cervidae (2926); Hominidae (117)	-	-
Lib.L.5529	208271	74406	123903	2	0	Cervidae (102); Salmonidae (289)	-	-
Lib.L.5530	913447	296695	573338	4	1	Bovidae (156); Canidae (136); Cervidae (269); Soricidae (654)	Ulmaceae (195)	-
Lib.L.5531	917661	323439	558384	1	0	Bovidae (181)	-	-
Lib.L.5532	1100066	621417	395028	1	0	Bovidae (1351)	-	-
Lib.L.5533	1156569	664093	412035	2	0	Bovidae (1554); Hominidae (112)	-	-
Lib.L.5534	1473529	653211	747938	3	0	Bovidae (896); Canidae (125); Cervidae (169)	-	-
Lib.L.5535	714415	380352	297384	2	0	Bovidae (1419); Suidae (103)	-	-
Lib.L.5536	1040007	499938	483825	1	0	Bovidae (357)	-	-
Lib.L.5537	944494	385754	512636	2	0	Bovidae (622); Hominidae (170)	-	-
Lib.L.5538	1108471	753640	275053	1	0	Bovidae (12452)	-	-
Lib.O.6620	7397038	3498415	3773814	0	0	-	-	-
Lib.O.6621	7989668	1835900	6031772	1	0	Vespertilionidae (193)	-	-
Lib.O.6625	8971801	4000358	4827873	0	0	-	-	-
Lib.O.6626	9095825	3679125	5277057	0	0	-	-	-
Lib.O.6627	9008519	2211343	6672701	0	0	-	-	-
Lib.O.6628	5128971	2535870	2495355	0	0	-	-	-
Lib.O.6629	8871333	3080488	5610818	1	1	Vespertilionidae (334)	-	-
Lib.O.6630	7619731	2442668	5044104	0	1	-	-	-
Lib.O.6631	6303883	2494686	3672405	0	0	-	-	-
Lib.O.6632	8602498	3255430	5197252	0	0	-	-	-
Lib.O.6633	8448560	1473835	6867623	1	1	Felidae (229)	-	-
Lib.O.6634	5171777	1950239	3140628	0	0	-	-	-
Lib.O.6635	7339688	1797550	5444137	0	1	-	-	-
Lib.O.6637	9208185	1099728	7995544	0	0	-	-	-
Lib.O.6638	9122613	2599348	6391574	0	0	-	-	-
Lib.O.6639	7770383	2693059	4974849	0	0	-	-	-
Lib.O.6640	9624025	3646039	5833844	0	0	-	-	-
Lib.O.6641	9145714	3699982	5300054	0	0	-	-	-
Lib.O.6642	9649329	2786439	6733369	0	0	-	-	-
Lib.O.6643	7037298	2442589	4499112	0	0	-	-	-
Lib.O.6644	7364708	3502243	3732372	0	0	-	-	-
Lib.O.6645	9679495	4961655	4537345	0	0	-	-	-
Lib.O.6646	13280964	6180186	6864169	0	0	-	-	-
Lib.O.6647	10151216	4152172	5854905	0	0	-	-	-
Lib.O.6648	12224215	5153823	6896526	0	0	-	-	-
Lib.O.6652	10801477	3958438	6695119	0	0	-	-	-
Lib.O.6653	8272312	3699249	4450004	0	0	-	-	-
Lib.O.6654	10118590	4577537	5388913	0	0	-	-	-
Lib.O.6661	11197238	4871786	6137236	0	0	-	-	-
Lib.O.6662	9373604	3707257	5503177	0	0	-	-	-
Lib.O.6663	10129741	3297934	6678865	0	0	-	-	-
Lib.O.6664	10703729	4079135	6456240	3	0	Felidae (14338); Gliridae (131); Rhinolophidae (564)	-	-
Lib.O.6665	9387633	3717065	5525619	1	0	Rhinolophidae (349)	-	-
Lib.O.6666	9496197	2959724	6399248	0	0	-	-	-
Lib.O.6667	9321495	4325192	4840788	2	0	Miniopteridae (1887); Rhinolophidae (347)	-	-
Lib.O.6671	10469650	4337470	5967001	0	0	-	-	Ixodidae (280)
Lib.O.6672	12109391	5698168	6201045	0	0	-	-	-
Lib.O.6673	9173831	4879962	4132408	0	0	-	-	-
Lib.O.6674	10491899	4870357	5442944	2	1	Miniopteridae (3489); Rhinolophidae (792)	Anacardiaceae (233)	-
Lib.O.6675	8909014	4105971	4654536	1	1	Mustelidae (123)	Anacardiaceae (130)	Entomobryidae (665)
Lib.O.6676	9408042	3732804	5532192	1	0	Hominidae (624)	-	Hesperiidae (412)
Lib.O.6677	8299104	3072677	5105264	0	0	-	-	Ixodidae (133)
Lib.O.6678	9088640	4902852	4015375	3	3	Bovidae (431); Leporidae (193); Muridae (159)	Anacardiaceae (763); Fabaceae (1691); Oleaceae (215)	Aphelenchoididae (115)
Lib.O.6679	11079111	2769118	8158833	0	0	-	-	-
Lib.O.6680	8774555	3557784	5075614	0	0	-	-	-
Lib.O.6681	10580997	4421408	6000479	0	0	-	-	-
Lib.O.6682	10138293	3688194	6291703	1	0	Lacertidae (127)	-	-
Lib.O.6683	9803562	3771724	5876895	1	0	Miniopteridae (178)	-	-
Lib.O.6684	8880549	3406087	5348520	0	0	-	-	-
Lib.O.6685	11124912	4321345	6633891	0	1	-	Oleaceae (240)	-
Lib.O.6686	11405112	3829130	7395078	0	0	-	-	-
Lib.O.6687	9152718	3779497	5232273	0	0	-	-	-
Lib.O.6691	10179016	3389782	6648572	1	0	Vespertilionidae (154)	-	-
Lib.O.6692	9886823	2911008	6797393	1	0	Vespertilionidae (297)	-	-
Lib.O.6693	9958764	2196449	7639623	0	1	-	Apiaceae (134)	-
Lib.O.6694	10203071	2667415	7420801	1	0	Felidae (1121)	-	-
Lib.O.6695	9169800	3969246	5065165	1	0	Muridae (291)	-	-
Lib.O.6696	10769222	1990751	8672833	2	0	Miniopteridae (811); Rhinolophidae (222)	-	-
Lib.O.6697	9726194	2238993	7364670	0	0	-	-	-
Lib.O.6698	10396283	972818	9307093	0	0	-	-	-
Lib.O.6699	9299331	2028937	7143924	0	0	-	-	-
Lib.O.7252	8257005	1860435	6317577	4	1	Bovidae (280); Canidae (257); Cricetidae (1930); Equidae (745)	Fagaceae (110)	-
Lib.O.7253	11667144	2221164	9337707	2	1	Canidae (276); Equidae (288)	Fagaceae (257)	-
Lib.O.7254	11340578	2410963	8833934	2	0	Canidae (163); Cricetidae (531)	-	-
Lib.O.7255	5279841	1042962	4200926	3	1	Canidae (220); Cricetidae (486); Equidae (119)	Ulmaceae (157)	-
Lib.O.7257	9486677	2941714	6406302	6	3	Bovidae (622); Canidae (758); Cervidae (885); Equidae (333); Hominidae (125); Salmonidae (936)	Ericaceae (575); Fabaceae (139); Lamiaceae (213)	Rhabditidae (1339); Taeniidae (155)
Lib.O.7258	6700772	2164118	4432698	4	1	Canidae (1348); Cervidae (2919); Equidae (244); Salmonidae (2623)	Ericaceae (971)	-
Lib.O.7259	7670155	2098685	5476590	5	1	Canidae (1097); Cervidae (1063); Cricetidae (580); Equidae (3221); Salmonidae (1068)	Ericaceae (206)	Calliphoridae (110); Rhabditidae (115)
Lib.O.7260	10377308	2832958	7401192	9	3	Bovidae (169); Canidae (1908); Cervidae (2652); Cricetidae (3550); Equidae (1738); Hominidae (346); Hyaenidae (1536); Salmonidae (3474); Talpidae (102)	Ericaceae (300); Plumbaginaceae (656); Poaceae (176)	Rhabditidae (377)
Lib.O.7262	12645546	3976058	8427144	8	3	Bovidae (149); Canidae (3207); Cervidae (21624); Cricetidae (1342); Equidae (141); Hominidae (1138); Salmonidae (7420); Talpidae (127)	Ericaceae (1332); Fagaceae (171); Poaceae (237)	Rhabditidae (1934)
Lib.O.7264	9587161	2893737	6547658	4	1	Bovidae (326); Canidae (1806); Cervidae (5404); Salmonidae (6699)	Ulmaceae (115)	Rhabditidae (122)
Lib.O.7265	8834934	3246808	5398571	11	3	Alopiidae (311); Bovidae (110); Canidae (17992); Cervidae (6666); Cricetidae (61649); Falconidae (129); Hominidae (495); Phocidae (618); Ranidae (895); Salmonidae (1885); Talpidae (130)	Ericaceae (120); Poaceae (242); Ulmaceae (118)	-
Lib.O.7267	10404350	3599046	6667571	1	0	Salmonidae (104)	-	-
Lib.O.7270	9577903	2787756	6614969	6	2	Bovidae (1048); Canidae (2534); Cervidae (18916); Cricetidae (412); Hominidae (433); Salmonidae (8232)	Ericaceae (818); Poaceae (1100)	Rhabditidae (1938); Taeniidae (185)
Lib.O.7271	8137960	2486622	5514499	7	3	Canidae (2667); Cervidae (2837); Cricetidae (131910); Hominidae (133); Pleuronectidae (196); Salmonidae (6136); Talpidae (425)	Ericaceae (149); Fabaceae (137); Poaceae (111)	-
Lib.O.7272	10075783	2768194	7156827	7	2	Bovidae (112); Canidae (7027); Cervidae (12677); Cricetidae (132); Hominidae (718); Salmonidae (13860); Talpidae (224)	Ericaceae (335); Poaceae (439)	Rhabditidae (127)
Lib.O.7273	10079272	3068369	6816888	8	2	Bovidae (2340); Canidae (182275); Cervidae (20351); Cricetidae (1561); Equidae (136); Hominidae (604); Salmonidae (37565); Ziphiidae (179)	Ericaceae (317); Poaceae (849)	Rhabditidae (140)
Lib.O.7279	10534047	2544899	7848781	3	0	Bovidae (717); Cervidae (244); Equidae (34295)	-	-
Lib.O.7280	11377567	2783648	8468158	3	0	Bovidae (169); Canidae (846); Ursidae (538)	-	-
Lib.O.7281	11500678	2180663	9211733	2	2	Canidae (210); Ursidae (643)	Fagaceae (123); Ulmaceae (276)	-
Lib.O.7282	11462460	2813510	8531521	0	1	-	Fagaceae (243)	-
Lib.O.7283	11400278	1675674	9644813	0	2	-	Fagaceae (156); Ulmaceae (866)	-
Lib.O.7285	9666642	988438	8631760	0	0	-	-	-
Lib.O.7287	12675423	2193292	10389209	3	1	Canidae (558); Cricetidae (176); Equidae (188)	Salicaceae (149)	Cephalobidae (143)
Lib.O.7289	12622777	3203941	9228890	8	0	Bovidae (534); Canidae (5153); Cervidae (756); Cricetidae (322359); Equidae (3137); Salmonidae (472); Talpidae (115); Ursidae (328)	-	-
Lib.O.7290	12201813	2173268	9936000	6	0	Bovidae (128); Canidae (672); Cricetidae (1382); Equidae (447); Hominidae (101); Salmonidae (125)	-	-
Lib.O.7291	10954502	2086272	8767435	2	3	Bovidae (112); Equidae (429)	Fagaceae (411); Salicaceae (119); Ulmaceae (285)	-
Lib.O.7292	8363118	2110084	6161700	5	2	Bovidae (232); Canidae (152); Cervidae (454); Hominidae (109); Salmonidae (146)	Fagaceae (231); Ulmaceae (7597)	-
Lib.O.7293	10736625	1827294	8811098	0	2	-	Fagaceae (136); Ulmaceae (1592)	-
Lib.O.7294	12265653	1815350	10371659	0	1	-	Fagaceae (116)	-
Lib.O.7295	11579671	1904718	9573252	0	2	-	Fagaceae (169); Ulmaceae (174)	-
Lib.O.7296	11491739	2719573	8657849	0	2	-	Fagaceae (498); Ulmaceae (227)	-
Lib.O.7297	11619673	4470062	6964584	12	2	Bovidae (541); Canidae (5708); Cervidae (1359); Cricetidae (4200); Equidae (3190); Hominidae (116); Phasianidae (146); Ranidae (183); Salmonidae (535); Soricidae (123); Suidae (625); Talpidae (278)	Cyperaceae (146); Poaceae (167)	Dicrocoeliidae (125); Heligmosomidae (119)
Lib.O.7298	12062166	3494636	8395523	7	3	Bovidae (650); Canidae (3961); Cervidae (830); Cricetidae (8449); Equidae (6968); Salmonidae (8827); Talpidae (591)	Cistaceae (222); Ericaceae (103); Poaceae (1019)	Adinetidae (107)
Lib.O.7299	8981337	2265036	6608443	8	1	Bovidae (426); Canidae (4710); Cervidae (47508); Cricetidae (1457); Equidae (3303); Leporidae (353); Salmonidae (947); Talpidae (269)	Poaceae (136)	-
Lib.O.7300	9652008	2813281	6724593	8	0	Bovidae (868); Canidae (6486); Cervidae (248); Cricetidae (961); Equidae (1532); Salmonidae (533); Soricidae (133); Talpidae (142)	-	Dicrocoeliidae (148)
Lib.P.1950	12732734	3461082	8778552	0	0	-	-	-
Lib.P.1951	11987170	3441615	8112938	0	0	-	-	-
Lib.P.1952	12477032	2083998	9849571	0	0	-	-	-
Lib.P.1954	9540646	3557181	5587321	0	0	-	-	-
Lib.P.1955	11271811	2187516	8756899	0	0	-	-	-
Lib.P.9564	19536821	5655158	13414751	1	0	Rhinolophidae (196)	-	-
