# Supplementary material for: Investigating ancient human DNA preservation on cave walls and in rock art
Source: Nat Commun. 2026 Jun 23;17:5561. doi: 10.1038/s41467-026-74234-2 (PMC13291361; doi:10.1038/s41467-026-74234-2)
Supplement: Supplementary file 7 — Supplementary Data 5 [file 41467_2026_74234_MOESM7_ESM.xlsx]

## Sheet: 5_Human nuclear captures
Data S5. Overview of the human nuclear DNA captures performed, sequencing summary statistics, number of deaminated fragments recovered, and filtering of the data using Kraken. Different 'burden' score filters were applied to remove faunal contamination, reducing the number of SNPs to 1,225,293 (All sites for which a multiple sequence alignment across primates was available for burden score calcul…
																	Fragments with terminal C-to-T substitutions
Archeological site	Sample ID	Sample Type	Extract ID	Indexed Library ID	Captured Library ID	Capture	Sequences generated	Mapped sequences (L ≥35bp, MQ ≥25	Unique sequences	Duplication rate	Burden score	Unique on-target sequences	# unique SNPs covered	# SNPs covered after single stranded filtering (PCA)	5' C-to-T substitution frequency [%] (95% conf. int.)	3' C-to-T substitution frequency [%] (95% conf. int.)	Unique on-target sequences	# unique SNPs covered	# SNPs covered after single stranded filtering (PCA)	Proportion of Primate fragments	% SNPs covered	AuthentiCT present-day human contamination estimate [%] (95% conf. int.)
Covarón, Spain	SP.C.5546	Control (Wall)	E.E.1536	Lib.L.5231	Cap.K.3246	TW1	20793459	633690	128999	4.91236	No burden score	49800	47270	27738	31 (30.1-31.9)	21.2 (20.4-21.9)	8839	8703	4843	0.875325	0.710279	55.1 (54.1-56.1)
											5	37787	35910	21214	30.7 (29.7-31.8)	21.3 (20.4-22.2)	6666	6564	3653	0.892289	0.801147	55.9 (54.7-57.0)
											8	33793	32075	19027	30.7 (29.6-31.8)	21.4 (20.5-22.4)	5975	5871	3279	0.893724	0.64182	55.8 (54.6-57.0)
	SP.C.5547	Control (Wall)	E.E.1537	Lib.L.5232	Cap.K.3247	TW1	20376622	773987	147920	5.23247	No burden score	62236	58553	34565	32 (31.2-32.8)	21.9 (21.2-22.6)	11496	11372	6458	0.880654	0.928105	48.6 (47.5-49.6)
											5	47299	44483	26363	32.3 (31.4-33.2)	21.9 (21.2-22.7)	8764	8660	4916	0.897307	0.946715	48.7 (47.5-49.9)
											8	42299	39717	23635	32.4 (31.4-33.4)	21.9 (21.0-22.7)	7819	7721	4386	0.902801	0.942361	48.8 (47.5-50.1)
Escoural, Portugal	SP.B.2674	Pigment (Wall)	E.D.4576	Lib.J.3472	Cap.K.3250	TW1	27325635	1566752	46029	34.0384	No burden score	4661	4083	2299	9.1 (7.5-10.9)	6.1 (4.7-7.7)	281	246	126	0.604982	0.0200768	68.9 (NA-NA)
											5	3487	3039	1714	7.7 (6.0-9.7)	6.7 (5.0-8.8)	197	167	81	0.639594	0.0182565	75.5 (NA-NA)
											8	3109	2698	1521	8 (6.1-10.1)	6.6 (4.9-8.8)	180	154	73	0.655556	0.018796	72.7 (NA-NA)
			E.D.4580	Lib.J.3476	Cap.K.3251	TW1	22192106	10492066	60739	172.74	No burden score	12952	11145	6550	6.1 (5.2-7.0)	3.7 (3.0-4.5)	526	481	294	0.880228	0.0392559	77.9 (NA-NA)
											5	10003	8569	5058	6 (5.1-7.1)	3.9 (3.1-4.9)	420	386	234	0.904762	0.0421977	78.6 (NA-NA)
											8	8939	7667	4506	6.1 (5.1-7.2)	3.9 (3.1-4.9)	379	349	209	0.91029	0.042596	78.6 (NA-NA)
	SP.C.6813	Control (Wall)	E.E.9476	Lib.O.6678	Cap.M.775	TW1	40309435	246241	80471	3.06	No burden score	7601	6367	3562	33.2 (31.2-35.3)	26.6 (24.6-28.7)	1910	1884	1022	0.798429	0.153759	0.1 (0.0-7.6)
											5	5244	4428	2505	34.8 (32.4-37.3)	28.5 (26.0-31.1)	1361	1340	732	0.867744	0.163549	0.1 (0.0-9.6)
											8	4713	3943	2248	34.7 (32.2-37.4)	27.6 (25.0-30.3)	1223	1204	666	0.875715	0.131622	0.1 (0.0-10.0)
	SP.C.6810	Control (Wall)	E.E.9474	Lib.O.6676	Cap.M.774	TW1	43123336	1237461	74774	16.5493	No burden score	19878	18318	10546	38.5 (37.1-39.9)	29.2 (27.9-30.5)	5542	5427	2991	0.873511	0.442914	0.1 (0.0-1.0)
											5	15081	13959	8053	39.1 (37.5-40.7)	28.7 (27.2-30.2)	4208	4138	2278	0.887833	0.50505	0.1 (0.0-9.8)
											8	13455	12457	7222	39.6 (38.0-41.3)	28.4 (26.8-30.0)	3772	3707	2057	0.890244	0.405251	0.1 (0.0-0.9)
Ranis, Germany	Ranis 12	Skeletal	E.C.6068	Lib.H.3515	NA	1240k	20942319	5698115	470937	12.0995	No burden score	231218	199356	-	37.4 (37.0-37.8)	31.3 (30.9-31.7)	60280	58269	-	0.918912	5.08723	31.5 (30.8-32.3)
											5	178147	153337	-	37.2 (36.8-37.7)	31.1 (30.7-31.6)	46289	44710	-	0.926894	4.88772	31.4 (30.6-32.1)
											8	161056	138378	-	37.3 (36.8-37.8)	31.1 (30.6-31.6)	41959	40456	-	0.929932	4.93772	31.0 (30.3-31.8)
	Ranis 13	Skeletal	NA	Lib.R.1008	NA	1240k	5440719	1147051	982594	1.16737	No burden score	357769	275418	-	36.4 (36.2-36.7)	26.5 (26.2-26.8)	88072	83092	-	0.924187	7.25442	0.1 (0.0-1.8)
											5	275627	211627	-	36.4 (36.0-36.7)	26.5 (26.2-26.8)	67895	63933	-	0.930746	6.98918	0.1 (0.0-1.8)
											8	250456	191464	-	36.4 (36.1-36.8)	26.5 (26.2-26.9)	61852	58061	-	0.934052	7.08644	0.1 (0.0-1.8)
The data from the Ranis individuals was generated in a previous study and included here for comparison. #SNPs covered after filtering' provides the number of SNPs available after genotype calling in 'single-stranded' mode and intersection with SNPs present on the '1240k' array
