# Supplementary material for: Investigating ancient human DNA preservation on cave walls and in rock art
Source: Nat Commun. 2026 Jun 23;17:5561. doi: 10.1038/s41467-026-74234-2 (PMC13291361; doi:10.1038/s41467-026-74234-2)
Supplement: Supplementary file 8 — Supplementary Data 6 [file 41467_2026_74234_MOESM8_ESM.xlsx]

## Sheet: 6_Shotgun_references
Data S6. Overview of the assemblies used as reference for the shotgun sequence data analysis.
Vertebrate mammalian assemblies										Vertebrate non-mammalian assemblies										Invertebrate assemblies										Plant assemblies
assembly_accession	taxa_name	phylum_name	order_name	family_name	genus_name	taxid	assembly_level	genome_representation		assembly_accession	taxa_name	phylum_name	order_name	family_name	genus_name	taxid	assembly_level	genome_representation		assembly_accession	taxa_name	phylum_name	order_name	family_name	genus_name	taxid	Assembly_level	Genome_representation		assembly_accession	taxa_name	phylum_name	order_name	family_name	genus_name	taxid	Assembly_level	Genome_representation
GCA_028533245	Helarctos malayanus	Chordata	Carnivora	Ursidae	Helarctos	9634	Chromosome	full		GCA_963924715	Thunnus thynnus	Chordata	Scombriformes	Scombridae	Thunnus	8237	Chromosome	full		GCA_031471745	Cryptochiton stelleri	Mollusca	Chitonida	Mopaliidae	Cryptochiton	6655	Scaffold	full		GCA_916048215	Malus sylvestris	Streptophyta	Rosales	Rosaceae	Malus	3752	Chromosome	full
GCA_020975775	Ursus americanus	Chordata	Carnivora	Ursidae	Ursus	9643	Contig	full		GCA_910596095	Thunnus maccoyii	Chordata	Scombriformes	Scombridae	Thunnus	8240	Chromosome	full		GCA_963924555	Crambe crambe	Porifera	Poecilosclerida	Crambeidae	Crambe (in: sponges)	3722	Chromosome	full		GCA_046718575	Chenopodium vulvaria	Streptophyta	Caryophyllales	Chenopodiaceae	Chenopodium	1072232	Chromosome	full
GCA_004115215	Ornithorhynchus anatinus	Chordata	Monotremata	Ornithorhynchidae	Ornithorhynchus	9258	Chromosome	full		GCA_964198595	Lampetra fluviatilis	Chordata	Petromyzontiformes	Petromyzontidae	Lampetra	7748	Chromosome	full		GCA_043773995	Tetraclita rubescens	Arthropoda	Balanomorpha	Tetraclitidae	Tetraclita	311010	Scaffold	full		GCA_030448935	Citrus cavaleriei	Streptophyta	Sapindales	Rutaceae	Citrus	2709	Contig	full
GCA_015852505	Tachyglossus aculeatus	Chordata	Monotremata	Tachyglossidae	Tachyglossus	9261	Chromosome	full		GCA_029582275	Lampetra planeri	Chordata	Petromyzontiformes	Petromyzontidae	Lampetra	7750	Scaffold	full		GCA_949361645	Spongilla lacustris	Porifera	Spongillida	Spongillidae	Spongilla	6055	Chromosome	full		GCA_022201045	Citrus sinensis	Streptophyta	Sapindales	Rutaceae	Citrus	2711	Complete Genome	full
GCA_020854095	Dasyurus viverrinus	Chordata	Dasyuromorphia	Dasyuridae	Dasyurus	9279	Chromosome	full		GCA_015708825	Lethenteron reissneri	Chordata	Petromyzontiformes	Petromyzontidae	Lethenteron	7753	Chromosome	full		GCA_963675165	Halichondria panicea	Porifera	Suberitida	Halichondriidae	Halichondria	6063	Chromosome	full		GCA_000350225	Chondrus crispus	Rhodophyta	Gigartinales	Gigartinaceae	Chondrus	2769	Scaffold	full
GCA_016696395	Antechinus stuartii	Chordata	Dasyuromorphia	Dasyuridae	Antechinus	9283	Scaffold	full		GCA_036362905	Mordacia mordax	Chordata	Petromyzontiformes	Petromyzontidae	Mordacia	7755	Scaffold	full		GCA_964258865	Diurnea lipsiella	Arthropoda	Lepidoptera	Lypusidae	Diurnea	1594279	Chromosome	full		GCA_026184775	Cyanidium caldarium	Rhodophyta	Cyanidiales	Cyanidiaceae	Cyanidium	2771	Contig	full
GCA_902635505	Sarcophilus harrisii	Chordata	Dasyuromorphia	Dasyuridae	Sarcophilus	9305	Chromosome	full		GCA_010993605	Petromyzon marinus	Chordata	Petromyzontiformes	Petromyzontidae	Petromyzon	7757	Chromosome	full		GCA_038396675	Hydra vulgaris	Cnidaria	Anthoathecata	Hydridae	Hydra	6087	Complete Genome	full		GCA_030374805	Gracilaria gracilis	Rhodophyta	Gracilariales	Gracilariaceae	Gracilaria	2777	Contig	full
GCA_028372415	Notamacropus eugenii	Chordata	Diprotodontia	Macropodidae	Notamacropus	9315	Chromosome	full		GCA_024346535	Eptatretus burgeri	Chordata	Myxiniformes	Myxinidae	Eptatretus	7764	Scaffold	full		GCA_032361285	Aequorea victoria	Cnidaria	Leptothecata	Aequoreidae	Aequorea	6100	Scaffold	full		GCA_002049455	Porphyra umbilicalis	Rhodophyta	Bangiales	Bangiaceae	Porphyra	2786	Scaffold	full
GCA_028583105	Macropus fuliginosus	Chordata	Diprotodontia	Macropodidae	Macropus	9316	Chromosome	full		GCA_041222605	Eptatretus okinoseanus	Chordata	Myxiniformes	Myxinidae	Eptatretus	7767	Chromosome	full		GCA_009602425	Actinia tenebrosa	Cnidaria	Actiniaria	Actiniidae	Actinia	6105	Scaffold	full		GCA_009829735	Pyropia yezoensis	Rhodophyta	Bangiales	Bangiaceae	Pyropia	2788	Chromosome	full
GCA_028627215	Macropus giganteus	Chordata	Diprotodontia	Macropodidae	Macropus	9317	Chromosome	full		GCA_044758235	Megascops ingens	Chordata	Strigiformes	Strigidae	Megascops	1740169	Scaffold	full		GCA_011057435	Actinia equina	Cnidaria	Actiniaria	Actiniidae	Actinia	6106	Contig	full		GCA_002284615	Dunaliella salina	Chlorophyta	Chlamydomonadales	Dunaliellaceae	Dunaliella	3046	Scaffold	full
GCA_011100635	Trichosurus vulpecula	Chordata	Diprotodontia	Phalangeridae	Trichosurus	9337	Chromosome	full		GCA_028641065	Leucoraja erinaceus	Chordata	Rajiformes	Rajidae	Leucoraja	7782	Chromosome	full		GCA_964019055	Anthopleura xanthogrammica	Cnidaria	Actiniaria	Actiniidae	Anthopleura	6112	Chromosome	full		GCA_031753455	Dunaliella tertiolecta	Chlorophyta	Chlamydomonadales	Dunaliellaceae	Dunaliella	3047	Contig	full
GCA_004027775	Bradypus variegatus	Chordata	Pilosa	Bradypodidae	Bradypus	9355	Scaffold	full		GCA_044758445	Sclerophrys asmarae	Chordata	Anura	Bufonidae	Sclerophrys	1978132	Scaffold	full		GCA_949775045	Metridium senile	Cnidaria	Actiniaria	Metridiidae	Metridium	6116	Chromosome	full		GCA_000002595	Chlamydomonas reinhardtii	Chlorophyta	Chlamydomonadales	Chlamydomonadaceae	Chlamydomonas	3055	Chromosome	full
GCA_000164785	Choloepus hoffmanni	Chordata	Pilosa	Megalonychidae	Choloepus	9358	Scaffold	full		GCA_030390025	Squalus acanthias	Chordata	Squaliformes	Squalidae	Squalus	7797	Chromosome	full		GCA_024752375	Entacmaea quadricolor	Cnidaria	Actiniaria	Actiniidae	Entacmaea	6118	Scaffold	full		GCA_000143455	Volvox carteri f. nagariensis	Chlorophyta	Chlamydomonadales	Volvocaceae	Volvox	3068	Scaffold	full
GCA_030445035	Dasypus novemcinctus	Chordata	Cingulata	Dasypodidae	Dasypus	9361	Chromosome	full		GCA_026260435	Squalus suckleyi	Chordata	Squaliformes	Squalidae	Squalus	7798	Scaffold	full		GCA_015163945	Stichodactyla helianthus	Cnidaria	Actiniaria	Stichodactylidae	Stichodactyla	6123	Scaffold	full		GCA_047032715	Sicyos lanceoloideus	Streptophyta	Cucurbitales	Cucurbitaceae	Sicyos	1132131	Scaffold	full
GCA_950295315	Erinaceus europaeus	Chordata	Eulipotyphla	Erinaceidae	Erinaceus	9365	Chromosome	full		GCA_024137785	Ginglymostoma cirratum	Chordata	Orectolobiformes	Ginglymostomatidae	Ginglymostoma	7801	Scaffold	full		GCA_964034985	Acropora cervicornis	Cnidaria	Scleractinia	Acroporidae	Acropora	6130	Chromosome	full		GCA_000733215	Auxenochlorella protothecoides	Chlorophyta	Chlorellales	Chlorellaceae	Auxenochlorella	3075	Scaffold	full
GCA_000313985	Echinops telfairi	Chordata	NA	Tenrecidae	Echinops	9371	Scaffold	full		GCA_037974335	Prionace glauca	Chordata	Carcharhiniformes	Carcharhinidae	Prionace	7815	Chromosome	full		GCA_964030605	Acropora palmata	Cnidaria	Scleractinia	Acroporidae	Acropora	6131	Chromosome	full		GCA_025917655	Chlorella sorokiniana	Chlorophyta	Chlorellales	Chlorellaceae	Chlorella	3076	Complete Genome	full
GCA_964194135	Talpa europaea	Chordata	Eulipotyphla	Talpidae	Talpa	9375	Chromosome	full		GCA_030324005	Negaprion brevirostris	Chordata	Carcharhiniformes	Carcharhinidae	Negaprion	7821	Scaffold	full		GCA_900177555	Renilla reniformis	Cnidaria	Scleralcyonacea	Renillidae	Renilla	6136	Scaffold	full		GCA_023343905	Chlorella vulgaris	Chlorophyta	Chlorellales	Chlorellaceae	Chlorella	3077	Scaffold	full
GCA_030015415	Cynopterus sphinx	Chordata	Chiroptera	Pteropodidae	Cynopterus	9400	Chromosome	full		GCA_902713615	Scyliorhinus canicula	Chordata	Carcharhiniformes	Scyliorhinidae	Scyliorhinus	7830	Chromosome	full		GCA_004194415	Aurelia aurita	Cnidaria	Semaeostomeae	Ulmaridae	Aurelia	6145	Scaffold	full		GCA_964270735	Rhinanthus minor	Streptophyta	Lamiales	Orobanchaceae	Rhinanthus	254782	Chromosome	full
GCA_000325575	Pteropus alecto	Chordata	Chiroptera	Pteropodidae	Pteropus	9402	Scaffold	full		GCA_018977255	Callorhinchus milii	Chordata	Chimaeriformes	Callorhinchidae	Callorhinchus	7868	Scaffold	full		GCA_014526335	Chrysaora quinquecirrha	Cnidaria	Semaeostomeae	Pelagiidae	Chrysaora	6148	Scaffold	full		GCA_030272155	Tetradesmus obliquus	Chlorophyta	Sphaeropleales	Scenedesmaceae	Tetradesmus	3088	Complete Genome	full
GCA_014176215	Rousettus aegyptiacus	Chordata	Chiroptera	Pteropodidae	Rousettus	9407	Scaffold	full		GCA_035084275	Hydrolagus colliei	Chordata	Chimaeriformes	Chimaeridae	Hydrolagus	7873	Chromosome	full		GCA_001938525	Dugesia japonica	Platyhelminthes	Tricladida	Dugesiidae	Dugesia	6161	Scaffold	full		GCA_002317545	Scenedesmus quadricauda	Chlorophyta	Sphaeropleales	Scenedesmaceae	Scenedesmus	3089	Contig	full
GCA_015472975	Rousettus leschenaultii	Chordata	Chiroptera	Pteropodidae	Rousettus	9408	Scaffold	full		GCA_019279795	Protopterus annectens	Chordata	Ceratodontiformes	Protopteridae	Protopterus	7888	Chromosome	full		GCA_001938485	Girardia tigrina	Platyhelminthes	Tricladida	Dugesiidae	Girardia	6162	Scaffold	full		GCA_031763795	Prototheca wickerhamii	Chlorophyta	Chlorellales	Chlorellaceae	Prototheca	3111	Contig	full
GCA_004026885	Lyroderma lyra	Chordata	Chiroptera	Megadermatidae	Lyroderma	9413	Scaffold	full		GCA_016271365	Neoceratodus forsteri	Chordata	Ceratodontiformes	Ceratodontidae	Neoceratodus	7892	Chromosome	full		GCA_025215515	Schistosoma japonicum	Platyhelminthes	Strigeidida	Schistosomatidae	Schistosoma	6182	Chromosome	full		GCA_023078555	Ulva prolifera	Chlorophyta	Ulvales	Ulvaceae	Ulva	3117	Chromosome	full
GCA_021234435	Artibeus jamaicensis	Chordata	Chiroptera	Phyllostomidae	Artibeus	9417	Scaffold	full		GCA_037176945	Latimeria chalumnae	Chordata	Coelacanthiformes	Coelacanthidae	Latimeria	7897	Chromosome	full		GCA_000237925	Schistosoma mansoni	Platyhelminthes	Strigeidida	Schistosomatidae	Schistosoma	6183	Chromosome	full		GCA_009103225	Chlorokybus atmophyticus	Streptophyta	Chlorokybales	Chlorokybaceae	Chlorokybus	3144	Scaffold	full
GCA_007922815	Macrotus californicus	Chordata	Chiroptera	Phyllostomidae	Macrotus	9419	Scaffold	full		GCA_024762115	Acipenser gueldenstaedtii	Chordata	Acipenseriformes	Acipenseridae	Acipenser	7902	Contig	full		GCA_944470425	Schistosoma bovis	Platyhelminthes	Strigeidida	Schistosomatidae	Schistosoma	6184	Chromosome	full		GCA_006384855	Tetraselmis striata	Chlorophyta	Chlorodendrales	Chlorodendraceae	Tetraselmis	3165	Contig	full
GCA_019186645	Phyllostomus hastatus	Chordata	Chiroptera	Phyllostomidae	Phyllostomus	9423	Scaffold	full		GCA_020113195	Acipenser transmontanus	Chordata	Acipenseriformes	Acipenseridae	Acipenser	7904	Scaffold	full		GCA_000699445	Schistosoma haematobium	Platyhelminthes	Strigeidida	Schistosomatidae	Schistosoma	6185	Chromosome	full		GCA_950295325	Polytrichum commune	Streptophyta	Polytrichales	Polytrichaceae	Polytrichum	3213	Chromosome	full
GCA_022682495	Desmodus rotundus	Chordata	Chiroptera	Phyllostomidae	Desmodus	9430	Chromosome	full		GCA_902713425	Acipenser ruthenus	Chordata	Acipenseriformes	Acipenseridae	Acipenser	7906	Chromosome	full		GCA_944474815	Schistosoma curassoni	Platyhelminthes	Strigeidida	Schistosomatidae	Schistosoma	6186	Chromosome	full		GCA_000002425	Physcomitrium patens	Streptophyta	Funariales	Funariaceae	Physcomitrium	3218	Chromosome	full
GCA_964146895	Miniopterus schreibersii	Chordata	Chiroptera	Miniopteridae	Miniopterus	9433	Chromosome	full		GCA_017654505	Polyodon spathula	Chordata	Acipenseriformes	Polyodontidae	Polyodon	7913	Chromosome	full		GCA_944470365	Schistosoma intercalatum	Platyhelminthes	Strigeidida	Schistosomatidae	Schistosoma	6187	Chromosome	full		GCA_014871385	Ceratodon purpureus	Streptophyta	Pseudoditrichales	Ditrichaceae	Ceratodon	3225	Chromosome	full
GCA_030848825	Tadarida brasiliensis	Chordata	Chiroptera	Molossidae	Tadarida	9438	Chromosome	full		GCA_044474325	Melanorivulus jalapensis	Chordata	Cyprinodontiformes	Rivulidae	Melanorivulus	1671887	Scaffold	full		GCA_944470415	Schistosoma rodhaini	Platyhelminthes	Strigeidida	Schistosomatidae	Schistosoma	6188	Chromosome	full		GCA_024626585	Ginkgo biloba	Streptophyta	Ginkgoales	Ginkgoaceae	Ginkgo	3311	Scaffold	full
GCA_027563665	Antrozous pallidus	Chordata	Chiroptera	Vespertilionidae	Antrozous	9440	Chromosome	full		GCA_044758605	Sclerophrys regularis	Chordata	Anura	Bufonidae	Sclerophrys	1978144	Scaffold	full		GCA_946903255	Schistosoma spindalis	Platyhelminthes	Strigeidida	Schistosomatidae	Schistosoma	6189	Chromosome	full		GCA_018584345	Thuja plicata	Streptophyta	Cupressales	Cupressaceae	Thuja	3316	Scaffold	full
GCA_020740605	Lemur catta	Chordata	Primates	Lemuridae	Lemur	9447	Chromosome	full		GCA_036373705	Amia calva	Chordata	Amiiformes	Amiidae	Amia	7924	Chromosome	full		GCA_948099385	Fasciola hepatica	Platyhelminthes	Plagiorchiida	Fasciolidae	Fasciola	6192	Contig	full		GCA_900067695	Picea abies	Streptophyta	Pinales	Pinaceae	Picea	3329	Scaffold	full
GCA_028533085	Varecia variegata	Chordata	Primates	Lemuridae	Varecia	9455	Chromosome	full		GCA_019176425	Megalops atlanticus	Chordata	Elopiformes	Megalopidae	Megalops	7932	Chromosome	full		GCA_000715545	Opisthorchis viverrini	Platyhelminthes	Opisthorchiida	Opisthorchiidae	Opisthorchis	6198	Scaffold	full		GCA_000966675	Picea glauca	Streptophyta	Pinales	Pinaceae	Picea	3330	Scaffold	full
GCA_008086735	Cheirogaleus medius	Chordata	Primates	Cheirogaleidae	Cheirogaleus	9460	Scaffold	full		GCA_013347855	Anguilla anguilla	Chordata	Anguilliformes	Anguillidae	Anguilla	7936	Chromosome	full		GCA_001870725	Taenia solium	Platyhelminthes	Cyclophyllidea	Taeniidae	Taenia	6204	Scaffold	full		GCA_010110895	Picea sitchensis	Streptophyta	Pinales	Pinaceae	Picea	3332	Scaffold	full
GCA_963574585	Otolemur crassicaudatus	Chordata	Primates	Galagidae	Otolemur	9463	Scaffold	full		GCA_025169545	Anguilla japonica	Chordata	Anguilliformes	Anguillidae	Anguilla	7937	Chromosome	full		GCA_900622495	Hydatigera taeniaeformis	Platyhelminthes	Cyclophyllidea	Taeniidae	Hydatigera	6205	Scaffold	full		GCA_009831015	Picea engelmannii	Streptophyta	Pinales	Pinaceae	Picea	3334	Scaffold	full
GCA_963575145	Galago senegalensis	Chordata	Primates	Galagidae	Galago	9465	Scaffold	full		GCA_018555375	Anguilla rostrata	Chordata	Anguilliformes	Anguillidae	Anguilla	7938	Chromosome	full		GCA_001693075	Taenia saginata	Platyhelminthes	Cyclophyllidea	Taeniidae	Taenia	6206	Scaffold	full		GCA_032191745	Picea mariana	Streptophyta	Pinales	Pinaceae	Picea	3335	Scaffold	full
GCA_023783135	Loris tardigradus	Chordata	Primates	Lorisidae	Loris	9468	Contig	full		GCA_901111315	Anguilla marmorata	Chordata	Anguilliformes	Anguillidae	Anguilla	7939	Scaffold	full		GCA_023375655	Taenia crassiceps	Platyhelminthes	Cyclophyllidea	Taeniidae	Taenia	6207	Scaffold	full		GCA_000404065	Pinus taeda	Streptophyta	Pinales	Pinaceae	Pinus	3352	Scaffold	full
GCA_027406575	Nycticebus coucang	Chordata	Primates	Lorisidae	Nycticebus	9470	Chromosome	full		GCA_041147035	Anguilla australis	Chordata	Anguilliformes	Anguillidae	Anguilla	7940	Contig	full		GCA_000524195	Echinococcus granulosus	Platyhelminthes	Cyclophyllidea	Taeniidae	Echinococcus	6210	Scaffold	full		GCA_001517045	Pseudotsuga menziesii	Streptophyta	Pinales	Pinaceae	Pseudotsuga	3357	Scaffold	full
GCA_963574655	Perodicticus potto	Chordata	Primates	Lorisidae	Perodicticus	9472	Scaffold	full		GCA_900700415	Clupea harengus	Chordata	Clupeiformes	Clupeidae	Clupea	7950	Chromosome	full		GCA_000469725	Echinococcus multilocularis	Platyhelminthes	Cyclophyllidea	Taeniidae	Echinococcus	6211	Scaffold	full		GCA_030272615	Cryptomeria japonica	Streptophyta	Cupressales	Cupressaceae	Cryptomeria	3369	Chromosome	full
GCA_027257055	Cephalopachus bancanus	Chordata	Primates	Tarsiidae	Cephalopachus	9477	Contig	full		GCA_003368295	Carassius auratus	Chordata	Cypriniformes	Cyprinidae	Carassius	7957	Chromosome	full		GCA_900683695	Echinococcus oligarthrus	Platyhelminthes	Cyclophyllidea	Taeniidae	Echinococcus	6212	Contig	full		GCA_015680685	Gnetum montanum	Streptophyta	Gnetales	Gnetaceae	Gnetum	3381	Scaffold	full
GCA_963573565	Mico argentatus	Chordata	Primates	Cebidae	Mico	9482	Scaffold	full		GCA_019924925	Ctenopharyngodon idella	Chordata	Cypriniformes	Xenocyprididae	Ctenopharyngodon	7959	Chromosome	full		GCA_900708905	Hymenolepis diminuta	Platyhelminthes	Cyclophyllidea	Hymenolepididae	Hymenolepis	6216	Scaffold	full		GCA_025802435	Magnolia virginiana	Streptophyta	Magnoliales	Magnoliaceae	Magnolia	3412	Scaffold	full
GCA_011100555	Callithrix jacchus	Chordata	Primates	Cebidae	Callithrix	9483	Chromosome	full		GCA_018340385	Cyprinus carpio	Chordata	Cypriniformes	Cyprinidae	Cyprinus	7962	Chromosome	full		GCA_000341325	Panagrellus redivivus	Nematoda	Rhabditida	Panagrolaimidae	Panagrellus	6233	Scaffold	full		GCA_003013855	Liriodendron chinense	Streptophyta	Magnoliales	Magnoliaceae	Liriodendron	3414	Scaffold	full
GCA_963575285	Leontocebus fuscicollis	Chordata	Primates	Cebidae	Leontocebus	9487	Scaffold	full		GCA_037950665	Hypophthalmichthys nobilis	Chordata	Cypriniformes	Xenocyprididae	Hypophthalmichthys	7965	Chromosome	full		GCA_000004555	Caenorhabditis briggsae	Nematoda	Rhabditida	Rhabditidae	Caenorhabditis	6238	Chromosome	full		GCA_029852735	Persea americana	Streptophyta	Laurales	Lauraceae	Persea	3435	Chromosome	full
GCA_963574345	Saguinus mystax	Chordata	Primates	Cebidae	Saguinus	9488	Scaffold	full		GCA_023375975	Astyanax mexicanus	Chordata	Characiformes	Acestrorhamphidae	Astyanax	7994	Chromosome	full		GCA_029582065	Strongyloides stercoralis	Nematoda	Rhabditida	Strongyloididae	Strongyloides	6248	Chromosome	full		GCA_028538565	Umbellularia californica	Streptophyta	Laurales	Lauraceae	Umbellularia	3438	Scaffold	full
GCA_963575265	Leontocebus nigricollis	Chordata	Primates	Cebidae	Leontocebus	9489	Scaffold	full		GCA_001660625	Ictalurus punctatus	Chordata	Siluriformes	Ictaluridae	Ictalurus	7998	Chromosome	full		GCA_015227635	Ascaris lumbricoides	Nematoda	Rhabditida	Ascarididae	Ascaris	6252	Scaffold	full		GCA_003573695	Papaver somniferum	Streptophyta	Ranunculales	Papaveraceae	Papaver	3469	Chromosome	full
GCA_031835075	Saguinus oedipus	Chordata	Primates	Cebidae	Saguinus	9490	Chromosome	full		GCA_013358815	Electrophorus electricus	Chordata	Gymnotiformes	Gymnotidae	Electrophorus	8005	Chromosome	full		GCA_013433145	Ascaris suum	Nematoda	Rhabditida	Ascarididae	Ascaris	6253	Chromosome	full		GCA_028566195	Sanguinaria canadensis	Streptophyta	Ranunculales	Papaveraceae	Sanguinaria	3472	Scaffold	full
GCA_004024885	Saguinus imperator	Chordata	Primates	Cebidae	Saguinus	9491	Scaffold	full		GCA_011004845	Esox lucius	Chordata	Esociformes	Esocidae	Esox	8010	Chromosome	full		GCA_037576465	Parascaris univalens	Nematoda	Rhabditida	Ascarididae	Parascaris	6257	Chromosome	full		GCA_002914805	Parasponia andersonii	Streptophyta	Rosales	Cannabaceae	Parasponia	3476	Scaffold	full
GCA_963575105	Cebuella pygmaea	Chordata	Primates	Cebidae	Cebuella	9493	Scaffold	full		GCA_038355195	Osmerus mordax	Chordata	Osmeriformes	Osmeridae	Osmerus	8014	Chromosome	full		GCA_037389465	Baylisascaris procyonis	Nematoda	Rhabditida	Ascarididae	Baylisascaris	6259	Contig	full		GCA_029168945	Cannabis sativa	Streptophyta	Rosales	Cannabaceae	Cannabis	3483	Chromosome	full
GCA_963573925	Callimico goeldii	Chordata	Primates	Cebidae	Callimico	9495	Scaffold	full		GCA_021184085	Oncorhynchus gorbuscha	Chordata	Salmoniformes	Salmonidae	Oncorhynchus	8017	Chromosome	full		GCA_000803305	Toxocara canis	Nematoda	Rhabditida	Toxocaridae	Toxocara	6265	Scaffold	full		GCA_963169125	Humulus lupulus	Streptophyta	Rosales	Cannabaceae	Humulus	3486	Chromosome	full
GCA_963575295	Alouatta caraya	Chordata	Primates	Atelidae	Alouatta	9502	Scaffold	full		GCA_023373465	Oncorhynchus keta	Chordata	Salmoniformes	Salmonidae	Oncorhynchus	8018	Chromosome	full		GCA_900617985	Anisakis simplex	Nematoda	Rhabditida	Anisakidae	Anisakis	6269	Scaffold	full		GCA_025403435	Artocarpus heterophyllus	Streptophyta	Rosales	Moraceae	Artocarpus	3489	Chromosome	full
GCA_963574785	Aotus trivirgatus	Chordata	Primates	Aotidae	Aotus	9505	Scaffold	full		GCA_002021735	Oncorhynchus kisutch	Chordata	Salmoniformes	Salmonidae	Oncorhynchus	8019	Chromosome	full		GCA_965152725	Hada plebeja	Arthropoda	Lepidoptera	Noctuidae	Hada	987945	Chromosome	full		GCA_047032775	Sicyos undara	Streptophyta	Cucurbitales	Cucurbitaceae	Sicyos	1134498	Scaffold	full
GCA_963573605	Ateles belzebuth	Chordata	Primates	Atelidae	Ateles	9507	Scaffold	full		GCA_013265735	Oncorhynchus mykiss	Chordata	Salmoniformes	Salmonidae	Oncorhynchus	8022	Chromosome	full		GCA_000002995	Brugia malayi	Nematoda	Rhabditida	Onchocercidae	Brugia	6279	Scaffold	full		GCA_012066045	Morus alba	Streptophyta	Rosales	Moraceae	Morus	3498	Chromosome	full
GCA_036589455	Ateles fusciceps	Chordata	Primates	Atelidae	Ateles	9508	Scaffold	full		GCA_034236695	Oncorhynchus nerka	Chordata	Salmoniformes	Salmonidae	Oncorhynchus	8023	Chromosome	full		GCA_012070555	Brugia pahangi	Nematoda	Rhabditida	Onchocercidae	Brugia	6280	Chromosome	full		GCA_900184695	Betula pendula	Streptophyta	Fagales	Betulaceae	Betula	3505	Scaffold	full
GCA_023783555	Ateles geoffroyi	Chordata	Primates	Atelidae	Ateles	9509	Contig	full		GCA_905237065	Salmo salar	Chordata	Salmoniformes	Salmonidae	Salmo	8030	Chromosome	full		GCA_000499405	Onchocerca volvulus	Nematoda	Rhabditida	Onchocercidae	Onchocerca	6282	Scaffold	full		GCA_035136125	Quercus rubra	Streptophyta	Fagales	Fagaceae	Quercus	3512	Chromosome	full
GCA_963573985	Ateles paniscus	Chordata	Primates	Atelidae	Ateles	9510	Scaffold	full		GCA_901001165	Salmo trutta	Chordata	Salmoniformes	Salmonidae	Salmo	8032	Chromosome	full		GCA_024305405	Dirofilaria immitis	Nematoda	Rhabditida	Onchocercidae	Dirofilaria	6287	Contig	full		GCA_036321655	Quercus alba	Streptophyta	Fagales	Fagaceae	Quercus	3513	Chromosome	full
GCA_023783575	Cebus albifrons	Chordata	Primates	Cebidae	Cebus	9514	Contig	full		GCA_029448725	Salvelinus fontinalis	Chordata	Salmoniformes	Salmonidae	Salvelinus	8038	Chromosome	full		GCA_000469685	Haemonchus contortus	Nematoda	Rhabditida	Trichostrongylidae	Haemonchus	6289	Chromosome	full		GCA_958979055	Alnus glutinosa	Streptophyta	Fagales	Betulaceae	Alnus	3517	Chromosome	full
GCA_009761245	Sapajus apella	Chordata	Primates	Cebidae	Sapajus	9515	Scaffold	full		GCA_016432855	Salvelinus namaycush	Chordata	Salmoniformes	Salmonidae	Salvelinus	8040	Chromosome	full		GCA_900617895	Haemonchus placei	Nematoda	Rhabditida	Trichostrongylidae	Haemonchus	6290	Scaffold	full		GCA_028551395	Casuarina glauca	Streptophyta	Fagales	Casuarinaceae	Casuarina	3522	Chromosome	full
GCA_963574225	Lagothrix lagotricha	Chordata	Primates	Atelidae	Lagothrix	9519	Scaffold	full		GCA_025629765	Eleginus gracilis	Chordata	Gadiformes	Gadidae	Eleginus	8047	Scaffold	full		GCA_005281725	Wuchereria bancrofti	Nematoda	Rhabditida	Onchocercidae	Wuchereria	6293	Scaffold	full		GCA_028551475	Casuarina equisetifolia	Streptophyta	Fagales	Casuarinaceae	Casuarina	3523	Chromosome	full
GCA_963573345	Saimiri sciureus	Chordata	Primates	Cebidae	Saimiri	9521	Scaffold	full		GCA_902167405	Gadus morhua	Chordata	Gadiformes	Gadidae	Gadus	8049	Chromosome	full		GCA_036172935	Meloidogyne javanica	Nematoda	Rhabditida	Meloidogynidae	Meloidogyne	6303	Scaffold	full		GCA_030267885	Mesembryanthemum crystallinum	Streptophyta	Caryophyllales	Aizoaceae	Mesembryanthemum	3544	Scaffold	full
GCA_963574105	Plecturocebus moloch	Chordata	Primates	Pitheciidae	Plecturocebus	9523	Scaffold	full		GCA_900291075	Melanogrammus aeglefinus	Chordata	Gadiformes	Gadidae	Melanogrammus	8056	Scaffold	full		GCA_036172955	Meloidogyne arenaria	Nematoda	Rhabditida	Meloidogynidae	Meloidogyne	6304	Scaffold	full		GCA_026745355	Beta vulgaris subsp. vulgaris	Streptophyta	Caryophyllales	Chenopodiaceae	Beta	3555	Chromosome	full
GCA_963574135	Cercocebus torquatus	Chordata	Primates	Cercopithecidae	Cercocebus	9530	Scaffold	full		GCA_900323355	Merlangius merlangus	Chordata	Gadiformes	Gadidae	Merlangius	8058	Scaffold	full		GCA_000172435	Meloidogyne hapla	Nematoda	Rhabditida	Meloidogynidae	Meloidogyne	6305	Contig	full		GCA_948465745	Chenopodium album	Streptophyta	Caryophyllales	Chenopodiaceae	Chenopodium	3559	Chromosome	full
GCA_000955945	Cercocebus atys	Chordata	Primates	Cercopithecidae	Cercocebus	9531	Scaffold	full		GCA_045787045	Ichthyaetus audouinii	Chordata	Charadriiformes	Laridae	Ichthyaetus	1288292	Scaffold	full		GCA_036172945	Meloidogyne incognita	Nematoda	Rhabditida	Meloidogynidae	Meloidogyne	6306	Scaffold	full		GCA_020520425	Spinacia oleracea	Streptophyta	Caryophyllales	Chenopodiaceae	Spinacia	3562	Chromosome	full
GCA_023783515	Chlorocebus aethiops	Chordata	Primates	Cercopithecidae	Chlorocebus	9534	Contig	full		GCA_044706155	Kryptopterus vitreolus	Chordata	Siluriformes	Siluridae	Kryptopterus	2012678	Scaffold	full		GCA_009735665	Angiostrongylus cantonensis	Nematoda	Rhabditida	Metastrongylidae	Angiostrongylus	6313	Scaffold	full		GCA_023091065	Dianthus caryophyllus	Streptophyta	Caryophyllales	Caryophyllaceae	Dianthus	3570	Chromosome	full
GCA_963575225	Cercopithecus cephus	Chordata	Primates	Cercopithecidae	Cercopithecus	9535	Scaffold	full		GCA_037951165	Lophius americanus	Chordata	Lophiiformes	Lophiidae	Lophius	8073	Contig	full		GCA_964261965	Nemophora metallica	Arthropoda	Lepidoptera	Adelidae	Nemophora	1594367	Chromosome	full		GCA_040167595	Saponaria officinalis	Streptophyta	Caryophyllales	Caryophyllaceae	Saponaria	3572	Chromosome	full
GCA_963574815	Cercopithecus hamlyni	Chordata	Primates	Cercopithecidae	Cercopithecus	9536	Scaffold	full		GCA_009660295	Lophius piscatorius	Chordata	Lophiiformes	Lophiidae	Lophius	8074	Contig	full		GCA_963978905	Trichostrongylus colubriformis	Nematoda	Rhabditida	Trichostrongylidae	Trichostrongylus	6319	Chromosome	full		GCA_964263845	Omalotheca supina	Streptophyta	Asterales	Asteraceae	Omalotheca	261773	Chromosome	full
GCA_023783455	Erythrocebus patas	Chordata	Primates	Cercopithecidae	Erythrocebus	9538	Contig	full		GCA_011125445	Fundulus heteroclitus	Chordata	Cyprinodontiformes	Fundulidae	Fundulus	8078	Chromosome	full		GCA_025436335	Bursaphelenchus mucronatus	Nematoda	Rhabditida	Aphelenchoididae	Bursaphelenchus	6325	Chromosome	full		GCA_001562795	Vitis aestivalis	Streptophyta	Vitales	Vitaceae	Vitis	3605	Contig	full
GCA_021188215	Macaca arctoides	Chordata	Primates	Cercopithecidae	Macaca	9540	Scaffold	full		GCA_000633615	Poecilia reticulata	Chordata	Cyprinodontiformes	Poeciliidae	Poecilia	8081	Chromosome	full		GCA_904066235	Bursaphelenchus xylophilus	Nematoda	Rhabditida	Aphelenchoididae	Bursaphelenchus	6326	Scaffold	full		GCA_033239045	Fagopyrum esculentum	Streptophyta	Caryophyllales	Polygonaceae	Fagopyrum	3617	Scaffold	full
GCA_037993035	Macaca fascicularis	Chordata	Primates	Cercopithecidae	Macaca	9541	Complete Genome	full		GCA_002775205	Xiphophorus maculatus	Chordata	Cyprinodontiformes	Poeciliidae	Xiphophorus	8083	Chromosome	full		GCA_000181795	Trichinella spiralis	Nematoda	Trichinellida	Trichinellidae	Trichinella	6334	Chromosome	full		GCA_009663005	Actinidia chinensis	Streptophyta	Ericales	Actinidiaceae	Actinidia	3625	Chromosome	full
GCA_003118495	Macaca fuscata fuscata	Chordata	Primates	Cercopithecidae	Macaca	9543	Contig	full		GCA_003331165	Xiphophorus hellerii	Chordata	Cyprinodontiformes	Poeciliidae	Xiphophorus	8084	Chromosome	full		GCA_001447565	Trichinella nativa	Nematoda	Trichinellida	Trichinellidae	Trichinella	6335	Scaffold	full		GCA_024454175	Actinidia deliciosa	Streptophyta	Ericales	Actinidiaceae	Actinidia	3627	Chromosome	full
GCA_003339765	Macaca mulatta	Chordata	Primates	Cercopithecidae	Macaca	9544	Chromosome	full		GCA_002234675	Oryzias latipes	Chordata	Beloniformes	Adrianichthyidae	Oryzias	8090	Chromosome	full		GCA_001447455	Trichinella nelsoni	Nematoda	Trichinellida	Trichinellidae	Trichinella	6336	Scaffold	full		GCA_018997955	Gossypium barbadense	Streptophyta	Malvales	Malvaceae	Gossypium	3634	Chromosome	full
GCA_963573735	Macaca radiata	Chordata	Primates	Cercopithecidae	Macaca	9548	Scaffold	full		GCA_038501785	Myoxocephalus aenaeus	Chordata	Perciformes	Cottidae	Myoxocephalus	8096	Contig	full		GCA_040956935	Trichinella pseudospiralis	Nematoda	Trichinellida	Trichinellidae	Trichinella	6337	Contig	full		GCA_007990345	Gossypium hirsutum	Streptophyta	Malvales	Malvaceae	Gossypium	3635	Chromosome	full
GCA_023783095	Macaca assamensis	Chordata	Primates	Cercopithecidae	Macaca	9551	Contig	full		GCA_900312955	Myoxocephalus scorpius	Chordata	Perciformes	Cottidae	Myoxocephalus	8097	Scaffold	full		GCA_964019135	Arenicola marina	Annelida	NA	Arenicolidae	Arenicola	6344	Chromosome	full		GCA_000208745	Theobroma cacao	Streptophyta	Malvales	Malvaceae	Theobroma	3641	Chromosome	full
GCA_008728515	Papio anubis	Chordata	Primates	Cercopithecidae	Papio	9555	Chromosome	full		GCA_009769545	Cyclopterus lumpus	Chordata	Perciformes	Cyclopteridae	Cyclopterus	8103	Chromosome	full		GCA_903813345	Owenia fusiformis	Annelida	Sabellida	Oweniidae	Owenia	6347	Scaffold	full		GCA_000150535	Carica papaya	Streptophyta	Brassicales	Caricaceae	Carica	3649	Scaffold	full
GCA_963574715	Papio cynocephalus	Chordata	Primates	Cercopithecidae	Papio	9556	Scaffold	full		GCA_916701675	Sebastolobus altivelis	Chordata	Perciformes	Sebastidae	Sebastolobus	8110	Scaffold	full		GCA_046254535	Megachile sculpturalis	Arthropoda	Hymenoptera	Megachilidae	Megachile	1004196	Chromosome	full		GCA_964215705	Poa chaixii	Streptophyta	Poales	Poaceae	Poa	269367	Chromosome	full
GCA_023781915	Papio hamadryas	Chordata	Primates	Cercopithecidae	Papio	9557	Contig	full		GCA_015109195	Julidochromis regani	Chordata	Cichliformes	Cichlidae	Julidochromis	8125	Scaffold	full		GCA_003999395	Eisenia fetida	Annelida	Crassiclitellata	Lumbricidae	Eisenia	6396	Scaffold	full		GCA_025177605	Cucumis melo	Streptophyta	Cucurbitales	Cucurbitaceae	Cucumis	3656	Chromosome	full
GCA_023783085	Mandrillus sphinx	Chordata	Primates	Cercopithecidae	Mandrillus	9561	Contig	full		GCA_922035795	Oreochromis mossambicus	Chordata	Cichliformes	Cichlidae	Oreochromis	8127	Scaffold	full		GCA_949752735	Lumbricus terrestris	Annelida	Crassiclitellata	Lumbricidae	Lumbricus	6398	Chromosome	full		GCA_000004075	Cucumis sativus	Streptophyta	Cucurbitales	Cucurbitaceae	Cucumis	3659	Chromosome	full
GCA_003255815	Theropithecus gelada	Chordata	Primates	Cercopithecidae	Theropithecus	9565	Chromosome	full		GCA_001858045	Oreochromis niloticus	Chordata	Cichliformes	Cichlidae	Oreochromis	8128	Chromosome	full		GCA_000326865	Helobdella robusta	Annelida	Rhynchobdellida	Glossiphoniidae	Helobdella	6412	Scaffold	full		GCA_002738345	Cucurbita maxima	Streptophyta	Cucurbitales	Cucurbitaceae	Cucurbita	3661	Scaffold	full
GCA_000951045	Mandrillus leucophaeus	Chordata	Primates	Cercopithecidae	Mandrillus	9568	Scaffold	full		GCA_015108555	Coptodon rendalli	Chordata	Cichliformes	Cichlidae	Coptodon	8129	Scaffold	full		GCA_011800805	Hirudo medicinalis	Annelida	Hirudinida	Hirudinidae	Hirudo	6421	Scaffold	full		GCA_002738365	Cucurbita moschata	Streptophyta	Cucurbitales	Cucurbitaceae	Cucurbita	3662	Scaffold	full
GCA_963574725	Colobus polykomos	Chordata	Primates	Cercopithecidae	Colobus	9572	Scaffold	full		GCA_015052225	Oreochromis tanganicae	Chordata	Cichliformes	Cichlidae	Oreochromis	8142	Scaffold	full		GCA_034190875	Urechis unicinctus	Annelida	Xenopneusta	Urechidae	Urechis	6432	Chromosome	full		GCA_002806865	Cucurbita pepo subsp. pepo	Streptophyta	Cucurbitales	Cucurbitaceae	Cucurbita	3664	Chromosome	full
GCA_963574095	Hylobates agilis	Chordata	Primates	Hylobatidae	Hylobates	9579	Scaffold	full		GCA_015106575	Tropheus annectens	Chordata	Cichliformes	Cichlidae	Tropheus	8146	Scaffold	full		GCA_026874595	Sipunculus nudus	Annelida	Golfingiida	Sipunculidae	Sipunculus	6446	Chromosome	full		GCA_002890555	Lagenaria siceraria	Streptophyta	Cucurbitales	Cucurbitaceae	Lagenaria	3668	Chromosome	full
GCA_023783065	Nomascus siki	Chordata	Primates	Hylobatidae	Nomascus	9586	Scaffold	full		GCA_015110215	Tropheus brichardi	Chordata	Cichliformes	Cichlidae	Tropheus	8147	Scaffold	full		GCA_023055435	Haliotis rufescens	Mollusca	Lepetellida	Haliotidae	Haliotis	6454	Scaffold	full		GCA_017139565	Luffa aegyptiaca	Streptophyta	Cucurbitales	Cucurbitaceae	Luffa	3670	Chromosome	full
GCA_963574335	Hylobates klossii	Chordata	Primates	Hylobatidae	Hylobates	9587	Scaffold	full		GCA_015109155	Tropheus duboisi	Chordata	Cichliformes	Cichlidae	Tropheus	8148	Scaffold	full		GCA_022045235	Haliotis cracherodii	Mollusca	Lepetellida	Haliotidae	Haliotis	6455	Scaffold	full		GCA_001995035	Momordica charantia	Streptophyta	Cucurbitales	Cucurbitaceae	Momordica	3673	Scaffold	full
GCA_963573745	Hylobates muelleri	Chordata	Primates	Hylobatidae	Hylobates	9588	Scaffold	full		GCA_902810505	Tropheus moorii	Chordata	Cichliformes	Cichlidae	Tropheus	8150	Scaffold	full		GCA_932274485	Patella vulgata	Mollusca	NA	Patellidae	Patella	6465	Chromosome	full		GCA_951802175	Populus nigra	Streptophyta	Malpighiales	Salicaceae	Populus	3691	Chromosome	full
GCA_021498465	Hylobates pileatus	Chordata	Primates	Hylobatidae	Hylobates	9589	Chromosome	full		GCA_015111015	Tropheus polli	Chordata	Cichliformes	Cichlidae	Tropheus	8151	Scaffold	full		GCA_000002075	Aplysia californica	Mollusca	Aplysiida	Aplysiidae	Aplysia	6500	Scaffold	full		GCA_000002775	Populus trichocarpa	Streptophyta	Malpighiales	Salicaceae	Populus	3694	Chromosome	full
GCA_028878055	Symphalangus syndactylus	Chordata	Primates	Hylobatidae	Symphalangus	9590	Complete Genome	full		GCA_018398535	Haplochromis burtoni	Chordata	Cichliformes	Cichlidae	Haplochromis	8153	Scaffold	full		GCA_964033795	Lymnaea stagnalis	Mollusca	NA	Lymnaeidae	Lymnaea	6523	Scaffold	full		GCA_015852605	Populus deltoides	Streptophyta	Malpighiales	Salicaceae	Populus	3696	Chromosome	full
GCA_029281585	Gorilla gorilla gorilla	Chordata	Primates	Hominidae	Gorilla	9595	Complete Genome	full		GCA_900246225	Astatotilapia calliptera	Chordata	Cichliformes	Cichlidae	Astatotilapia	8154	Chromosome	full		GCA_947242115	Biomphalaria glabrata	Mollusca	NA	Planorbidae	Biomphalaria	6526	Chromosome	full		GCA_018703725	Brassica juncea	Streptophyta	Brassicales	Brassicaceae	Brassica	3707	Chromosome	full
GCA_029289425	Pan paniscus	Chordata	Primates	Hominidae	Pan	9597	Chromosome	full		GCA_015107015	Pseudosimochromis babaulti	Chordata	Cichliformes	Cichlidae	Pseudosimochromis	8156	Scaffold	full		GCA_964187895	Cornu aspersum	Mollusca	Stylommatophora	Helicidae	Cornu	6535	Chromosome	full		GCA_020379485	Brassica napus	Streptophyta	Brassicales	Brassicaceae	Brassica	3708	Chromosome	full
GCA_028858775	Pan troglodytes	Chordata	Primates	Hominidae	Pan	9598	Chromosome	full		GCA_002217815	Seriola quinqueradiata	Chordata	Carangiformes	Carangidae	Seriola	8161	Scaffold	full		GCA_032362185	Arion ater rufus	Mollusca	Stylommatophora	Arionidae	Arion	6543	Scaffold	full		GCA_016432835	Brassica nigra	Streptophyta	Brassicales	Brassicaceae	Brassica	3710	Chromosome	full
GCA_028885625	Pongo pygmaeus	Chordata	Primates	Hominidae	Pongo	9600	Chromosome	full		GCA_004354835	Perca flavescens	Chordata	Perciformes	Percidae	Perca	8167	Chromosome	full		GCA_021869535	Mytilus californianus	Mollusca	Mytilida	Mytilidae	Mytilus	6549	Scaffold	full		GCA_000309985	Brassica rapa	Streptophyta	Brassicales	Brassicaceae	Brassica	3711	Chromosome	full
GCA_028885655	Pongo abelii	Chordata	Primates	Hominidae	Pongo	9601	Chromosome	full		GCA_010015445	Perca fluviatilis	Chordata	Perciformes	Percidae	Perca	8168	Chromosome	full		GCA_036588685	Mytilus trossulus	Mollusca	Mytilida	Mytilidae	Mytilus	6551	Chromosome	full		GCA_036452645	Capsella bursa-pastoris	Streptophyta	Brassicales	Brassicaceae	Capsella	3719	Chromosome	full
GCA_034620425	Canis latrans	Chordata	Carnivora	Canidae	Canis	9614	Chromosome	full		GCA_900880675	Sparus aurata	Chordata	Spariformes	Sparidae	Sparus	8175	Chromosome	full		GCA_002022765	Crassostrea virginica	Mollusca	Ostreida	Ostreidae	Crassostrea	6565	Complete Genome	full		GCA_000801105	Raphanus sativus	Streptophyta	Brassicales	Brassicaceae	Raphanus	3726	Chromosome	full
GCA_011100685	Canis lupus familiaris	Chordata	Carnivora	Canidae	Canis	9615	Chromosome	full		GCA_904848185	Acanthopagrus latus	Chordata	Spariformes	Sparidae	Acanthopagrus	8177	Chromosome	full		GCA_002113885	Mizuhopecten yessoensis	Mollusca	Pectinida	Pectinidae	Mizuhopecten	6573	Scaffold	full		GCA_012274485	Sinapis alba	Streptophyta	Brassicales	Brassicaceae	Sinapis	3728	Scaffold	full
GCA_003160815	Vulpes vulpes	Chordata	Carnivora	Canidae	Vulpes	9627	Scaffold	full		GCA_001640805	Lates calcarifer	Chordata	NA	Centropomidae	Lates	8187	Chromosome	full		GCA_902652985	Pecten maximus	Mollusca	Pectinida	Pectinidae	Pecten	6579	Chromosome	full		GCA_000411075	Sisymbrium irio	Streptophyta	Brassicales	Brassicaceae	Sisymbrium	3730	Scaffold	full
GCA_030463245	Vulpes corsac	Chordata	Carnivora	Canidae	Vulpes	9629	Chromosome	full		GCA_000735185	Notothenia coriiceps	Chordata	Perciformes	Nototheniidae	Notothenia	8208	Scaffold	full		GCA_021730395	Mercenaria mercenaria	Mollusca	Venerida	Veneridae	Mercenaria	6596	Chromosome	full		GCA_021397835	Moringa oleifera	Streptophyta	Brassicales	Moringaceae	Moringa	3735	Scaffold	full
GCA_028551375	Tremarctos ornatus	Chordata	Carnivora	Ursidae	Tremarctos	9638	Chromosome	full		GCA_902827175	Gymnodraco acuticeps	Chordata	Perciformes	Bathydraconidae	Gymnodraco	8218	Scaffold	full		GCA_026914265	Mya arenaria	Mollusca	Myida	Myidae	Mya	6604	Chromosome	full		GCA_047372815	Micractinium tetrahymenae	Chlorophyta	Chlorellales	Chlorellaceae	Micractinium	2728915	Contig	full
GCA_023065955	Ursus arctos	Chordata	Carnivora	Ursidae	Ursus	9644	Chromosome	full		GCA_041053085	Katsuwonus pelamis	Chordata	Scombriformes	Scombridae	Katsuwonus	8226	Chromosome	full		GCA_024364805	Euprymna scolopes	Mollusca	Sepiida	Sepiolidae	Euprymna	6613	Chromosome	full		GCA_902201215	Prunus dulcis	Streptophyta	Rosales	Rosaceae	Prunus	3755	Chromosome	full
GCA_002007445	Ailuropoda melanoleuca	Chordata	Carnivora	Ursidae	Ailuropoda	9646	Chromosome	full		GCA_029490765	Euthynnus affinis	Chordata	Scombriformes	Scombridae	Euthynnus	8227	Chromosome	full		GCA_015471945	Watasenia scintillans	Mollusca	Oegopsida	Enoploteuthidae	Watasenia	6625	Contig	full		GCA_005406145	Prunus yedoensis	Streptophyta	Rosales	Rosaceae	Prunus	3759	Contig	full
GCA_028646535	Procyon lotor	Chordata	Carnivora	Procyonidae	Procyon	9654	Chromosome	full		GCA_914725855	Thunnus albacares	Chordata	Scombriformes	Scombridae	Thunnus	8236	Chromosome	full		GCA_032884065	Artemia franciscana	Arthropoda	Anostraca	Artemiidae	Artemia	6661	Chromosome	full		GCA_000346465	Prunus persica	Streptophyta	Rosales	Rosaceae	Prunus	3760	Chromosome	full
GCA_902655055	Lutra lutra	Chordata	Carnivora	Mustelidae	Lutra	9657	Chromosome	full		GCA_021601225	Thunnus orientalis	Chordata	Scombriformes	Scombridae	Thunnus	8238	Scaffold	full		GCA_021134715	Daphnia pulex	Arthropoda	Diplostraca	Daphniidae	Daphnia	6669	Chromosome	full		GCA_046118315	Origanum compactum	Streptophyta	Lamiales	Lamiaceae	Origanum	1266558	Scaffold	full
GCA_922984935	Meles meles	Chordata	Carnivora	Mustelidae	Meles	9662	Chromosome	full		GCA_016859285	Xiphias gladius	Chordata	Istiophoriformes	Xiphiidae	Xiphias	8245	Chromosome	full		GCA_031763405	Balanus nubilus	Arthropoda	Balanomorpha	Balanidae	Balanus	6678	Scaffold	full		GCA_016587475	Pyrus pyrifolia	Streptophyta	Rosales	Rosaceae	Pyrus	3767	Contig	full
GCA_004024625	Mellivora capensis	Chordata	Carnivora	Mustelidae	Mellivora	9664	Scaffold	full		GCA_044335485	Coniophanes imperialis	Chordata	Squamata	Dipsadidae	Coniophanes	2202176	Scaffold	full		GCA_015228065	Penaeus monodon	Arthropoda	Decapoda	Penaeidae	Penaeus	6687	Chromosome	full		GCA_001972305	Cephalotus follicularis	Streptophyta	Oxalidales	Cephalotaceae	Cephalotus	3775	Scaffold	full
GCA_030435805	Mustela lutreola	Chordata	Carnivora	Mustelidae	Mustela	9666	Chromosome	full		GCA_949316205	Platichthys flesus	Chordata	Pleuronectiformes	Pleuronectidae	Platichthys	8260	Chromosome	full		GCA_046254885	Sinanodonta woodiana	Mollusca	Unionida	Unionidae	Sinanodonta	1069815	Chromosome	full		GCA_037074495	Acacia confusa	Streptophyta	Fabales	Fabaceae	Acacia	3809	Chromosome	full
GCA_011764305	Mustela putorius furo	Chordata	Carnivora	Mustelidae	Mustela	9669	Contig	full		GCA_947347685	Pleuronectes platessa	Chordata	Pleuronectiformes	Pleuronectidae	Pleuronectes	8262	Chromosome	full		GCA_040182845	Pandalus borealis	Arthropoda	Decapoda	Pandalidae	Pandalus	6703	Scaffold	full		GCA_026686845	Adenanthera pavonina	Streptophyta	Fabales	Fabaceae	Adenanthera	3811	Scaffold	full
GCA_004024605	Pteronura brasiliensis	Chordata	Carnivora	Mustelidae	Pteronura	9672	Scaffold	full		GCA_038501795	Pseudopleuronectes americanus	Chordata	Pleuronectiformes	Pleuronectidae	Pseudopleuronectes	8265	Chromosome	full		GCA_018991925	Homarus americanus	Arthropoda	Decapoda	Nephropidae	Homarus	6706	Scaffold	full		GCA_037074505	Albizia julibrissin	Streptophyta	Fabales	Fabaceae	Albizia	3813	Chromosome	full
GCA_030068075	Paguma larvata	Chordata	Carnivora	Viverridae	Paguma	9675	Chromosome	full		GCA_009819705	Hippoglossus hippoglossus	Chordata	Pleuronectiformes	Pleuronectidae	Hippoglossus	8267	Chromosome	full		GCA_958450375	Homarus gammarus	Arthropoda	Decapoda	Nephropidae	Homarus	6707	Scaffold	full		GCA_003935025	Abrus precatorius	Streptophyta	Fabales	Fabaceae	Abrus	3816	Scaffold	full
GCA_008692635	Crocuta crocuta	Chordata	Carnivora	Hyaenidae	Crocuta	9678	Scaffold	full		GCA_022829025	Squalius cephalus	Chordata	Cypriniformes	Leuciscidae	Squalius	8284	Chromosome	full		GCA_009830355	Cherax destructor	Arthropoda	Decapoda	Parastacidae	Cherax	6723	Scaffold	full		GCA_003086295	Arachis hypogaea	Streptophyta	Fabales	Fabaceae	Arachis	3818	Chromosome	full
GCA_018350175	Felis catus	Chordata	Carnivora	Felidae	Felis	9685	Chromosome	full		GCA_035582685	Amphiuma means	Chordata	Caudata	Amphiumidae	Amphiuma	8312	Scaffold	full		GCA_964417165	Laeosopis roboris	Arthropoda	Lepidoptera	Lycaenidae	Laeosopis	1107672	Chromosome	full		GCA_000340665	Cajanus cajan	Streptophyta	Fabales	Fabaceae	Cajanus	3821	Chromosome	full
GCA_018350215	Panthera leo	Chordata	Carnivora	Felidae	Panthera	9689	Chromosome	full		GCA_031143425	Pleurodeles waltl	Chordata	Caudata	Salamandridae	Pleurodeles	8319	Chromosome	full		GCA_032273725	Panulirus interruptus	Arthropoda	Decapoda	Palinuridae	Panulirus	6735	Scaffold	full		GCA_026541065	Canavalia ensiformis	Streptophyta	Fabales	Fabaceae	Canavalia	3823	Scaffold	full
GCA_028533385	Panthera onca	Chordata	Carnivora	Felidae	Panthera	9690	Chromosome	full		GCA_044758545	Boana sibleszi	Chordata	Anura	Hylidae	Boana	2668082	Scaffold	full		GCA_038088735	Panulirus argus	Arthropoda	Decapoda	Palinuridae	Panulirus	6737	Scaffold	full		GCA_037954105	Canavalia gladiata	Streptophyta	Fabales	Fabaceae	Canavalia	3824	Chromosome	full
GCA_024362965	Panthera pardus	Chordata	Carnivora	Felidae	Panthera	9691	Scaffold	full		GCA_027579735	Bombina bombina	Chordata	Anura	Bombinatoridae	Bombina	8345	Chromosome	full		GCA_018397895	Paralithodes camtschaticus	Arthropoda	Decapoda	Lithodidae	Paralithodes	6741	Scaffold	full		GCA_000331145	Cicer arietinum	Streptophyta	Fabales	Fabaceae	Cicer	3827	Chromosome	full
GCA_018350195	Panthera tigris	Chordata	Carnivora	Felidae	Panthera	9694	Chromosome	full		GCA_964205295	Bombina variegata	Chordata	Anura	Bombinatoridae	Bombina	8348	Chromosome	full		GCA_020233015	Callinectes sapidus	Arthropoda	Decapoda	Portunidae	Callinectes	6763	Chromosome	full		GCA_037953625	Crotalaria pallida	Streptophyta	Fabales	Fabaceae	Crotalaria	3830	Chromosome	full
GCA_003327715	Puma concolor	Chordata	Carnivora	Felidae	Puma	9696	Scaffold	full		GCA_027410445	Discoglossus pictus	Chordata	Anura	Alytidae	Discoglossus	8351	Chromosome	full		GCA_007210705	Tigriopus californicus	Arthropoda	Harpacticoida	Harpacticidae	Tigriopus	6832	Chromosome	full		GCA_037177725	Cyamopsis tetragonoloba	Streptophyta	Fabales	Fabaceae	Cyamopsis	3832	Chromosome	full
GCA_009762305	Zalophus californianus	Chordata	Carnivora	Otariidae	Zalophus	9704	Chromosome	full		GCA_024363595	Xenopus borealis	Chordata	Anura	Pipidae	Xenopus	8354	Chromosome	full		GCA_002740975	Calanus finmarchicus	Arthropoda	Calanoida	Calanidae	Calanus	6837	Contig	full		GCA_000004515	Glycine max	Streptophyta	Fabales	Fabaceae	Glycine	3847	Chromosome	full
GCA_000321225	Odobenus rosmarus divergens	Chordata	Carnivora	Odobenidae	Odobenus	9708	Scaffold	full		GCA_017654675	Xenopus laevis	Chordata	Anura	Pipidae	Xenopus	8355	Chromosome	full		GCA_011833715	Carcinoscorpius rotundicauda	Arthropoda	Xiphosura	Limulidae	Carcinoscorpius	6848	Chromosome	full		GCA_004193775	Glycine soja	Streptophyta	Fabales	Fabaceae	Glycine	3848	Chromosome	full
GCA_012393455	Halichoerus grypus	Chordata	Carnivora	Phocidae	Halichoerus	9711	Scaffold	full		GCA_000004195	Xenopus tropicalis	Chordata	Anura	Pipidae	Xenopus	8364	Chromosome	full		GCA_000517525	Limulus polyphemus	Arthropoda	Xiphosura	Limulidae	Limulus	6850	Scaffold	full		GCA_963966055	Lathyrus aphaca	Streptophyta	Fabales	Fabaceae	Lathyrus	3854	Chromosome	full
GCA_000349705	Leptonychotes weddellii	Chordata	Carnivora	Phocidae	Leptonychotes	9713	Scaffold	full		GCA_905171765	Bufo bufo	Chordata	Anura	Bufonidae	Bufo	8384	Chromosome	full		GCA_004210375	Tachypleus tridentatus	Arthropoda	Xiphosura	Limulidae	Tachypleus	6853	Chromosome	full		GCA_963859935	Lathyrus sativus	Streptophyta	Fabales	Fabaceae	Lathyrus	3860	Chromosome	full
GCA_011800145	Mirounga leonina	Chordata	Carnivora	Phocidae	Mirounga	9715	Scaffold	full		GCA_900303285	Rhinella marina	Chordata	Anura	Bufonidae	Rhinella	8386	Scaffold	full		GCA_011317285	Androctonus mauritanicus	Arthropoda	Scorpiones	Buthidae	Androctonus	6859	Scaffold	full		GCA_037074615	Leucaena leucocephala	Streptophyta	Fabales	Fabaceae	Leucaena	3866	Chromosome	full
GCA_029215605	Mirounga angustirostris	Chordata	Carnivora	Phocidae	Mirounga	9716	Scaffold	full		GCA_044758215	Conraua beccarii	Chordata	Anura	Petropedetidae	Conraua	2790342	Scaffold	full		GCA_001188405	Loxosceles reclusa	Arthropoda	Araneae	Sicariidae	Loxosceles	6921	Scaffold	full		GCA_009771035	Lupinus albus	Streptophyta	Fabales	Fabaceae	Lupinus	3870	Chromosome	full
GCA_028975605	Pusa sibirica	Chordata	Carnivora	Phocidae	Pusa	9719	Chromosome	full		GCA_037367395	Lithobates pipiens	Chordata	Anura	Ranidae	Lithobates	8404	Contig	full		GCA_029532675	Ornithodoros moubata	Arthropoda	Ixodida	Argasidae	Ornithodoros	6938	Scaffold	full		GCA_042244285	Vaccinium bracteatum	Streptophyta	Ericales	Ericaceae	Vaccinium	276782	Chromosome	full
GCA_004348235	Phoca vitulina	Chordata	Carnivora	Phocidae	Phoca	9720	Scaffold	full		GCA_905171775	Rana temporaria	Chordata	Anura	Ranidae	Rana	8407	Chromosome	full		GCA_013339725	Rhipicephalus microplus	Arthropoda	Ixodida	Ixodidae	Rhipicephalus	6941	Chromosome	full		GCA_964019355	Lupinus luteus	Streptophyta	Fabales	Fabaceae	Lupinus	3873	Scaffold	full
GCA_036417435	Inia geoffrensis	Chordata	Artiodactyla	Iniidae	Inia	9725	Chromosome	full		GCA_018402905	Glandirana rugosa	Chordata	Anura	Ranidae	Glandirana	8410	Scaffold	full		GCA_030143305	Amblyomma americanum	Arthropoda	Ixodida	Ixodidae	Amblyomma	6943	Scaffold	full		GCA_003473485	Medicago truncatula	Streptophyta	Fabales	Fabaceae	Medicago	3880	Chromosome	full
GCA_949987515	Delphinus delphis	Chordata	Artiodactyla	Delphinidae	Delphinus	9728	Chromosome	full		GCA_027917425	Gastrophryne carolinensis	Chordata	Anura	Microhylidae	Gastrophryne	8429	Chromosome	full		GCA_016920785	Ixodes scapularis	Arthropoda	Ixodida	Ixodidae	Ixodes	6945	Scaffold	full		GCA_047404575	Leontodon hochstetteri	Streptophyta	Asterales	Asteraceae	Leontodon	1639343	Scaffold	full
GCA_963455315	Globicephala melas	Chordata	Artiodactyla	Delphinidae	Globicephala	9731	Chromosome	full		GCA_009364455	Scaphiopus holbrookii	Chordata	Anura	Pelobatidae	Scaphiopus	8435	Scaffold	full		GCA_020809275	Dermatophagoides farinae	Arthropoda	Sarcoptiformes	Pyroglyphidae	Dermatophagoides	6954	Contig	full		GCA_000499845	Phaseolus vulgaris	Streptophyta	Fabales	Fabaceae	Phaseolus	3885	Chromosome	full
GCA_937001465	Orcinus orca	Chordata	Artiodactyla	Delphinidae	Orcinus	9733	Chromosome	full		GCA_040206685	Ascaphus truei	Chordata	Anura	Ascaphidae	Ascaphus	8439	Chromosome	full		GCA_001901225	Dermatophagoides pteronyssinus	Arthropoda	Sarcoptiformes	Pyroglyphidae	Dermatophagoides	6956	Scaffold	full		GCA_037954025	Phaseolus coccineus	Streptophyta	Fabales	Fabaceae	Phaseolus	3886	Chromosome	full
GCA_951394435	Stenella coeruleoalba	Chordata	Artiodactyla	Delphinidae	Stenella	9737	Chromosome	full		GCA_033557465	Ichthyophis bannanicus	Chordata	Gymnophiona	Ichthyophiidae	Ichthyophis	8453	Chromosome	full		GCA_002135145	Euroglyphus maynei	Arthropoda	Sarcoptiformes	Pyroglyphidae	Euroglyphus	6958	Scaffold	full		GCA_024323335	Pisum sativum	Streptophyta	Fabales	Fabaceae	Pisum	3888	Chromosome	full
GCA_011762595	Tursiops truncatus	Chordata	Artiodactyla	Delphinidae	Tursiops	9739	Chromosome	full		GCA_023653815	Caretta caretta	Chordata	Testudines	Cheloniidae	Caretta	8467	Chromosome	full		GCA_947579665	Sympetrum striolatum	Arthropoda	Odonata	Libellulidae	Sympetrum	6969	Chromosome	full		GCA_037954015	Psophocarpus tetragonolobus	Streptophyta	Fabales	Fabaceae	Psophocarpus	3891	Chromosome	full
GCA_963924675	Phocoena phocoena	Chordata	Artiodactyla	Phocoenidae	Phocoena	9742	Chromosome	full		GCA_015237465	Chelonia mydas	Chordata	Testudines	Cheloniidae	Chelonia	8469	Chromosome	full		GCA_040183065	Periplaneta americana	Arthropoda	Blattodea	Blattidae	Periplaneta	6978	Chromosome	full		GCA_026413185	Pueraria montana var. lobata	Streptophyta	Fabales	Fabaceae	Pueraria	3893	Chromosome	full
GCA_002288925	Delphinapterus leucas	Chordata	Artiodactyla	Monodontidae	Delphinapterus	9749	Scaffold	full		GCA_037349315	Chelydra serpentina	Chordata	Testudines	Chelydridae	Chelydra	8475	Contig	full		GCA_030220185	Diploptera punctata	Arthropoda	Blattodea	Blaberidae	Diploptera	6984	Contig	full		GCA_023212625	Styphnolobium japonicum	Streptophyta	Fabales	Fabaceae	Styphnolobium	3897	Scaffold	full
GCA_002837175	Physeter macrocephalus	Chordata	Artiodactyla	Physeteridae	Physeter	9755	Chromosome	full		GCA_011386835	Chrysemys picta bellii	Chordata	Testudines	Emydidae	Chrysemys	8478	Chromosome	full		GCA_031308135	Acheta domesticus	Arthropoda	Orthoptera	Gryllidae	Acheta	6997	Scaffold	full		GCA_030408175	Trifolium repens	Streptophyta	Fabales	Fabaceae	Trifolium	3899	Chromosome	full
GCA_004364475	Ziphius cavirostris	Chordata	Artiodactyla	Ziphiidae	Ziphius	9760	Scaffold	full		GCA_037349215	Graptemys geographica	Chordata	Testudines	Emydidae	Graptemys	8481	Contig	full		GCA_017312745	Gryllus bimaculatus	Arthropoda	Orthoptera	Gryllidae	Gryllus	6999	Scaffold	full		GCA_951799995	Trifolium subterraneum	Streptophyta	Fabales	Fabaceae	Trifolium	3900	Chromosome	full
GCA_028021215	Eschrichtius robustus	Chordata	Artiodactyla	Eschrichtiidae	Eschrichtius	9764	Chromosome	full		GCA_030867095	Alligator mississippiensis	Chordata	Crocodylia	Alligatoridae	Alligator	8496	Chromosome	full		GCA_026315105	Locusta migratoria	Arthropoda	Orthoptera	Acrididae	Locusta	7004	Chromosome	full		GCA_964270275	Musa banksii	Streptophyta	Zingiberales	Musaceae	Musa	213591	Chromosome	full
GCA_949987535	Balaenoptera acutorostrata	Chordata	Artiodactyla	Balaenopteridae	Balaenoptera	9767	Chromosome	full		GCA_030014935	Caiman crocodilus	Chordata	Crocodylia	Alligatoridae	Caiman	8499	Scaffold	full		GCA_021461395	Schistocerca americana	Arthropoda	Orthoptera	Acrididae	Schistocerca	7009	Chromosome	full		GCA_029867415	Vicia villosa	Streptophyta	Fabales	Fabaceae	Vicia	3911	Chromosome	full
GCA_009873245	Balaenoptera musculus	Chordata	Artiodactyla	Balaenopteridae	Balaenoptera	9771	Chromosome	full		GCA_001723895	Crocodylus porosus	Chordata	Crocodylia	Crocodylidae	Crocodylus	8502	Scaffold	full		GCA_023897955	Schistocerca gregaria	Arthropoda	Orthoptera	Acrididae	Schistocerca	7010	Chromosome	full		GCA_016808095	Vigna angularis	Streptophyta	Fabales	Fabaceae	Vigna	3914	Chromosome	full
GCA_030014295	Loxodonta africana	Chordata	Proboscidea	Elephantidae	Loxodonta	9785	Chromosome	full		GCA_003113815	Sphenodon punctatus	Chordata	Sphenodontia	Sphenodontidae	Sphenodon	8508	Scaffold	full		GCA_023898315	Schistocerca nitens	Arthropoda	Orthoptera	Acrididae	Schistocerca	7011	Chromosome	full		GCA_036885675	Vigna mungo	Streptophyta	Fabales	Fabaceae	Vigna	3915	Chromosome	full
GCA_004025025	Tapirus terrestris	Chordata	Perissodactyla	Tapiridae	Tapirus	9801	Scaffold	full		GCA_023333645	Sceloporus occidentalis	Chordata	Squamata	Phrynosomatidae	Sceloporus	8519	Scaffold	full		GCA_005508785	Acyrthosiphon pisum	Arthropoda	Hemiptera	Aphididae	Acyrthosiphon	7029	Chromosome	full		GCA_000741045	Vigna radiata var. radiata	Streptophyta	Fabales	Fabaceae	Vigna	3916	Chromosome	full
GCA_031878705	Tapirus indicus	Chordata	Perissodactyla	Tapiridae	Tapirus	9802	Chromosome	full		GCA_019175285	Sceloporus undulatus	Chordata	Squamata	Phrynosomatidae	Sceloporus	8520	Chromosome	full		GCA_002938485	Sitophilus oryzae	Arthropoda	Coleoptera	Curculionidae	Sitophilus	7048	Scaffold	full		GCA_004118075	Vigna unguiculata	Streptophyta	Fabales	Fabaceae	Vigna	3917	Chromosome	full
GCA_028646465	Rhinoceros unicornis	Chordata	Perissodactyla	Rhinocerotidae	Rhinoceros	9809	Chromosome	full		GCA_963506605	Zootoca vivipara	Chordata	Squamata	Lacertidae	Zootoca	8524	Chromosome	full		GCA_008802855	Photinus pyralis	Arthropoda	Coleoptera	Lampyridae	Photinus	7054	Scaffold	full		GCA_025802395	Oenothera biennis	Streptophyta	Myrtales	Onagraceae	Oenothera	3942	Scaffold	full
GCA_000152225	Procavia capensis	Chordata	Hyracoidea	Procaviidae	Procavia	9813	Scaffold	full		GCA_023653725	Bungarus multicinctus	Chordata	Squamata	Elapidae	Bungarus	8616	Chromosome	full		GCA_935421215	Melolontha melolontha	Arthropoda	Coleoptera	Scarabaeidae	Melolontha	7061	Chromosome	full		GCA_963277665	Viscum album	Streptophyta	Santalales	Viscaceae	Viscum	3972	Chromosome	full
GCA_000003025	Sus scrofa	Chordata	Artiodactyla	Suidae	Sus	9823	Chromosome	full		GCA_015471245	Laticauda colubrina	Chordata	Squamata	Elapidae	Laticauda	8628	Scaffold	full		GCA_964416835	Trichiura crataegi	Arthropoda	Lepidoptera	Lasiocampidae	Trichiura	988167	Scaffold	full		GCA_030052815	Hevea brasiliensis	Streptophyta	Malpighiales	Euphorbiaceae	Hevea	3981	Chromosome	full
GCA_000767855	Camelus bactrianus	Chordata	Artiodactyla	Camelidae	Camelus	9837	Scaffold	full		GCA_004320025	Laticauda laticaudata	Chordata	Squamata	Elapidae	Laticauda	8630	Scaffold	full		GCA_963966145	Tenebrio molitor	Arthropoda	Coleoptera	Tenebrionidae	Tenebrio	7067	Chromosome	full		GCA_001659605	Manihot esculenta	Streptophyta	Malpighiales	Euphorbiaceae	Manihot	3983	Chromosome	full
GCA_036321535	Camelus dromedarius	Chordata	Artiodactyla	Camelidae	Camelus	9838	Chromosome	full		GCA_900518725	Notechis scutatus	Chordata	Squamata	Elapidae	Notechis	8663	Scaffold	full		GCA_031307605	Tribolium castaneum	Arthropoda	Coleoptera	Tenebrionidae	Tribolium	7070	Chromosome	full		GCA_937616625	Mercurialis annua	Streptophyta	Malpighiales	Euphorbiaceae	Mercurialis	3986	Chromosome	full
GCA_004024965	Tragulus javanicus	Chordata	Artiodactyla	Tragulidae	Tragulus	9849	Scaffold	full		GCA_000516915	Ophiophagus hannah	Chordata	Squamata	Elapidae	Ophiophagus	8665	Scaffold	full		GCA_029207805	Tribolium confusum	Arthropoda	Coleoptera	Tenebrionidae	Tribolium	7071	Scaffold	full		GCA_019578655	Ricinus communis	Streptophyta	Malpighiales	Euphorbiaceae	Ricinus	3988	Chromosome	full
GCA_951849835	Capreolus capreolus	Chordata	Artiodactyla	Cervidae	Capreolus	9858	Contig	full		GCA_900518735	Pseudonaja textilis	Chordata	Squamata	Elapidae	Pseudonaja	8673	Scaffold	full		GCA_939628115	Tribolium freemani	Arthropoda	Coleoptera	Tenebrionidae	Tribolium	7072	Chromosome	full		GCA_948099535	Jatropha multifida	Streptophyta	Malpighiales	Euphorbiaceae	Jatropha	3996	Contig	full
GCA_910594005	Cervus elaphus	Chordata	Artiodactyla	Cervidae	Cervus	9860	Chromosome	full		GCA_040207615	Aipysurus laevis	Chordata	Squamata	Hydrophiidae	Aipysurus	8678	Scaffold	full		GCA_022388445	Zophobas atratus	Arthropoda	Coleoptera	Tenebrionidae	Zophobas	7074	Chromosome	full		GCA_018398585	Simmondsia chinensis	Streptophyta	Caryophyllales	Simmondsiaceae	Simmondsia	3999	Scaffold	full
GCA_040085125	Cervus nippon	Chordata	Artiodactyla	Cervidae	Cervus	9863	Chromosome	full		GCA_037055225	Hydrophis ornatus	Chordata	Squamata	Hydrophiidae	Hydrophis	8685	Scaffold	full		GCA_910592335	Adalia bipunctata	Arthropoda	Coleoptera	Coccinellidae	Adalia	7084	Chromosome	full		GCA_947561395	Buxus sempervirens	Streptophyta	Buxales	Buxaceae	Buxus	4002	Chromosome	full
GCA_020976825	Odocoileus hemionus	Chordata	Artiodactyla	Cervidae	Odocoileus	9872	Chromosome	full		GCA_019473425	Hydrophis cyanocinctus	Chordata	Squamata	Hydrophiidae	Hydrophis	8686	Chromosome	full		GCA_030269925	Bombyx mori	Arthropoda	Lepidoptera	Bombycidae	Bombyx	7091	Chromosome	full		GCA_035582765	Acer negundo	Streptophyta	Sapindales	Sapindaceae	Acer	4023	Chromosome	full
GCA_020226075	Hydropotes inermis	Chordata	Artiodactyla	Cervidae	Hydropotes	9883	Chromosome	full		GCA_018340635	Bothrops jararaca	Chordata	Squamata	Viperidae	Bothrops	8724	Scaffold	full		GCA_003987935	Bombyx mandarina	Arthropoda	Lepidoptera	Bombycidae	Bombyx	7092	Scaffold	full		GCA_030490815	Acer saccharum	Streptophyta	Sapindales	Sapindaceae	Acer	4024	Chromosome	full
GCA_963930625	Muntiacus reevesi	Chordata	Artiodactyla	Cervidae	Muntiacus	9886	Chromosome	full		GCA_039797435	Crotalus adamanteus	Chordata	Squamata	Viperidae	Crotalus	8729	Chromosome	full		GCA_963693495	Malacosoma neustria	Arthropoda	Lepidoptera	Lasiocampidae	Malacosoma	7098	Chromosome	full		GCA_046718445	Chenopodium ficifolium	Streptophyta	Caryophyllales	Chenopodiaceae	Chenopodium	887860	Chromosome	full
GCA_039877825	Muntiacus vaginalis	Chordata	Artiodactyla	Cervidae	Muntiacus	9887	Chromosome	full		GCA_024509115	Crotalus helleri	Chordata	Squamata	Viperidae	Crotalus	8741	Scaffold	full		GCA_002382865	Heliothis virescens	Arthropoda	Lepidoptera	Noctuidae	Heliothis	7102	Scaffold	full		GCA_009905375	Apium graveolens	Streptophyta	Apiales	Apiaceae	Apium	4045	Chromosome	full
GCA_008782695	Muntiacus muntjak	Chordata	Artiodactyla	Cervidae	Muntiacus	9888	Chromosome	full		GCA_003400415	Crotalus viridis viridis	Chordata	Squamata	Viperidae	Crotalus	8742	Chromosome	full		GCA_902829305	Spodoptera exigua	Arthropoda	Lepidoptera	Noctuidae	Spodoptera	7107	Chromosome	full		GCA_947179155	Hedera helix	Streptophyta	Apiales	Araliaceae	Hedera	4052	Chromosome	full
GCA_007570785	Antilocapra americana	Chordata	Artiodactyla	Antilocapridae	Antilocapra	9891	Scaffold	full		GCA_039880765	Sistrurus catenatus	Chordata	Squamata	Viperidae	Sistrurus	8756	Chromosome	full		GCA_023101765	Spodoptera frugiperda	Arthropoda	Lepidoptera	Noctuidae	Spodoptera	7108	Chromosome	full		GCA_020205605	Panax ginseng	Streptophyta	Apiales	Araliaceae	Panax	4054	Chromosome	full
GCA_006408695	Aepyceros melampus	Chordata	Artiodactyla	Bovidae	Aepyceros	9897	Scaffold	full		GCA_032467975	Trimeresurus albolabris	Chordata	Squamata	Viperidae	Trimeresurus	8765	Scaffold	full		GCA_902850265	Spodoptera littoralis	Arthropoda	Lepidoptera	Noctuidae	Spodoptera	7109	Chromosome	full		GCA_028651295	Catharanthus roseus	Streptophyta	Gentianales	Apocynaceae	Catharanthus	4058	Scaffold	full
GCA_963879515	Bison bonasus	Chordata	Artiodactyla	Bovidae	Bison	9902	Scaffold	full		GCA_023970755	Azemiops feae	Chordata	Squamata	Viperidae	Azemiops	8773	Contig	full		GCA_003590095	Trichoplusia ni	Arthropoda	Lepidoptera	Noctuidae	Trichoplusia	7111	Chromosome	full		GCA_002878395	Capsicum annuum	Streptophyta	Solanales	Solanaceae	Capsicum	4072	Chromosome	full
GCA_014182915	Bos gaurus	Chordata	Artiodactyla	Bovidae	Bos	9904	Chromosome	full		GCA_003342895	Casuarius casuarius	Chordata	Casuariiformes	Casuariidae	Casuarius	8787	Scaffold	full		GCA_022581195	Helicoverpa zea	Arthropoda	Lepidoptera	Noctuidae	Helicoverpa	7113	Chromosome	full		GCA_018107945	Datura stramonium	Streptophyta	Solanales	Solanaceae	Datura	4076	Scaffold	full
GCA_032452875	Bos javanicus	Chordata	Artiodactyla	Bovidae	Bos	9906	Chromosome	full		GCA_036370855	Dromaius novaehollandiae	Chordata	Casuariiformes	Dromaiidae	Dromaius	8790	Chromosome	full		GCA_905147105	Pieris brassicae	Arthropoda	Lepidoptera	Pieridae	Pieris	7116	Chromosome	full		GCA_964656795	Capsella orientalis	Streptophyta	Brassicales	Brassicaceae	Capsella	945839	Chromosome	full
GCA_002263795	Bos taurus	Chordata	Artiodactyla	Bovidae	Bos	9913	Chromosome	full		GCA_028389875	Rhea pennata	Chordata	Rheiformes	Rheidae	Rhea	8795	Chromosome	full		GCA_015888305	Antheraea pernyi	Arthropoda	Lepidoptera	Saturniidae	Antheraea	7119	Scaffold	full		GCA_032847665	Solanum chilense	Streptophyta	Solanales	Solanaceae	Solanum	4083	Chromosome	full
GCA_000978405	Capra aegagrus	Chordata	Artiodactyla	Bovidae	Capra	9923	Chromosome	full		GCA_003343005	Rhea americana	Chordata	Rheiformes	Rheidae	Rhea	8797	Scaffold	full		GCA_036509395	Antheraea yamamai	Arthropoda	Lepidoptera	Saturniidae	Antheraea	7121	Chromosome	full		GCA_034621305	Solanum pimpinellifolium	Streptophyta	Solanales	Solanaceae	Solanum	4084	Chromosome	full
GCA_001704415	Capra hircus	Chordata	Artiodactyla	Bovidae	Capra	9925	Chromosome	full		GCA_006937325	Anomalopteryx didiformis	Chordata	Dinornithiformes	Emeidae	Anomalopteryx	8811	Scaffold	full		GCA_014839805	Manduca sexta	Arthropoda	Lepidoptera	Sphingidae	Manduca	7130	Chromosome	full		GCA_965178305	Avellara fistulosa	Streptophyta	Asterales	Asteraceae	Avellara	1940801	Chromosome	full
GCA_006408615	Connochaetes taurinus	Chordata	Artiodactyla	Bovidae	Connochaetes	9927	Scaffold	full		GCA_003342985	Apteryx haastii	Chordata	Apterygiformes	Apterygidae	Apteryx	8823	Scaffold	full		GCA_026898425	Galleria mellonella	Arthropoda	Lepidoptera	Pyralidae	Galleria	7137	Contig	full		GCA_000715115	Nicotiana otophora	Streptophyta	Solanales	Solanaceae	Nicotiana	4091	Scaffold	full
GCA_006408505	Damaliscus lunatus	Chordata	Artiodactyla	Bovidae	Damaliscus	9929	Scaffold	full		GCA_003342965	Apteryx owenii	Chordata	Apterygiformes	Apterygidae	Apteryx	8824	Scaffold	full		GCA_025370935	Choristoneura fumiferana	Arthropoda	Lepidoptera	Tortricidae	Choristoneura	7141	Chromosome	full		GCA_005239535	Nicotiana rustica	Streptophyta	Solanales	Solanaceae	Nicotiana	4093	Scaffold	full
GCA_016772045	Ovis aries	Chordata	Artiodactyla	Bovidae	Ovis	9940	Chromosome	full		GCA_024635365	Aix galericulata	Chordata	Anseriformes	Anatidae	Aix	8832	Scaffold	full		GCA_026167825	Papilio polyxenes	Arthropoda	Lepidoptera	Papilionidae	Papilio	7146	Scaffold	full		GCA_000393655	Nicotiana sylvestris	Streptophyta	Solanales	Solanaceae	Nicotiana	4096	Chromosome	full
GCA_006416875	Tragelaphus oryx	Chordata	Artiodactyla	Bovidae	Tragelaphus	9945	Scaffold	full		GCA_032270905	Aix sponsa	Chordata	Anseriformes	Anatidae	Aix	8833	Scaffold	full		GCA_963573255	Chironomus tentans	Arthropoda	Diptera	Chironomidae	Chironomus	7153	Chromosome	full		GCA_000715135	Nicotiana tabacum	Streptophyta	Solanales	Solanaceae	Nicotiana	4097	Scaffold	full
GCA_006410795	Tragelaphus strepsiceros	Chordata	Artiodactyla	Bovidae	Tragelaphus	9946	Scaffold	full		GCA_032357685	Anas capensis	Chordata	Anseriformes	Anatidae	Anas	8837	Scaffold	full		GCA_002204515	Aedes aegypti	Arthropoda	Diptera	Culicidae	Aedes	7159	Chromosome	full		GCA_000390325	Nicotiana tomentosiformis	Streptophyta	Solanales	Solanaceae	Nicotiana	4098	Chromosome	full
GCA_006410775	Tragelaphus imberbis	Chordata	Artiodactyla	Bovidae	Tragelaphus	9947	Scaffold	full		GCA_036026335	Mareca penelope	Chordata	Anseriformes	Anatidae	Mareca	8838	Scaffold	full		GCA_035046485	Aedes albopictus	Arthropoda	Diptera	Culicidae	Aedes	7160	Chromosome	full		GCA_034376525	Nicotiana benthamiana	Streptophyta	Solanales	Solanaceae	Nicotiana	4100	Chromosome	full
GCA_003945745	Oryx gazella	Chordata	Artiodactyla	Bovidae	Oryx	9958	Scaffold	full		GCA_964211835	Anser anser	Chordata	Anseriformes	Anatidae	Anser	8843	Chromosome	full		GCA_943734735	Anopheles gambiae	Arthropoda	Diptera	Culicidae	Anopheles	7165	Chromosome	full		GCA_965112325	Herbertus hutchinsiae	Streptophyta	Jungermanniales	Herbertaceae	Herbertus	1055714	Chromosome	full
GCA_006410655	Kobus ellipsiprymnus	Chordata	Artiodactyla	Bovidae	Kobus	9962	Scaffold	full		GCA_040182565	Anser cygnoides	Chordata	Anseriformes	Anatidae	Anser	8845	Chromosome	full		GCA_013758885	Anopheles albimanus	Arthropoda	Diptera	Culicidae	Anopheles	7167	Chromosome	full		GCA_029582705	Solanum chacoense	Streptophyta	Solanales	Solanaceae	Solanum	4108	Contig	full
GCA_902825105	Syncerus caffer	Chordata	Artiodactyla	Bovidae	Syncerus	9970	Scaffold	full		GCA_025583725	Anser indicus	Chordata	Anseriformes	Anatidae	Anser	8846	Chromosome	full		GCA_000349145	Anopheles dirus	Arthropoda	Diptera	Culicidae	Anopheles	7168	Scaffold	full		GCA_029007595	Solanum commersonii	Streptophyta	Solanales	Solanaceae	Solanum	4109	Scaffold	full
GCA_014570535	Manis javanica	Chordata	Pholidota	Manidae	Manis	9974	Scaffold	full		GCA_013399115	Anseranas semipalmata	Chordata	Anseriformes	Anseranatidae	Anseranas	8851	Scaffold	full		GCA_016920715	Anopheles arabiensis	Arthropoda	Diptera	Culicidae	Anopheles	7173	Chromosome	full		GCA_000226075	Solanum tuberosum	Streptophyta	Solanales	Solanaceae	Solanum	4113	Scaffold	full
GCA_030435755	Ochotona princeps	Chordata	Lagomorpha	Ochotonidae	Ochotona	9978	Chromosome	full		GCA_006130075	Branta canadensis	Chordata	Anseriformes	Anatidae	Branta	8853	Scaffold	full		GCA_015732765	Culex quinquefasciatus	Arthropoda	Diptera	Culicidae	Culex	7176	Chromosome	full		GCA_002525835	Ipomoea batatas	Streptophyta	Solanales	Convolvulaceae	Ipomoea	4120	Chromosome	full
GCA_033115175	Lepus europaeus	Chordata	Lagomorpha	Leporidae	Lepus	9983	Chromosome	full		GCA_013377495	Cygnus atratus	Chordata	Anseriformes	Anatidae	Cygnus	8868	Chromosome	full		GCA_024334085	Lutzomyia longipalpis	Arthropoda	Diptera	Psychodidae	Lutzomyia	7200	Chromosome	full		GCA_009835305	Ipomoea purpurea	Streptophyta	Solanales	Convolvulaceae	Ipomoea	4121	Scaffold	full
GCA_949820135	Sylvilagus floridanus	Chordata	Lagomorpha	Leporidae	Sylvilagus	9988	Chromosome	full		GCA_009769625	Cygnus olor	Chordata	Anseriformes	Anatidae	Cygnus	8869	Chromosome	full		GCA_000183805	Loa loa	Nematoda	Rhabditida	Onchocercidae	Loa	7209	Scaffold	full		GCA_030762865	Leonurus japonicus	Streptophyta	Lamiales	Lamiaceae	Leonurus	4138	Chromosome	full
GCA_001458135	Marmota marmota marmota	Chordata	Rodentia	Sciuridae	Marmota	9994	Scaffold	full		GCA_011077185	Oxyura jamaicensis	Chordata	Anseriformes	Anatidae	Oxyura	8884	Chromosome	full		GCA_000347755	Ceratitis capitata	Arthropoda	Diptera	Tephritidae	Ceratitis	7213	Scaffold	full		GCA_027422505	Craterostigma plantagineum	Streptophyta	Lamiales	Linderniaceae	Craterostigma	4153	Contig	full
GCA_021218885	Marmota monax	Chordata	Rodentia	Sciuridae	Marmota	9995	Scaffold	full		GCA_020740795	Apus apus	Chordata	Apodiformes	Apodidae	Apus	8895	Chromosome	full		GCA_018150905	Drosophila ambigua	Arthropoda	Diptera	Drosophilidae	Drosophila	7216	Contig	full		GCA_000504015	Erythranthe guttata	Streptophyta	Lamiales	Phrymaceae	Erythranthe	4155	Scaffold	full
GCA_964194105	Spermophilus citellus	Chordata	Rodentia	Sciuridae	Spermophilus	9997	Chromosome	full		GCA_000747805	Chaetura pelagica	Chordata	Apodiformes	Apodidae	Chaetura	8897	Scaffold	full		GCA_017639315	Drosophila ananassae	Arthropoda	Diptera	Drosophilidae	Drosophila	7217	Chromosome	full		GCA_040207155	Erythranthe laciniata	Streptophyta	Lamiales	Phrymaceae	Erythranthe	4156	Scaffold	full
GCA_003426925	Urocitellus parryii	Chordata	Rodentia	Sciuridae	Urocitellus	9999	Scaffold	full		GCA_023375905	Nycticorax nycticorax	Chordata	Pelecaniformes	Ardeidae	Nycticorax	8901	Scaffold	full		GCA_009664405	Drosophila bifasciata	Arthropoda	Diptera	Drosophilidae	Drosophila	7218	Chromosome	full		GCA_008636005	Striga asiatica	Streptophyta	Lamiales	Orobanchaceae	Striga	4170	Scaffold	full
GCA_000151885	Dipodomys ordii	Chordata	Rodentia	Heteromyidae	Dipodomys	10020	Scaffold	full		GCA_028020825	Podargus strigoides	Chordata	Caprimulgiformes	Podargidae	Podargus	8905	Chromosome	full		GCA_037043665	Drosophila differens	Arthropoda	Diptera	Drosophilidae	Drosophila	7219	Scaffold	full		GCA_000512975	Sesamum indicum	Streptophyta	Lamiales	Pedaliaceae	Sesamum	4182	Chromosome	full
GCA_007922755	Pedetes capensis	Chordata	Rodentia	Pedetidae	Pedetes	10023	Scaffold	full		GCA_963932225	Larus fuscus	Chordata	Charadriiformes	Laridae	Larus	8915	Chromosome	full		GCA_003286155	Drosophila erecta	Arthropoda	Diptera	Drosophilidae	Drosophila	7220	Contig	full		GCA_949130495	Sambucus nigra	Streptophyta	Dipsacales	Adoxaceae	Sambucus	4202	Chromosome	full
GCA_003668045	Cricetulus griseus	Chordata	Rodentia	Cricetidae	Cricetulus	10029	Chromosome	full		GCA_047404475	Zoramia viridiventer	Chordata	Kurtiformes	Apogonidae	Zoramia	1399765	Scaffold	full		GCA_018901825	Drosophila funebris	Arthropoda	Diptera	Drosophilidae	Drosophila	7221	Contig	full		GCA_032199755	Ambrosia artemisiifolia	Streptophyta	Asterales	Asteraceae	Ambrosia	4212	Chromosome	full
GCA_017639785	Mesocricetus auratus	Chordata	Rodentia	Cricetidae	Mesocricetus	10036	Scaffold	full		GCA_039700855	Vultur gryphus	Chordata	Accipitriformes	Cathartidae	Vultur	8924	Chromosome	full		GCA_018153295	Drosophila grimshawi	Arthropoda	Diptera	Drosophilidae	Drosophila	7222	Contig	full		GCA_028751855	Ambrosia trifida	Streptophyta	Asterales	Asteraceae	Ambrosia	4214	Chromosome	full
GCA_004664715	Peromyscus leucopus	Chordata	Rodentia	Cricetidae	Peromyscus	10041	Chromosome	full		GCA_030584885	Ciconia ciconia	Chordata	Ciconiiformes	Ciconiidae	Ciconia	8928	Scaffold	full		GCA_003285905	Drosophila hydei	Arthropoda	Diptera	Drosophilidae	Drosophila	7224	Contig	full		GCA_023525745	Arctium lappa	Streptophyta	Asterales	Asteraceae	Arctium	4217	Chromosome	full
GCA_030556225	Phodopus sungorus	Chordata	Rodentia	Cricetidae	Phodopus	10044	Scaffold	full		GCA_036013475	Columba livia	Chordata	Columbiformes	Columbidae	Columba	8932	Chromosome	full		GCA_003285725	Scaptodrosophila lebanonensis	Arthropoda	Diptera	Drosophilidae	Scaptodrosophila	7225	Contig	full		GCA_001633085	Carthamus tinctorius	Streptophyta	Asterales	Asteraceae	Carthamus	4222	Scaffold	full
GCA_030254825	Meriones unguiculatus	Chordata	Rodentia	Muridae	Meriones	10047	Chromosome	full		GCA_013389885	Geococcyx californianus	Chordata	Cuculiformes	Neomorphidae	Geococcyx	8947	Scaffold	full		GCA_004382145	Drosophila mauritiana	Arthropoda	Diptera	Drosophilidae	Drosophila	7226	Chromosome	full		GCA_018326385	Flaveria bidentis	Streptophyta	Asterales	Asteraceae	Flaveria	4224	Scaffold	full
GCA_037038515	Microtus pennsylvanicus	Chordata	Rodentia	Cricetidae	Microtus	10058	Chromosome	full		GCA_027564205	Falco columbarius	Chordata	Falconiformes	Falconidae	Falco	8953	Scaffold	full		GCA_035047625	Drosophila mettleri	Arthropoda	Diptera	Drosophilidae	Drosophila	7228	Contig	full		GCA_024085815	Flaveria linearis	Streptophyta	Asterales	Asteraceae	Flaveria	4225	Chromosome	full
GCA_004026605	Ondatra zibethicus	Chordata	Rodentia	Cricetidae	Ondatra	10060	Scaffold	full		GCA_023634155	Falco peregrinus	Chordata	Falconiformes	Falconidae	Falco	8954	Chromosome	full		GCA_965178235	Euproctis chrysorrhoea	Arthropoda	Lepidoptera	Erebidae	Euproctis	987934	Chromosome	full		GCA_025506515	Flaveria trinervia	Streptophyta	Asterales	Asteraceae	Flaveria	4227	Chromosome	full
GCA_029890205	Acomys cahirinus	Chordata	Rodentia	Muridae	Acomys	10068	Chromosome	full		GCA_929443795	Accipiter gentilis	Chordata	Accipitriformes	Accipitridae	Accipiter	8957	Chromosome	full		GCA_018153725	Drosophila mojavensis	Arthropoda	Diptera	Drosophilidae	Drosophila	7230	Contig	full		GCA_002127325	Helianthus annuus	Streptophyta	Asterales	Asteraceae	Helianthus	4232	Chromosome	full
GCA_004027575	Cricetomys gambianus	Chordata	Rodentia	Nesomyidae	Cricetomys	10085	Scaffold	full		GCA_025309335	Aegypius monachus	Chordata	Accipitriformes	Accipitridae	Aegypius	8959	Scaffold	full		GCA_035047565	Drosophila mulleri	Arthropoda	Diptera	Drosophilidae	Drosophila	7231	Contig	full		GCA_030545235	Helianthus tuberosus	Streptophyta	Asterales	Asteraceae	Helianthus	4233	Chromosome	full
GCA_900094665	Mus caroli	Chordata	Rodentia	Muridae	Mus	10089	Chromosome	full		GCA_027497755	Aquila audax	Chordata	Accipitriformes	Accipitridae	Aquila	8961	Scaffold	full		GCA_001654015	Drosophila navojoa	Arthropoda	Diptera	Drosophilidae	Drosophila	7232	Scaffold	full		GCA_002870075	Lactuca sativa	Streptophyta	Asterales	Asteraceae	Lactuca	4236	Chromosome	full
GCA_900095145	Mus pahari	Chordata	Rodentia	Muridae	Mus	10093	Chromosome	full		GCA_027575145	Gyps rueppelli	Chordata	Accipitriformes	Accipitridae	Gyps	8967	Scaffold	full		GCA_005876975	Drosophila orena	Arthropoda	Diptera	Drosophilidae	Drosophila	7233	Contig	full		GCA_030987335	Cornus florida	Streptophyta	Cornales	Cornaceae	Cornus	4283	Scaffold	full
GCA_921997135	Mus spretus	Chordata	Rodentia	Muridae	Mus	10096	Chromosome	full		GCA_045784235	Setophaga striata	Chordata	Passeriformes	Parulidae	Setophaga	1212470	Scaffold	full		GCA_003286085	Drosophila persimilis	Arthropoda	Diptera	Drosophilidae	Drosophila	7234	Contig	full		GCA_951799425	Ilex aquifolium	Streptophyta	Aquifoliales	Aquifoliaceae	Ilex	4298	Chromosome	full
GCA_003336285	Mus spicilegus	Chordata	Rodentia	Muridae	Mus	10103	Scaffold	full		GCA_027575065	Haliastur indus	Chordata	Accipitriformes	Accipitridae	Haliastur	8971	Scaffold	full		GCA_035043845	Drosophila picticornis	Arthropoda	Diptera	Drosophilidae	Drosophila	7235	Contig	full		GCA_032270445	Darlingtonia californica	Streptophyta	Ericales	Sarraceniaceae	Darlingtonia	4355	Scaffold	full
GCA_902729485	Mus minutoides	Chordata	Rodentia	Muridae	Mus	10105	Scaffold	full		GCA_002078875	Numida meleagris	Chordata	Galliformes	Numididae	Numida	8996	Chromosome	full		GCA_035043785	Drosophila planitibia	Arthropoda	Diptera	Drosophilidae	Drosophila	7236	Contig	full		GCA_035668175	Sarracenia flava	Streptophyta	Ericales	Sarraceniaceae	Sarracenia	4359	Scaffold	full
GCA_021653895	Mastomys natalensis	Chordata	Rodentia	Muridae	Mastomys	10112	Contig	full		GCA_019232065	Centrocercus urophasianus	Chordata	Galliformes	Phasianidae	Centrocercus	9002	Scaffold	full		GCA_009870125	Drosophila pseudoobscura	Arthropoda	Diptera	Drosophilidae	Drosophila	7237	Chromosome	full		GCA_028571145	Dionaea muscipula	Streptophyta	Caryophyllales	Droseraceae	Dionaea	4362	Scaffold	full
GCA_036323735	Rattus norvegicus	Chordata	Rodentia	Muridae	Rattus	10116	Chromosome	full		GCA_002218305	Callipepla squamata	Chordata	Galliformes	Odontophoridae	Callipepla	9009	Scaffold	full		GCA_004382195	Drosophila sechellia	Arthropoda	Diptera	Drosophilidae	Drosophila	7238	Chromosome	full		GCA_001925005	Drosera capensis	Streptophyta	Caryophyllales	Droseraceae	Drosera	4366	Scaffold	full
GCA_011064425	Rattus rattus	Chordata	Rodentia	Muridae	Rattus	10117	Chromosome	full		GCA_008692595	Colinus virginianus	Chordata	Galliformes	Odontophoridae	Colinus	9014	Scaffold	full		GCA_035043285	Drosophila subsilvestris	Arthropoda	Diptera	Drosophilidae	Drosophila	7239	Contig	full		GCA_032274825	Drosophyllum lusitanicum	Streptophyta	Caryophyllales	Drosophyllaceae	Drosophyllum	4373	Scaffold	full
GCA_947179515	Apodemus sylvaticus	Chordata	Rodentia	Muridae	Apodemus	10129	Chromosome	full		GCA_038088225	Cyrtonyx montezumae	Chordata	Galliformes	Odontophoridae	Cyrtonyx	9017	Scaffold	full		GCA_016746395	Drosophila simulans	Arthropoda	Diptera	Drosophilidae	Drosophila	7240	Chromosome	full		GCA_028571085	Nepenthes alata	Streptophyta	Caryophyllales	Nepenthaceae	Nepenthes	4376	Scaffold	full
GCA_004026905	Hystrix cristata	Chordata	Rodentia	Hystricidae	Hystrix	10137	Scaffold	full		GCA_036925125	Oreortyx pictus	Chordata	Galliformes	Odontophoridae	Oreortyx	9029	Scaffold	full		GCA_008121235	Drosophila subobscura	Arthropoda	Diptera	Drosophilidae	Drosophila	7241	Chromosome	full		GCA_016647705	Eucommia ulmoides	Streptophyta	Garryales	Eucommiaceae	Eucommia	4392	Chromosome	full
GCA_034190915	Cavia porcellus	Chordata	Rodentia	Caviidae	Cavia	10141	Scaffold	full		GCA_016699485	Gallus gallus	Chordata	Galliformes	Phasianidae	Gallus	9031	Chromosome	full		GCA_016746235	Drosophila teissieri	Arthropoda	Diptera	Drosophilidae	Drosophila	7243	Chromosome	full		GCA_017140935	Hamamelis virginiana	Streptophyta	Saxifragales	Hamamelidaceae	Hamamelis	4397	Scaffold	full
GCA_004027455	Hydrochoerus hydrochaeris	Chordata	Rodentia	Hydrochaeridae	Hydrochoerus	10149	Scaffold	full		GCA_021292215	Lophura nycthemera	Chordata	Galliformes	Phasianidae	Lophura	9046	Scaffold	full		GCA_964656585	Neocochylis molliculana	Arthropoda	Lepidoptera	Tortricidae	Neocochylis	2769477	Chromosome	full		GCA_036023115	Brasenia schreberi	Streptophyta	Nymphaeales	Cabombaceae	Brasenia	4424	Contig	full
GCA_004027025	Myocastor coypus	Chordata	Rodentia	Myocastoridae	Myocastor	10157	Scaffold	full		GCA_046270945	Acanthocercus atricollis	Chordata	Squamata	Agamidae	Acanthocercus	690289	Scaffold	full		GCA_016746365	Drosophila yakuba	Arthropoda	Diptera	Drosophilidae	Drosophila	7245	Chromosome	full		GCA_022828595	Nelumbo lutea	Streptophyta	Proteales	Nelumbonaceae	Nelumbo	4431	Scaffold	full
GCA_000260255	Octodon degus	Chordata	Rodentia	Octodontidae	Octodon	10160	Scaffold	full		GCA_016647715	Pavo muticus	Chordata	Galliformes	Phasianidae	Pavo	9050	Scaffold	full		GCA_037356375	Drosophila affinis	Arthropoda	Diptera	Drosophilidae	Drosophila	7246	Chromosome	full		GCA_000365185	Nelumbo nucifera	Streptophyta	Proteales	Nelumbonaceae	Nelumbo	4432	Scaffold	full
GCA_004027205	Ctenodactylus gundi	Chordata	Rodentia	Ctenodactylidae	Ctenodactylus	10166	Scaffold	full		GCA_004143745	Phasianus colchicus	Chordata	Galliformes	Phasianidae	Phasianus	9054	Scaffold	full		GCA_035041765	Drosophila algonquin	Arthropoda	Diptera	Drosophilidae	Drosophila	7247	Contig	full		GCA_030407325	Camellia japonica	Streptophyta	Ericales	Theaceae	Camellia	4443	Scaffold	full
GCA_000247695	Heterocephalus glaber	Chordata	Rodentia	Bathyergidae	Heterocephalus	10181	Scaffold	full		GCA_003435085	Syrmaticus mikado	Chordata	Galliformes	Phasianidae	Syrmaticus	9065	Scaffold	full		GCA_008121215	Drosophila athabasca	Arthropoda	Diptera	Drosophilidae	Drosophila	7248	Chromosome	full		GCA_014218235	Colocasia esculenta	Streptophyta	Alismatales	Araceae	Colocasia	4460	Chromosome	full
GCA_004026965	Petromus typicus	Chordata	Rodentia	Petromuridae	Petromus	10183	Scaffold	full		GCA_028571105	Tragopan temminckii	Chordata	Galliformes	Phasianidae	Tragopan	9071	Scaffold	full		GCA_005876895	Drosophila azteca	Arthropoda	Diptera	Drosophilidae	Drosophila	7249	Contig	full		GCA_030737845	Acorus calamus	Streptophyta	Acorales	Acoraceae	Acorus	4465	Chromosome	full
GCA_963924665	Micromys minutus	Chordata	Rodentia	Muridae	Micromys	13151	Chromosome	full		GCA_035666275	Alectoris chukar	Chordata	Galliformes	Phasianidae	Alectoris	9078	Chromosome	full		GCA_963583835	Drosophila immigrans	Arthropoda	Diptera	Drosophilidae	Drosophila	7250	Chromosome	full		GCA_021605145	Aegilops bicornis	Streptophyta	Poales	Poaceae	Aegilops	4483	Chromosome	full
GCA_963574965	Eulemur coronatus	Chordata	Primates	Lemuridae	Eulemur	13514	Scaffold	full		GCA_038994595	Alectoris rufa	Chordata	Galliformes	Phasianidae	Alectoris	9079	Scaffold	full		GCA_008121275	Drosophila lowei	Arthropoda	Diptera	Drosophilidae	Drosophila	7251	Chromosome	full		GCA_046718525	Chenopodium opulifolium	Streptophyta	Caryophyllales	Chenopodiaceae	Chenopodium	1072226	Chromosome	full
GCA_027887165	Monodelphis domestica	Chordata	Didelphimorphia	Didelphidae	Monodelphis	13616	Chromosome	full		GCA_002909625	Bambusicola thoracicus	Chordata	Galliformes	Phasianidae	Bambusicola	9083	Scaffold	full		GCA_004143765	Drosophila melanica	Arthropoda	Diptera	Drosophilidae	Drosophila	7252	Scaffold	full		GCA_032464435	Aegilops umbellulata	Streptophyta	Poales	Poaceae	Aegilops	4491	Chromosome	full
GCA_006408635	Nanger granti	Chordata	Artiodactyla	Bovidae	Nanger	27591	Scaffold	full		GCA_036784685	Chrysolophus amherstiae	Chordata	Galliformes	Phasianidae	Chrysolophus	9088	Scaffold	full		GCA_961210405	Drosophila mercatorum	Arthropoda	Diptera	Drosophilidae	Drosophila	7253	Contig	full		GCA_916181665	Avena sativa	Streptophyta	Poales	Poaceae	Avena	4498	Chromosome	full
GCA_025584935	Bubalus depressicornis	Chordata	Artiodactyla	Bovidae	Bubalus	27596	Scaffold	full		GCA_037305975	Chrysolophus pictus	Chordata	Galliformes	Phasianidae	Chrysolophus	9089	Chromosome	full		GCA_035043565	Drosophila robusta	Arthropoda	Diptera	Drosophilidae	Drosophila	7257	Contig	full		GCA_047370805	Lagerstroemia excelsa	Streptophyta	Myrtales	Lythraceae	Lagerstroemia	2291130	Chromosome	full
GCA_029224305	Caperea marginata	Chordata	Artiodactyla	Neobalaenidae	Caperea	27604	Scaffold	full		GCA_019593555	Crossoptilon mantchuricum	Chordata	Galliformes	Phasianidae	Crossoptilon	9097	Scaffold	full		GCA_018902025	Drosophila willistoni	Arthropoda	Diptera	Drosophilidae	Drosophila	7260	Chromosome	full		GCA_007115705	Dactylis glomerata	Streptophyta	Poales	Poaceae	Dactylis	4509	Scaffold	full
GCA_028564815	Eubalaena glacialis	Chordata	Artiodactyla	Balaenidae	Eubalaena	27606	Chromosome	full		GCA_000146605	Meleagris gallopavo	Chordata	Galliformes	Phasianidae	Meleagris	9103	Chromosome	full		GCA_001654025	Drosophila arizonae	Arthropoda	Diptera	Drosophilidae	Drosophila	7263	Scaffold	full		GCA_900070015	Hordeum bulbosum	Streptophyta	Poales	Poaceae	Hordeum	4516	Scaffold	full
GCA_949774975	Lagenorhynchus albirostris	Chordata	Artiodactyla	Delphinidae	Lagenorhynchus	27610	Chromosome	full		GCA_028858705	Grus americana	Chordata	Gruiformes	Gruidae	Grus	9117	Chromosome	full		GCA_035045845	Drosophila buzzatii	Arthropoda	Diptera	Drosophilidae	Drosophila	7264	Contig	full		GCA_022496015	Hordeum marinum	Streptophyta	Poales	Poaceae	Hordeum	4519	Chromosome	full
GCA_026419965	Kogia breviceps	Chordata	Artiodactyla	Physeteridae	Kogia	27615	Chromosome	full		GCA_013372525	Fulica atra	Chordata	Gruiformes	Rallidae	Fulica	9121	Scaffold	full		GCA_900245975	Drosophila guanche	Arthropoda	Diptera	Drosophilidae	Drosophila	7266	Scaffold	full		GCA_030979885	Lolium multiflorum	Streptophyta	Poales	Poaceae	Lolium	4521	Chromosome	full
GCA_014108415	Molossus molossus	Chordata	Chiroptera	Molossidae	Molossus	27622	Scaffold	full		GCA_035610455	Gallirallus australis	Chordata	Gruiformes	Rallidae	Gallirallus	9125	Scaffold	full		GCA_037075325	Drosophila mayaguana	Arthropoda	Diptera	Drosophilidae	Drosophila	7268	Contig	full		GCA_019359855	Lolium perenne	Streptophyta	Poales	Poaceae	Lolium	4522	Chromosome	full
GCA_038363175	Artibeus lituratus	Chordata	Chiroptera	Phyllostomidae	Artibeus	27634	Chromosome	full		GCA_013399875	Gymnorhina tibicen	Chordata	Passeriformes	Artamidae	Gymnorhina	9132	Scaffold	full		GCA_037043585	Drosophila mimica	Arthropoda	Diptera	Drosophilidae	Drosophila	7270	Contig	full		GCA_009805545	Oryza longistaminata	Streptophyta	Poales	Poaceae	Oryza	4528	Chromosome	full
GCA_004027475	Anoura caudifer	Chordata	Chiroptera	Phyllostomidae	Anoura	27642	Scaffold	full		GCA_022539315	Serinus canaria	Chordata	Passeriformes	Fringillidae	Serinus	9135	Chromosome	full		GCA_024703675	Drosophila nebulosa	Arthropoda	Diptera	Drosophilidae	Drosophila	7271	Chromosome	full		GCA_964270295	Musa textilis	Streptophyta	Zingiberales	Musaceae	Musa	228183	Chromosome	full
GCA_007922795	Nycticeius humeralis	Chordata	Chiroptera	Vespertilionidae	Nycticeius	27670	Scaffold	full		GCA_001522545	Parus major	Chordata	Passeriformes	Paridae	Parus	9157	Chromosome	full		GCA_018903575	Drosophila saltans	Arthropoda	Diptera	Drosophilidae	Drosophila	7273	Contig	full		GCA_000231095	Oryza brachyantha	Streptophyta	Poales	Poaceae	Oryza	4533	Chromosome	full
GCA_015220235	Choloepus didactylus	Chordata	Pilosa	Megalonychidae	Choloepus	27675	Chromosome	full		GCA_014805655	Passer montanus	Chordata	Passeriformes	Passeridae	Passer	9160	Scaffold	full		GCA_002093755	Drosophila serrata	Arthropoda	Diptera	Drosophilidae	Drosophila	7274	Contig	full		GCA_008326285	Oryza officinalis	Streptophyta	Poales	Poaceae	Oryza	4535	Scaffold	full
GCA_040207655	Geomys bursarius	Chordata	Rodentia	Geomyidae	Geomys	27682	Scaffold	full		GCA_013390025	Pitta sordida	Chordata	Passeriformes	Pittidae	Pitta	9163	Scaffold	full		GCA_035045575	Drosophila falleni	Arthropoda	Diptera	Drosophilidae	Drosophila	7279	Contig	full		GCA_000576065	Oryza nivara	Streptophyta	Poales	Poaceae	Oryza	4536	Chromosome	full
GCA_000299155	Elephantulus edwardii	Chordata	Macroscelidea	Macroscelididae	Elephantulus	28737	Scaffold	full		GCA_001447265	Sturnus vulgaris	Chordata	Passeriformes	Sturnidae	Sturnus	9172	Scaffold	full		GCA_018151105	Drosophila obscura	Arthropoda	Diptera	Drosophilidae	Drosophila	7282	Contig	full		GCA_000573905	Oryza punctata	Streptophyta	Poales	Poaceae	Oryza	4537	Chromosome	full
GCA_023721935	Panthera uncia	Chordata	Carnivora	Felidae	Panthera	29064	Chromosome	full		GCA_013400735	Pomatostomus ruficeps	Chordata	Passeriformes	Timaliidae	Pomatostomus	9176	Scaffold	full		GCA_951394115	Drosophila phalerata	Arthropoda	Diptera	Drosophilidae	Drosophila	7283	Chromosome	full		GCA_000147395	Oryza glaberrima	Streptophyta	Poales	Poaceae	Oryza	4538	Chromosome	full
GCA_963455335	Martes martes	Chordata	Carnivora	Mustelidae	Martes	29065	Chromosome	full		GCA_023055355	Agelaius tricolor	Chordata	Passeriformes	Icteridae	Agelaius	9191	Scaffold	full		GCA_018150885	Drosophila tristis	Arthropoda	Diptera	Drosophilidae	Drosophila	7284	Contig	full		GCA_964235045	Arenaria serpyllifolia	Streptophyta	Caryophyllales	Caryophyllaceae	Arenaria	254029	Chromosome	full
GCA_028534135	Potos flavus	Chordata	Carnivora	Procyonidae	Potos	29067	Chromosome	full		GCA_963921805	Phalacrocorax carbo	Chordata	Suliformes	Phalacrocoracidae	Phalacrocorax	9209	Chromosome	full		GCA_018904355	Drosophila sproati	Arthropoda	Diptera	Drosophilidae	Drosophila	7289	Contig	full		GCA_047404355	Retama dasycarpa	Streptophyta	Fabales	Fabaceae	Retama	2651140	Scaffold	full
GCA_017311325	Ursus maritimus	Chordata	Carnivora	Ursidae	Ursus	29073	Scaffold	full		GCA_009819775	Phoenicopterus ruber ruber	Chordata	Phoenicopteriformes	Phoenicopteridae	Phoenicopterus	9218	Chromosome	full		GCA_009650485	Drosophila albomicans	Arthropoda	Diptera	Drosophilidae	Drosophila	7291	Chromosome	full		GCA_947311845	Poa pratensis	Streptophyta	Poales	Poaceae	Poa	4545	Scaffold	full
GCA_027574615	Eptesicus fuscus	Chordata	Chiroptera	Vespertilionidae	Eptesicus	29078	Chromosome	full		GCA_028858755	Ara ararauna	Chordata	Psittaciformes	Psittacidae	Ara	9226	Chromosome	full		GCA_037043745	Chymomyza amoena	Arthropoda	Diptera	Drosophilidae	Chymomyza	7293	Scaffold	full		GCA_020631735	Saccharum officinarum	Streptophyta	Poales	Poaceae	Saccharum	4547	Chromosome	full
GCA_002201575	Neomonachus schauinslandi	Chordata	Carnivora	Phocidae	Neomonachus	29088	Chromosome	full		GCA_002870145	Psittacula krameri	Chordata	Psittaciformes	Psittacidae	Psittacula	9228	Scaffold	full		GCA_035045005	Liodrosophila aerea	Arthropoda	Diptera	Drosophilidae	Liodrosophila	7295	Contig	full		GCA_902687465	Secale cereale	Streptophyta	Poales	Poaceae	Secale	4550	Chromosome	full
GCA_963574845	Nomascus concolor	Chordata	Primates	Hylobatidae	Nomascus	29089	Scaffold	full		GCA_000699145	Aptenodytes forsteri	Chordata	Sphenisciformes	Spheniscidae	Aptenodytes	9233	Scaffold	full		GCA_018152965	Scaptomyza pallida	Arthropoda	Diptera	Drosophilidae	Scaptomyza	7300	Contig	full		GCA_000263155	Setaria italica	Streptophyta	Poales	Poaceae	Setaria	4555	Chromosome	full
GCA_004027295	Dolichotis patagonum	Chordata	Rodentia	Caviidae	Dolichotis	29091	Scaffold	full		GCA_010087175	Aptenodytes patagonicus	Chordata	Sphenisciformes	Spheniscidae	Aptenodytes	9234	Scaffold	full		GCA_003123925	Haematobia irritans	Arthropoda	Diptera	Muscidae	Haematobia	7368	Scaffold	full		GCA_005286985	Setaria viridis	Streptophyta	Poales	Poaceae	Setaria	4556	Chromosome	full
GCA_902806775	Microtus agrestis	Chordata	Rodentia	Cricetidae	Microtus	29092	Contig	full		GCA_000699105	Pygoscelis adeliae	Chordata	Sphenisciformes	Spheniscidae	Pygoscelis	9238	Scaffold	full		GCA_030504385	Musca domestica	Arthropoda	Diptera	Muscidae	Musca	7370	Scaffold	full		GCA_000003195	Sorghum bicolor	Streptophyta	Poales	Poaceae	Sorghum	4558	Chromosome	full
GCA_030035585	Dugong dugon	Chordata	Sirenia	Dugongidae	Dugong	29137	Chromosome	full		GCA_027474245	Spheniscus humboldti	Chordata	Sphenisciformes	Spheniscidae	Spheniscus	9240	Chromosome	full		GCA_958450345	Calliphora vicina	Arthropoda	Diptera	Calliphoridae	Calliphora	7373	Chromosome	full		GCA_018294505	Triticum aestivum	Streptophyta	Poales	Poaceae	Triticum	4565	Chromosome	full
GCA_900497805	Vombatus ursinus	Chordata	Diprotodontia	Vombatidae	Vombatus	29139	Scaffold	full		GCA_003957555	Calypte anna	Chordata	Apodiformes	Trochilidae	Calypte	9244	Chromosome	full		GCA_022045245	Lucilia cuprina	Arthropoda	Diptera	Calliphoridae	Lucilia	7375	Chromosome	full		GCA_900231445	Triticum turgidum subsp. durum	Streptophyta	Poales	Poaceae	Triticum	4567	Chromosome	full
GCA_005887515	Bos grunniens	Chordata	Artiodactyla	Bovidae	Bos	30521	Chromosome	full		GCA_013399565	Podilymbus podiceps	Chordata	Podicipediformes	Podicipedidae	Podilymbus	9252	Scaffold	full		GCA_001735545	Phormia regina	Arthropoda	Diptera	Calliphoridae	Phormia	7380	Scaffold	full		GCA_034509565	Triticum monococcum	Streptophyta	Poales	Poaceae	Triticum	4568	Chromosome	full
GCA_033118175	Dama dama	Chordata	Artiodactyla	Cervidae	Dama	30532	Chromosome	full		GCA_017639355	Amazona aestiva	Chordata	Psittaciformes	Psittacidae	Amazona	12930	Chromosome	full		GCA_005959815	Sarcophaga bullata	Arthropoda	Diptera	Sarcophagidae	Sarcophaga	7385	Scaffold	full		GCA_963921465	Triticum timopheevii	Streptophyta	Poales	Poaceae	Triticum	4570	Chromosome	full
GCA_000164845	Vicugna pacos	Chordata	Artiodactyla	Camelidae	Vicugna	30538	Scaffold	full		GCA_031763765	Psittacara erythrogenys	Chordata	Psittaciformes	Psittacidae	Psittacara	12946	Scaffold	full		GCA_014635995	Sarcophaga peregrina	Arthropoda	Diptera	Sarcophagidae	Sarcophaga	7386	Chromosome	full		GCA_003073215	Triticum urartu	Streptophyta	Poales	Poaceae	Triticum	4572	Chromosome	full
GCA_004023965	Spilogale gracilis	Chordata	Carnivora	Mephitidae	Spilogale	30551	Scaffold	full		GCA_943591095	Bathydraco marri	Chordata	Perciformes	Bathydraconidae	Bathydraco	12964	Scaffold	full		GCA_000688735	Glossina austeni	Arthropoda	Diptera	Glossinidae	Glossina	7395	Scaffold	full		GCA_021437245	Aegilops speltoides	Streptophyta	Poales	Poaceae	Aegilops	4573	Chromosome	full
GCA_021498475	Saguinus midas	Chordata	Primates	Cebidae	Saguinus	30586	Chromosome	full		GCA_024256425	Clarias gariepinus	Chordata	Siluriformes	Clariidae	Clarias	13013	Chromosome	full		GCA_014805625	Glossina fuscipes	Arthropoda	Diptera	Glossinidae	Glossina	7396	Scaffold	full		GCA_902167145	Zea mays	Streptophyta	Poales	Poaceae	Zea	4577	Chromosome	full
GCA_028533165	Leontopithecus rosalia	Chordata	Primates	Cebidae	Leontopithecus	30588	Chromosome	full		GCA_032191835	Heteronotia binoei	Chordata	Squamata	Gekkonidae	Heteronotia	13085	Chromosome	full		GCA_000688715	Glossina pallidipes	Arthropoda	Diptera	Glossinidae	Glossina	7398	Scaffold	full		GCA_011799875	Thinopyrum elongatum	Streptophyta	Poales	Poaceae	Thinopyrum	4588	Chromosome	full
GCA_004027835	Alouatta palliata	Chordata	Primates	Atelidae	Alouatta	30589	Scaffold	full		GCA_037950675	Hypophthalmichthys molitrix	Chordata	Cypriniformes	Xenocyprididae	Hypophthalmichthys	13095	Chromosome	full		GCA_013761285	Campoletis sonorensis	Arthropoda	Hymenoptera	Ichneumonidae	Campoletis	7416	Scaffold	full		GCA_036873465	Thinopyrum obtusiflorum	Streptophyta	Poales	Poaceae	Thinopyrum	4589	Scaffold	full
GCA_963574145	Alouatta belzebul	Chordata	Primates	Atelidae	Alouatta	30590	Scaffold	full		GCA_024633595	Lepomis macrochirus	Chordata	Centrarchiformes	Centrarchidae	Lepomis	13106	Scaffold	full		GCA_009394715	Diadromus collaris	Arthropoda	Hymenoptera	Ichneumonidae	Diadromus	7421	Contig	full		GCA_001540865	Ananas comosus	Streptophyta	Poales	Bromeliaceae	Ananas	4615	Chromosome	full
GCA_963573465	Aotus azarai	Chordata	Primates	Aotidae	Aotus	30591	Scaffold	full		GCA_010014925	Lorius garrulus	Chordata	Psittaciformes	Psittaculidae	Lorius	13114	Scaffold	full		GCA_009193385	Nasonia vitripennis	Arthropoda	Hymenoptera	Pteromalidae	Nasonia	7425	Chromosome	full		GCA_034359265	Canna indica	Streptophyta	Zingiberales	Cannaceae	Canna	4628	Complete Genome	full
GCA_963574645	Cheracebus torquatus	Chordata	Primates	Pitheciidae	Cheracebus	30592	Scaffold	full		GCA_012275295	Melopsittacus undulatus	Chordata	Psittaciformes	Psittaculidae	Melopsittacus	13146	Chromosome	full		GCA_016647725	Nasonia giraulti	Arthropoda	Hymenoptera	Pteromalidae	Nasonia	7426	Scaffold	full		GCA_029747655	Ensete ventricosum	Streptophyta	Zingiberales	Musaceae	Ensete	4639	Scaffold	full
GCA_963573955	Cacajao calvus	Chordata	Primates	Pitheciidae	Cacajao	30596	Scaffold	full		GCA_009823435	Nymphicus hollandicus	Chordata	Psittaciformes	Cacatuidae	Nymphicus	13180	Scaffold	full		GCA_000004795	Nasonia longicornis	Arthropoda	Hymenoptera	Pteromalidae	Nasonia	7427	Scaffold	full		GCA_038050645	Hedychium gardnerianum	Streptophyta	Zingiberales	Zingiberaceae	Hedychium	4647	Scaffold	full
GCA_963574315	Propithecus tattersalli	Chordata	Primates	Indriidae	Propithecus	30601	Scaffold	full		GCA_031763745	Pionus menstruus	Chordata	Psittaciformes	Psittacidae	Pionus	13214	Scaffold	full		GCA_910589235	Vespa crabro	Arthropoda	Hymenoptera	Vespidae	Vespa	7445	Chromosome	full		GCA_030765085	Allium cepa	Streptophyta	Asparagales	Amaryllidaceae	Allium	4679	Chromosome	full
GCA_001262655	Eulemur macaco	Chordata	Primates	Lemuridae	Eulemur	30602	Scaffold	full		GCA_013396955	Regulus satrapa	Chordata	Passeriformes	Regulidae	Regulus	13245	Scaffold	full		GCA_014083535	Vespa mandarinia	Arthropoda	Hymenoptera	Vespidae	Vespa	7446	Contig	full		GCA_030737875	Allium sativum	Streptophyta	Asparagales	Amaryllidaceae	Allium	4682	Chromosome	full
GCA_000165445	Microcebus murinus	Chordata	Primates	Cheirogaleidae	Microcebus	30608	Chromosome	full		GCA_017639515	Carcharodon carcharias	Chordata	Lamniformes	Alopiidae	Carcharodon	13397	Chromosome	full		GCA_905475345	Vespula vulgaris	Arthropoda	Hymenoptera	Vespidae	Vespula	7454	Chromosome	full		GCA_001876935	Asparagus officinalis	Streptophyta	Asparagales	Asparagaceae	Asparagus	4686	Chromosome	full
GCA_023783435	Galago moholi	Chordata	Primates	Galagidae	Galago	30609	Contig	full		GCA_905237075	Dicentrarchus labrax	Chordata	NA	Moronidae	Dicentrarchus	13489	Scaffold	full		GCA_003254395	Apis mellifera	Arthropoda	Hymenoptera	Apidae	Apis	7460	Chromosome	full		GCA_019914945	Typha latifolia	Streptophyta	Poales	Typhaceae	Typha	4733	Chromosome	full
GCA_000181295	Otolemur garnettii	Chordata	Primates	Galagidae	Otolemur	30611	Scaffold	full		GCA_016859345	Istiophorus platypterus	Chordata	Istiophoriformes	Istiophoridae	Istiophorus	13575	Chromosome	full		GCA_029169275	Apis cerana	Arthropoda	Hymenoptera	Apidae	Apis	7461	Chromosome	full		GCA_946814005	Chamaenerion angustifolium	Streptophyta	Myrtales	Onagraceae	Chamaenerion	13055	Chromosome	full
GCA_902686445	Sciurus carolinensis	Chordata	Rodentia	Sciuridae	Sciurus	30640	Chromosome	full		GCA_027409825	Scomber japonicus	Chordata	Scombriformes	Scombridae	Scomber	13676	Chromosome	full		GCA_000469605	Apis dorsata	Arthropoda	Hymenoptera	Apidae	Apis	7462	Scaffold	full		GCA_033002965	Piper betle	Streptophyta	Piperales	Piperaceae	Piper	13217	Contig	full
GCA_027475565	Acinonyx jubatus	Chordata	Carnivora	Felidae	Acinonyx	32536	Chromosome	full		GCA_963691925	Scomber scombrus	Chordata	Scombriformes	Scombridae	Scomber	13677	Chromosome	full		GCA_000184785	Apis florea	Arthropoda	Hymenoptera	Apidae	Apis	7463	Scaffold	full		GCA_911865555	Thlaspi arvense	Streptophyta	Brassicales	Brassicaceae	Thlaspi	13288	Chromosome	full
GCA_030247045	Colobus guereza	Chordata	Primates	Cercopithecidae	Colobus	33548	Chromosome	full		GCA_000230535	Pelodiscus sinensis	Chordata	Testudines	Trionychidae	Pelodiscus	13735	Scaffold	full		GCA_000599845	Trichogramma pretiosum	Arthropoda	Hymenoptera	Trichogrammatidae	Trichogramma	7493	Scaffold	full		GCA_000471905	Amborella trichopoda	Streptophyta	Amborellales	Amborellaceae	Amborella	13333	Scaffold	full
GCA_000978805	Balaenoptera bonaerensis	Chordata	Artiodactyla	Balaenopteridae	Balaenoptera	33556	Scaffold	full		GCA_013401055	Uria aalge	Chordata	Charadriiformes	Alcidae	Uria	13746	Scaffold	full		GCA_030765055	Mantis religiosa	Arthropoda	Mantodea	Mantidae	Mantis	7507	Chromosome	full		GCA_964145215	Calluna vulgaris	Streptophyta	Ericales	Ericaceae	Calluna	13385	Chromosome	full
GCA_019393635	Dromiciops gliroides	Chordata	Microbiotheria	Microbiotheriidae	Dromiciops	33562	Chromosome	full		GCA_962446985	Xyrichtys novacula	Chordata	Labriformes	Labridae	Xyrichtys	13765	Chromosome	full		GCA_003426905	Ctenocephalides felis	Arthropoda	Siphonaptera	Pulicidae	Ctenocephalides	7515	Scaffold	full		GCA_027943335	Chamaecyparis obtusa	Streptophyta	Cupressales	Cupressaceae	Chamaecyparis	13415	Contig	full
GCA_963575125	Propithecus verreauxi	Chordata	Primates	Indriidae	Propithecus	34825	Scaffold	full		GCA_900747795	Erpetoichthys calabaricus	Chordata	Polypteriformes	Polypteridae	Erpetoichthys	27687	Chromosome	full		GCA_000696205	Oncopeltus fasciatus	Arthropoda	Hemiptera	Lygaeidae	Oncopeltus	7536	Scaffold	full		GCA_022113865	Chimonanthus praecox	Streptophyta	Laurales	Calycanthaceae	Chimonanthus	13419	Chromosome	full
GCA_004363605	Indri indri	Chordata	Primates	Indriidae	Indri	34827	Scaffold	full		GCA_963854185	Sardina pilchardus	Chordata	Clupeiformes	Clupeidae	Sardina	27697	Chromosome	full		GCA_000500325	Leptinotarsa decemlineata	Arthropoda	Coleoptera	Chrysomelidae	Leptinotarsa	7539	Scaffold	full		GCA_023525715	Cichorium intybus	Streptophyta	Asterales	Asteraceae	Cichorium	13427	Chromosome	full
GCA_028534055	Eulemur mongoz	Chordata	Primates	Lemuridae	Eulemur	34828	Chromosome	full		GCA_903798035	Danio albolineatus	Chordata	Cypriniformes	Danionidae	Danio	27699	Scaffold	full		GCA_034697205	Lithobius maqinensis	Arthropoda	Lithobiomorpha	Lithobiidae	Lithobius	7552	Scaffold	full		GCA_901000735	Corylus avellana	Streptophyta	Fagales	Betulaceae	Corylus	13451	Chromosome	full
GCA_963574895	Eulemur rubriventer	Chordata	Primates	Lemuridae	Eulemur	34829	Scaffold	full		GCA_949357685	Gobio gobio	Chordata	Cypriniformes	Gobionidae	Gobio	27704	Chromosome	full		GCA_001039355	Lingula anatina	Brachiopoda	Lingulida	Lingulidae	Lingula	7574	Scaffold	full		GCA_028749045	Cupressus sempervirens	Streptophyta	Cupressales	Cupressaceae	Cupressus	13469	Chromosome	full
GCA_000276665	Chinchilla lanigera	Chordata	Rodentia	Chinchillidae	Chinchilla	34839	Scaffold	full		GCA_014851395	Micropterus salmoides	Chordata	Centrarchiformes	Centrarchidae	Micropterus	27706	Scaffold	full		GCA_029964075	Patiria pectinifera	Echinodermata	Valvatida	Asterinidae	Patiria	7594	Chromosome	full		GCA_027576795	Erythroxylum confusum	Streptophyta	Malpighiales	Erythroxylaceae	Erythroxylum	13512	Scaffold	full
GCA_004027915	Capromys pilorides	Chordata	Rodentia	Capromyidae	Capromys	34842	Scaffold	full		GCA_037022345	Tinca tinca	Chordata	Cypriniformes	Tincidae	Tinca	27717	Contig	full		GCA_032118995	Asterias amurensis	Echinodermata	Forcipulatida	Asteriidae	Asterias	7602	Chromosome	full		GCA_027726005	Juncus effusus	Streptophyta	Poales	Juncaceae	Juncus	13579	Chromosome	full
GCA_028451465	Erethizon dorsatum	Chordata	Rodentia	Erethizontidae	Erethizon	34844	Chromosome	full		GCA_029633855	Hoplias malabaricus	Chordata	Characiformes	Erythrinidae	Hoplias	27720	Chromosome	full		GCA_902459465	Asterias rubens	Echinodermata	Forcipulatida	Asteriidae	Asterias	7604	Chromosome	full		GCA_963555705	Ligustrum vulgare	Streptophyta	Lamiales	Oleaceae	Ligustrum	13597	Chromosome	full
GCA_004363535	Dasyprocta punctata	Chordata	Rodentia	Dasyproctidae	Dasyprocta	34846	Scaffold	full		GCA_027122455	Trisopterus luscus	Chordata	Gadiformes	Gadidae	Trisopterus	27722	Scaffold	full		GCA_911728455	Marthasterias glacialis	Echinodermata	Forcipulatida	Asteriidae	Marthasterias	7609	Chromosome	full		GCA_030867185	Tagetes erecta	Streptophyta	Asterales	Asteraceae	Tagetes	13708	Chromosome	full
GCA_019843855	Hylomyscus alleni	Chordata	Rodentia	Muridae	Hylomyscus	34858	Scaffold	full		GCA_015102295	Aulonocranus dewindti	Chordata	Cichliformes	Cichlidae	Aulonocranus	27731	Scaffold	full		GCA_023634235	Pisaster brevispinus	Echinodermata	Forcipulatida	Asteriidae	Pisaster	7611	Scaffold	full		GCA_015143295	Tetracentron sinense	Streptophyta	Trochodendrales	Trochodendraceae	Tetracentron	13715	Chromosome	full
GCA_020740815	Sciurus niger	Chordata	Rodentia	Sciuridae	Sciurus	34861	Scaffold	full		GCA_015111595	Bathybates ferox	Chordata	Cichliformes	Cichlidae	Bathybates	27733	Scaffold	full		GCA_010994315	Pisaster ochraceus	Echinodermata	Forcipulatida	Asteriidae	Pisaster	7612	Chromosome	full		GCA_002189035	Utricularia gibba	Streptophyta	Lamiales	Lentibulariaceae	Utricularia	13748	Chromosome	full
GCA_032405125	Capricornis sumatraensis	Chordata	Artiodactyla	Bovidae	Capricornis	34865	Chromosome	full		GCA_015110035	Callochromis pleurospilus	Chordata	Cichliformes	Cichlidae	Callochromis	27735	Scaffold	full		GCA_032158295	Pycnopodia helianthoides	Echinodermata	Forcipulatida	Asteriidae	Pycnopodia	7614	Chromosome	full		GCA_022606695	Vaccinium macrocarpon	Streptophyta	Ericales	Ericaceae	Vaccinium	13750	Chromosome	full
GCA_963981305	Rupicapra rupicapra	Chordata	Artiodactyla	Bovidae	Rupicapra	34869	Chromosome	full		GCA_015106375	Cunningtonia longiventralis	Chordata	Cichliformes	Cichlidae	Cunningtonia	27739	Scaffold	full		GCA_032357145	Evasterias troschelii	Echinodermata	Forcipulatida	Asteriidae	Evasterias	7616	Scaffold	full		GCA_014529385	Adiantum capillus-veneris	Streptophyta	Polypodiales	Pteridaceae	Adiantum	13818	Chromosome	full
GCA_009758055	Oreamnos americanus	Chordata	Artiodactyla	Bovidae	Oreamnos	34873	Scaffold	full		GCA_015103655	Cyathopharynx furcifer	Chordata	Cichliformes	Cichlidae	Cyathopharynx	27741	Scaffold	full		GCA_001188425	Eucidaris tribuloides	Echinodermata	Cidaroida	Cidaridae	Eucidaris	7632	Scaffold	full		GCA_964639475	Calliergon cordifolium	Streptophyta	Hypnales	Calliergonaceae	Calliergon	671105	Chromosome	full
GCA_004024985	Saiga tatarica	Chordata	Artiodactyla	Bovidae	Saiga	34875	Scaffold	full		GCA_015104995	Ectodus descampsii	Chordata	Cichliformes	Cichlidae	Ectodus	27743	Scaffold	full		GCA_025617745	Heliocidaris erythrogramma	Echinodermata	Camarodonta	Echinometridae	Heliocidaris	7634	Chromosome	full		GCA_963693085	Alisma plantago-aquatica	Streptophyta	Alismatales	Alismataceae	Alisma	15000	Chromosome	full
GCA_905146905	Nyctereutes procyonoides	Chordata	Carnivora	Canidae	Nyctereutes	34880	Scaffold	full		GCA_015105095	Lestradea perspicax	Chordata	Cichliformes	Cichlidae	Lestradea	27747	Scaffold	full		GCA_025618425	Heliocidaris tuberculata	Echinodermata	Camarodonta	Echinometridae	Heliocidaris	7635	Chromosome	full		GCA_000005505	Brachypodium distachyon	Streptophyta	Poales	Poaceae	Brachypodium	15368	Chromosome	full
GCA_003265705	Callorhinus ursinus	Chordata	Carnivora	Otariidae	Callorhinus	34884	Scaffold	full		GCA_015104565	Limnochromis auritus	Chordata	Cichliformes	Cichlidae	Limnochromis	27749	Scaffold	full		GCA_963669155	Arbacia lixula	Echinodermata	Arbacioida	Arbaciidae	Arbacia	7640	Chromosome	full		GCA_029449295	Zea luxurians	Streptophyta	Poales	Poaceae	Zea	15945	Scaffold	full
GCA_004028035	Eumetopias jubatus	Chordata	Carnivora	Otariidae	Eumetopias	34886	Scaffold	full		GCA_000150895	Melanochromis auratus	Chordata	Cichliformes	Cichlidae	Melanochromis	27751	Scaffold	full		GCA_003118195	Hemicentrotus pulcherrimus	Echinodermata	Camarodonta	Strongylocentrotidae	Hemicentrotus	7650	Scaffold	full		GCA_035668315	Drosera spatulata	Streptophyta	Caryophyllales	Droseraceae	Drosera	16681	Scaffold	full
GCA_008632895	Mastomys coucha	Chordata	Rodentia	Muridae	Mastomys	35658	Chromosome	full		GCA_015118035	Xenotilapia tenuidentata	Chordata	Cichliformes	Cichlidae	Xenotilapia	27753	Scaffold	full		GCA_037042905	Lytechinus pictus	Echinodermata	Temnopleuroida	Toxopneustidae	Lytechinus	7653	Chromosome	full		GCA_002916485	Juglans nigra	Streptophyta	Fagales	Juglandaceae	Juglans	16719	Chromosome	full
GCA_963574115	Cercopithecus ascanius	Chordata	Primates	Cercopithecidae	Cercopithecus	36223	Scaffold	full		GCA_015105175	Ophthalmotilapia ventralis	Chordata	Cichliformes	Cichlidae	Ophthalmotilapia	27755	Scaffold	full		GCA_018143015	Lytechinus variegatus	Echinodermata	Temnopleuroida	Toxopneustidae	Lytechinus	7654	Chromosome	full		GCA_039654745	Houttuynia cordata	Streptophyta	Piperales	Saururaceae	Houttuynia	16752	Chromosome	full
GCA_963574765	Cercopithecus diana	Chordata	Primates	Cercopithecidae	Cercopithecus	36224	Scaffold	full		GCA_015110335	Paracyprichromis brieni	Chordata	Cichliformes	Cichlidae	Paracyprichromis	27757	Scaffold	full		GCA_940671915	Paracentrotus lividus	Echinodermata	Camarodonta	Echinidae	Paracentrotus	7656	Scaffold	full		GCA_947648045	Beta corolliflora	Streptophyta	Caryophyllales	Chenopodiaceae	Beta	19767	Contig	full
GCA_028627265	Cercopithecus mitis	Chordata	Primates	Cercopithecidae	Cercopithecus	36225	Chromosome	full		GCA_015110155	Tanganicodus irsacae	Chordata	Cichliformes	Cichlidae	Tanganicodus	27763	Scaffold	full		GCA_000002235	Strongylocentrotus purpuratus	Echinodermata	Camarodonta	Strongylocentrotidae	Strongylocentrotus	7668	Scaffold	full		GCA_947645195	Patellifolia procumbens	Streptophyta	Caryophyllales	Chenopodiaceae	Patellifolia	19768	Contig	full
GCA_014849445	Cercopithecus mona	Chordata	Primates	Cercopithecidae	Cercopithecus	36226	Scaffold	full		GCA_015106855	Xenotilapia ochrogenys	Chordata	Cichliformes	Cichlidae	Xenotilapia	27765	Scaffold	full		GCA_030265145	Strongylocentrotus pallidus	Echinodermata	Camarodonta	Strongylocentrotidae	Strongylocentrotus	7670	Scaffold	full		GCA_034509205	Ceratonia siliqua	Streptophyta	Fabales	Fabaceae	Ceratonia	20340	Scaffold	full
GCA_963574685	Cercopithecus neglectus	Chordata	Primates	Cercopithecidae	Cercopithecus	36227	Scaffold	full		GCA_963576545	Limanda limanda	Chordata	Pleuronectiformes	Pleuronectidae	Limanda	27771	Chromosome	full		GCA_035222895	Strongylocentrotus droebachiensis	Echinodermata	Camarodonta	Strongylocentrotidae	Strongylocentrotus	7671	Scaffold	full		GCA_964188245	Astragalus alpinus	Streptophyta	Fabales	Fabaceae	Astragalus	20403	Chromosome	full
GCA_963575045	Cercopithecus nictitans	Chordata	Primates	Cercopithecidae	Cercopithecus	36228	Scaffold	full		GCA_015110975	Cyphotilapia frontosa	Chordata	Cichliformes	Cichlidae	Cyphotilapia	27783	Scaffold	full		GCA_027580055	Paracaudina chilensis	Echinodermata	Molpadida	Caudinidae	Paracaudina	7700	Scaffold	full		GCA_007655135	Punica granatum	Streptophyta	Myrtales	Lythraceae	Punica	22663	Chromosome	full
GCA_963574515	Papio ursinus	Chordata	Primates	Cercopithecidae	Papio	36229	Scaffold	full		GCA_030012505	Eretmochelys imbricata	Chordata	Testudines	Cheloniidae	Eretmochelys	27787	Chromosome	full		GCA_026419785	Sclerodactyla briareus	Echinodermata	Dendrochirotida	Sclerodactylidae	Sclerodactyla	7710	Contig	full		GCA_035582545	Trapa natans	Streptophyta	Myrtales	Lythraceae	Trapa	22666	Chromosome	full
GCA_028551445	Miopithecus talapoin	Chordata	Primates	Cercopithecidae	Miopithecus	36231	Chromosome	full		GCA_009764565	Dermochelys coriacea	Chordata	Testudines	Dermochelyidae	Dermochelys	27794	Chromosome	full		GCA_000224145	Ciona intestinalis	Chordata	Phlebobranchia	Cionidae	Ciona	7719	Chromosome	full		GCA_006409495	Sedum album	Streptophyta	Saxifragales	Crassulaceae	Sedum	23029	Contig	full
GCA_009829155	Mustela erminea	Chordata	Carnivora	Mustelidae	Mustela	36723	Chromosome	full		GCA_035594765	Anolis carolinensis	Chordata	Squamata	Dactyloidae	Anolis	28377	Chromosome	full		GCA_013122585	Styela clava	Chordata	Stolidobranchia	Styelidae	Styela	7725	Scaffold	full		GCA_033977485	Hydrangea macrophylla	Streptophyta	Cornales	Hydrangeaceae	Hydrangea	23110	Chromosome	full
GCA_028551405	Uromys caudimaculatus	Chordata	Rodentia	Muridae	Uromys	36800	Chromosome	full		GCA_963932015	Anas acuta	Chordata	Anseriformes	Anatidae	Anas	28680	Chromosome	full		GCA_963675895	Styela plicata	Chordata	Stolidobranchia	Styelidae	Styela	7726	Chromosome	full		GCA_046269355	Thladiantha cordifolia	Streptophyta	Cucurbitales	Cucurbitaceae	Thladiantha	703396	Scaffold	full
GCA_016509475	Prionailurus bengalensis	Chordata	Carnivora	Felidae	Prionailurus	37029	Chromosome	full		GCA_008658365	Alca torda	Chordata	Charadriiformes	Alcidae	Alca	28689	Chromosome	full		GCA_013436055	Halocynthia roretzi	Chordata	Stolidobranchia	Pyuridae	Halocynthia	7729	Scaffold	full		GCA_036897585	Francoa sonchifolia	Streptophyta	Geraniales	Francoaceae	Francoa	23250	Contig	full
GCA_018403415	Prionailurus iriomotensis	Chordata	Carnivora	Felidae	Prionailurus	37030	Scaffold	full		GCA_013401065	Cepphus grylle	Chordata	Charadriiformes	Alcidae	Cepphus	28697	Scaffold	full		GCA_000003815	Branchiostoma floridae	Chordata	Amphioxiformes	Branchiostomatidae	Branchiostoma	7739	Chromosome	full		GCA_019955255	Castanospermum australe	Streptophyta	Fabales	Fabaceae	Castanospermum	24962	Scaffold	full
GCA_006229205	Suricata suricatta	Chordata	Carnivora	Herpestidae	Suricata	37032	Chromosome	full		GCA_947846985	Fratercula arctica	Chordata	Charadriiformes	Alcidae	Fratercula	28701	Scaffold	full		GCA_035083965	Branchiostoma lanceolatum	Chordata	Amphioxiformes	Branchiostomatidae	Branchiostoma	7740	Chromosome	full		GCA_001662425	Chlamydomonas sphaeroides	Chlorophyta	Chlamydomonadales	Chlamydomonadaceae	Chlamydomonas	28458	Scaffold	full
GCA_023091745	Budorcas taxicolor	Chordata	Artiodactyla	Bovidae	Budorcas	37181	Chromosome	full		GCA_002289315	Uria lomvia	Chordata	Charadriiformes	Alcidae	Uria	28711	Scaffold	full		GCA_001625305	Branchiostoma belcheri	Chordata	Amphioxiformes	Branchiostomatidae	Branchiostoma	7741	Scaffold	full		GCA_947034895	Rhytidiadelphus loreus	Streptophyta	Hypnales	Hylocomiaceae	Rhytidiadelphus	28468	Chromosome	full
GCA_030222135	Aotus nancymaae	Chordata	Primates	Aotidae	Aotus	37293	Contig	full		GCA_013397235	Lanius ludovicianus	Chordata	Passeriformes	Laniidae	Lanius	28713	Scaffold	full		GCA_010279815	Brachionus plicatilis	Rotifera	Ploima	Brachionidae	Brachionus	10195	Scaffold	full		GCA_025802375	Polystichum acrostichoides	Streptophyta	Polypodiales	Dryopteridaceae	Polystichum	28470	Scaffold	full
GCA_963574745	Cebus olivaceus	Chordata	Primates	Cebidae	Cebus	37295	Scaffold	full		GCA_003713285	Diphyllodes magnificus	Chordata	Passeriformes	Paradisaeidae	Diphyllodes	28716	Scaffold	full		GCA_946803715	Beroe ovata	Ctenophora	Beroida	Beroidae	Beroe	10201	Scaffold	full		GCA_025631255	Cornus kousa	Streptophyta	Cornales	Cornaceae	Cornus	28501	Scaffold	full
GCA_000181375	Tupaia belangeri	Chordata	Scandentia	Tupaiidae	Tupaia	37347	Contig	full		GCA_013397565	Ptilonorhynchus violaceus	Chordata	Passeriformes	Ptilonorhynchidae	Ptilonorhynchus	28724	Scaffold	full		GCA_964035545	Bugula neritina	Bryozoa	Cheilostomatida	Bugulidae	Bugula	10212	Chromosome	full		GCA_000753965	Amaranthus hypochondriacus	Streptophyta	Caryophyllales	Amaranthaceae	Amaranthus	28502	Chromosome	full
GCA_000688575	Cavia aperea	Chordata	Rodentia	Caviidae	Cavia	37548	Scaffold	full		GCA_000732505	Cyprinodon variegatus	Chordata	Cyprinodontiformes	Cyprinodontidae	Cyprinodon	28743	Scaffold	full		GCA_000003605	Saccoglossus kowalevskii	Hemichordata	NA	Harrimaniidae	Saccoglossus	10224	Scaffold	full		GCA_023678885	Pogostemon cablin	Streptophyta	Lamiales	Lamiaceae	Pogostemon	28511	Chromosome	full
GCA_963574455	Saguinus bicolor	Chordata	Primates	Cebidae	Saguinus	37588	Scaffold	full		GCA_036173005	Crenichthys baileyi	Chordata	Cyprinodontiformes	Goodeidae	Crenichthys	28760	Scaffold	full		GCA_000150275	Trichoplax adhaerens	Placozoa	Trichoplacea	Trichoplacidae	Trichoplax	10228	Scaffold	full		GCA_001406875	Solanum pennellii	Streptophyta	Solanales	Solanaceae	Solanum	28526	Chromosome	full
GCA_028627135	Pseudochirops cupreus	Chordata	Diprotodontia	Pseudocheiridae	Pseudochirops	37702	Chromosome	full		GCA_027497675	Cyprinella lutrensis	Chordata	Cypriniformes	Leuciscidae	Cyprinella	28791	Scaffold	full		GCA_000143395	Atta cephalotes	Arthropoda	Hymenoptera	Formicidae	Atta	12957	Scaffold	full		GCA_023935145	Bretschneidera sinensis	Streptophyta	Brassicales	Akaniaceae	Bretschneidera	28529	Chromosome	full
GCA_011680675	Gymnobelideus leadbeateri	Chordata	Diprotodontia	Petauridae	Gymnobelideus	38618	Scaffold	full		GCA_038021265	Cyprinella venusta	Chordata	Cypriniformes	Leuciscidae	Cyprinella	28792	Chromosome	full		GCA_964258685	Duncanopsammia axifuga	Cnidaria	Scleractinia	Dendrophylliidae	Duncanopsammia	1479653	Chromosome	full		GCA_000463585	Tarenaya hassleriana	Streptophyta	Brassicales	Cleomaceae	Tarenaya	28532	Scaffold	full
GCA_002099425	Phascolarctos cinereus	Chordata	Diprotodontia	Phascolarctidae	Phascolarctos	38626	Contig	full		GCA_015104595	Lobochilotes labiata	Chordata	Cichliformes	Cichlidae	Lobochilotes	28810	Scaffold	full		GCA_025469195	Chaitophorus viminalis	Arthropoda	Hemiptera	Aphididae	Chaitophorus	12999	Scaffold	full		GCA_014362285	Fagus crenata	Streptophyta	Fagales	Fagaceae	Fagus	28929	Scaffold	full
GCA_949786385	Onychomys leucogaster	Chordata	Rodentia	Cricetidae	Onychomys	38668	Chromosome	full		GCA_015110415	Petrochromis orthognathus	Chordata	Cichliformes	Cichlidae	Petrochromis	28818	Scaffold	full		GCA_018135715	Danaus plexippus	Arthropoda	Lepidoptera	Nymphalidae	Danaus	13037	Chromosome	full		GCA_043237855	Forsythia ovata	Streptophyta	Lamiales	Oleaceae	Forsythia	205694	Chromosome	full
GCA_903995425	Onychomys torridus	Chordata	Rodentia	Cricetidae	Onychomys	38674	Chromosome	full		GCA_019176455	Solea senegalensis	Chordata	Pleuronectiformes	Soleidae	Solea	28829	Chromosome	full		GCA_034092305	Diaprepes abbreviatus	Arthropoda	Coleoptera	Curculionidae	Diaprepes	13040	Contig	full		GCA_036897725	Erodium texanum	Streptophyta	Geraniales	Geraniaceae	Erodium	28960	Contig	full
GCA_949786405	Onychomys arenicola	Chordata	Rodentia	Cricetidae	Onychomys	38679	Chromosome	full		GCA_902362185	Chanos chanos	Chordata	Gonorynchiformes	Chanidae	Chanos	29144	Chromosome	full		GCA_024734495	Forficula auricularia	Arthropoda	Dermaptera	Forficulidae	Forficula	13068	Scaffold	full		GCA_036897705	Geranium maderense	Streptophyta	Geraniales	Geraniaceae	Geranium	28964	Contig	full
GCA_016432865	Antechinus flavipes	Chordata	Dasyuromorphia	Dasyuridae	Antechinus	38775	Chromosome	full		GCA_963692335	Osmerus eperlanus	Chordata	Osmeriformes	Osmeridae	Osmerus	29151	Chromosome	full		GCA_029227915	Hydractinia symbiolongicarpus	Cnidaria	Anthoathecata	Hydractiniidae	Hydractinia	13093	Chromosome	full		GCA_036897685	Monsonia emarginata	Streptophyta	Geraniales	Geraniaceae	Monsonia	28966	Contig	full
GCA_964023405	Apodemus agrarius	Chordata	Rodentia	Muridae	Apodemus	39030	Chromosome	full		GCA_009364415	Spea multiplicata	Chordata	Anura	Pelobatidae	Spea	30317	Scaffold	full		GCA_032191425	Lymantria dispar	Arthropoda	Lepidoptera	Erebidae	Lymantria	13123	Chromosome	full		GCA_036897625	Pelargonium cotyledonis	Streptophyta	Geraniales	Geraniaceae	Pelargonium	28968	Contig	full
GCA_963383645	Muscardinus avellanarius	Chordata	Rodentia	Gliridae	Muscardinus	39082	Chromosome	full		GCA_014858855	Bufo gargarizans	Chordata	Anura	Bufonidae	Bufo	30331	Chromosome	full		GCA_949089665	Macrosiphum euphorbiae	Arthropoda	Hemiptera	Aphididae	Macrosiphum	13131	Scaffold	full		GCA_036897645	Viviania marifolia	Streptophyta	Geraniales	Francoaceae	Viviania	28971	Contig	full
GCA_001685075	Bramus lutescens	Chordata	Rodentia	Cricetidae	Bramus	39086	Scaffold	full		GCA_033119425	Bufotes viridis	Chordata	Anura	Bufonidae	Bufotes	30338	Chromosome	full		GCA_001856785	Myzus persicae	Arthropoda	Hemiptera	Aphididae	Myzus	13164	Scaffold	full		GCA_027924645	Cunninghamia lanceolata	Streptophyta	Cupressales	Cupressaceae	Cunninghamia	28977	Contig	full
GCA_016699345	Saimiri boliviensis boliviensis	Chordata	Primates	Cebidae	Saimiri	39432	Scaffold	full		GCA_004786255	Pyxicephalus adspersus	Chordata	Anura	Pyxicephalidae	Pyxicephalus	30357	Chromosome	full		GCA_024362695	Pectinophora gossypiella	Arthropoda	Lepidoptera	Gelechiidae	Pectinophora	13191	Chromosome	full		GCA_007258455	Sequoia sempervirens	Streptophyta	Cupressales	Cupressaceae	Sequoia	28980	Scaffold	full
GCA_005190385	Monodon monoceros	Chordata	Artiodactyla	Monodontidae	Monodon	40151	Scaffold	full		GCA_964035555	Netta rufina	Chordata	Anseriformes	Anatidae	Netta	30387	Chromosome	full		GCA_918844115	Phlebotomus perniciosus	Arthropoda	Diptera	Psychodidae	Phlebotomus	13204	Scaffold	full		GCA_001185155	Zostera marina	Streptophyta	Alismatales	Zosteraceae	Zostera	29655	Scaffold	full
GCA_004027735	Carollia perspicillata	Chordata	Chiroptera	Phyllostomidae	Carollia	40233	Scaffold	full		GCA_013399475	Chauna torquata	Chordata	Anseriformes	Anhimidae	Chauna	30388	Scaffold	full		GCA_900064475	Pseudococcus longispinus	Arthropoda	Hemiptera	Pseudococcidae	Pseudococcus	13233	Scaffold	full		GCA_024713555	Spirodela polyrhiza	Streptophyta	Alismatales	Araceae	Spirodela	29656	Chromosome	full
GCA_963573625	Macaca tonkeana	Chordata	Primates	Cercopithecidae	Macaca	40843	Scaffold	full		GCA_964188355	Buteo buteo	Chordata	Accipitriformes	Accipitridae	Buteo	30397	Chromosome	full		GCA_000181055	Rhodnius prolixus	Arthropoda	Hemiptera	Reduviidae	Rhodnius	13249	Scaffold	full		GCA_030378355	Eleusine indica	Streptophyta	Poales	Poaceae	Eleusine	29674	Chromosome	full
GCA_004027185	Glis glis	Chordata	Rodentia	Gliridae	Glis	41261	Scaffold	full		GCA_037953605	Necrosyrtes monachus	Chordata	Accipitriformes	Accipitridae	Necrosyrtes	30399	Scaffold	full		GCA_020882235	Schizaphis graminum	Arthropoda	Hemiptera	Aphididae	Schizaphis	13262	Chromosome	full		GCA_958298935	Phragmites australis	Streptophyta	Poales	Poaceae	Phragmites	29695	Chromosome	full
GCA_016906955	Phacochoerus africanus	Chordata	Artiodactyla	Suidae	Phacochoerus	41426	Chromosome	full		GCA_036346035	Crossoptilon crossoptilon	Chordata	Galliformes	Phasianidae	Crossoptilon	30408	Scaffold	full		GCA_018252415	Jalmenus evagoras	Arthropoda	Lepidoptera	Lycaenidae	Jalmenus	13577	Contig	full		GCA_026212465	Amaranthus tricolor	Streptophyta	Caryophyllales	Amaranthaceae	Amaranthus	29722	Chromosome	full
GCA_008692025	Phocoena sinus	Chordata	Artiodactyla	Phocoenidae	Phocoena	42100	Chromosome	full		GCA_019238085	Lagopus leucura	Chordata	Galliformes	Phasianidae	Lagopus	30410	Scaffold	full		GCA_032854445	Liolophura japonica	Mollusca	Chitonida	Chitonidae	Liolophura	13599	Chromosome	full		GCA_932364175	Eruca vesicaria subsp. sativa	Streptophyta	Brassicales	Brassicaceae	Eruca	29727	Scaffold	full
GCA_027595985	Sorex araneus	Chordata	Eulipotyphla	Soricidae	Sorex	42254	Chromosome	full		GCA_047054915	Neophema chrysogaster	Chordata	Psittaciformes	Psittacidae	Neophema	678581	Scaffold	full		GCA_015586225	Lucilia sericata	Arthropoda	Diptera	Calliphoridae	Lucilia	13632	Contig	full		GCA_025698485	Gossypium arboreum	Streptophyta	Malvales	Malvaceae	Gossypium	29729	Chromosome	full
GCA_949786415	Peromyscus eremicus	Chordata	Rodentia	Cricetidae	Peromyscus	42410	Chromosome	full		GCA_000692075	Opisthocomus hoazin	Chordata	Opisthocomiformes	Opisthocomidae	Opisthocomus	30419	Scaffold	full		GCA_963922205	Romanomermis culicivorax	Nematoda	Mermithida	Mermithidae	Romanomermis	13658	Scaffold	full		GCA_025698545	Gossypium raimondii	Streptophyta	Malvales	Malvaceae	Gossypium	29730	Chromosome	full
GCA_016881025	Ictidomys tridecemlineatus	Chordata	Rodentia	Sciuridae	Ictidomys	43179	Chromosome	full		GCA_013407035	Coloeus monedula	Chordata	Passeriformes	Corvidae	Coloeus	30423	Chromosome	full		GCA_016802725	Solenopsis invicta	Arthropoda	Hymenoptera	Formicidae	Solenopsis	13686	Chromosome	full		GCA_028551485	Casuarina cunninghamiana	Streptophyta	Fagales	Casuarinaceae	Casuarina	29737	Chromosome	full
GCA_004027165	Ctenomys sociabilis	Chordata	Rodentia	Ctenomyidae	Ctenomys	43321	Scaffold	full		GCA_027477595	Haemorhous mexicanus	Chordata	Passeriformes	Fringillidae	Haemorhous	30427	Chromosome	full		GCA_030770115	Daphnia galeata	Arthropoda	Diplostraca	Daphniidae	Daphnia	27404	Chromosome	full		GCA_963930655	Myrica gale	Streptophyta	Fagales	Myricaceae	Myrica	29739	Chromosome	full
GCA_021018665	Elaphurus davidianus	Chordata	Artiodactyla	Cervidae	Elaphurus	43332	Scaffold	full		GCA_000690835	Fulmarus glacialis	Chordata	Procellariiformes	Procellariidae	Fulmarus	30455	Scaffold	full		GCA_017312705	Penaeus japonicus	Arthropoda	Decapoda	Penaeidae	Penaeus	27405	Scaffold	full		GCA_010015005	Ulmus americana	Streptophyta	Rosales	Ulmaceae	Ulmus	29740	Scaffold	full
GCA_000754665	Bison bison bison	Chordata	Artiodactyla	Bovidae	Bison	43346	Scaffold	full		GCA_011762725	Pionus senilis	Chordata	Psittaciformes	Psittacidae	Pionus	30456	Scaffold	full		GCA_964505675	Rhizedra lutosa	Arthropoda	Lepidoptera	Noctuidae	Rhizedra	988156	Scaffold	full		GCA_949634005	Mallotus japonicus	Streptophyta	Malpighiales	Euphorbiaceae	Mallotus	29747	Contig	full
GCA_023779675	Pithecia pithecia	Chordata	Primates	Pitheciidae	Pithecia	43777	Contig	full		GCA_030674165	Pygoscelis papua	Chordata	Sphenisciformes	Spheniscidae	Pygoscelis	30457	Scaffold	full		GCA_942486065	Calliphora vomitoria	Arthropoda	Diptera	Calliphoridae	Calliphora	27454	Chromosome	full		GCA_030704535	Vitis vinifera	Streptophyta	Vitales	Vitaceae	Vitis	29760	Complete Genome	full
GCA_963574215	Saguinus geoffroyi	Chordata	Primates	Cebidae	Saguinus	43778	Scaffold	full		GCA_010303855	Bubo bubo	Chordata	Strigiformes	Strigidae	Bubo	30461	Scaffold	full		GCA_032173495	Musca vetustissima	Arthropoda	Diptera	Muscidae	Musca	27455	Contig	full		GCA_032718425	Saxifraga oppositifolia	Streptophyta	Saxifragales	Saxifragaceae	Saxifraga	29771	Scaffold	full
GCA_028646385	Steno bredanensis	Chordata	Artiodactyla	Delphinidae	Steno	46167	Chromosome	full		GCA_003342845	Nothoprocta perdicaria	Chordata	Tinamiformes	Tinamidae	Nothoprocta	30464	Scaffold	full		GCA_023373825	Bactrocera dorsalis	Arthropoda	Diptera	Tephritidae	Bactrocera	27457	Chromosome	full		GCA_011075055	Mangifera indica	Streptophyta	Sapindales	Anacardiaceae	Mangifera	29780	Chromosome	full
GCA_028565675	Sorex palustris	Chordata	Eulipotyphla	Soricidae	Sorex	46219	Scaffold	full		GCA_032273925	Rhynchotus rufescens	Chordata	Tinamiformes	Tinamidae	Rhynchotus	30466	Scaffold	full		GCA_023678865	Polistes exclamans	Arthropoda	Hymenoptera	Vespidae	Polistes	27506	Scaffold	full		GCA_963678965	Cruciata laevipes	Streptophyta	Gentianales	Rubiaceae	Cruciata	29786	Chromosome	full
GCA_018350155	Leopardus geoffroyi	Chordata	Carnivora	Felidae	Leopardus	46844	Chromosome	full		GCA_032466555	Tinamus major	Chordata	Tinamiformes	Tinamidae	Tinamus	30468	Scaffold	full		GCA_037349165	Choristoneura rosaceana	Arthropoda	Lepidoptera	Tortricidae	Choristoneura	27543	Contig	full		GCA_964106835	Galium aparine	Streptophyta	Gentianales	Rubiaceae	Galium	29788	Chromosome	full
GCA_963574435	Cheirogaleus major	Chordata	Primates	Cheirogaleidae	Cheirogaleus	47177	Scaffold	full		GCA_002922805	Oryzias melastigma	Chordata	Beloniformes	Adrianichthyidae	Oryzias	30732	Chromosome	full		GCA_034783895	Geukensia demissa	Mollusca	Mytilida	Mytilidae	Geukensia	27807	Scaffold	full		GCA_032355705	Rubia peregrina	Streptophyta	Gentianales	Rubiaceae	Rubia	29801	Scaffold	full
GCA_963575015	Eulemur fulvus collaris	Chordata	Primates	Lemuridae	Eulemur	47178	Scaffold	full		GCA_029874045	Chelon ramada	Chordata	Mugiliformes	Mugilidae	Chelon	30804	Scaffold	full		GCA_046579625	Atrijuglans aristata	Arthropoda	Lepidoptera	Stathmopodidae	Atrijuglans	2695169	Chromosome	full		GCA_032355605	Rubia tinctorum	Streptophyta	Gentianales	Rubiaceae	Rubia	29802	Scaffold	full
GCA_004024645	Mirza coquereli	Chordata	Primates	Cheirogaleidae	Mirza	47180	Scaffold	full		GCA_903064625	Mallotus villosus	Chordata	Osmeriformes	Salangidae	Mallotus	30960	Scaffold	full		GCA_030553155	Nippostrongylus brasiliensis	Nematoda	Rhabditida	Heligmosomidae	Nippostrongylus	27835	Chromosome	full		GCA_948330725	Sherardia arvensis	Streptophyta	Gentianales	Rubiaceae	Sherardia	29803	Chromosome	full
GCA_963919715	Microtus arvalis	Chordata	Rodentia	Cricetidae	Microtus	47230	Scaffold	full		GCA_024362625	Silurus asotus	Chordata	Siluriformes	Siluridae	Silurus	30991	Scaffold	full		GCA_008360955	Fasciolopsis buskii	Platyhelminthes	Plagiorchiida	Fasciolidae	Fasciolopsis	27845	Scaffold	full		GCA_019776745	Taxus chinensis	Streptophyta	Cupressales	Taxaceae	Taxus	29808	Chromosome	full
GCA_004026855	Lepus americanus	Chordata	Lagomorpha	Leporidae	Lepus	48086	Scaffold	full		GCA_022758105	Pangasianodon gigas	Chordata	Siluriformes	Pangasiidae	Pangasianodon	30993	Chromosome	full		GCA_900618425	Echinostoma caproni	Platyhelminthes	Plagiorchiida	Echinostomatidae	Echinostoma	27848	Scaffold	full		GCA_029216955	Iris pallida	Streptophyta	Asparagales	Iridaceae	Iris	29817	Scaffold	full
GCA_907164565	Psammomys obesus	Chordata	Rodentia	Muridae	Psammomys	48139	Scaffold	full		GCA_901000725	Takifugu rubripes	Chordata	Tetraodontiformes	Tetraodontidae	Takifugu	31033	Chromosome	full		GCA_025642075	Ridgeia piscesae	Annelida	Sabellida	Siboglinidae	Ridgeia	27915	Contig	full		GCA_026545765	Plantago major	Streptophyta	Lamiales	Plantaginaceae	Plantago	29818	Chromosome	full
GCA_038502695	Capra falconeri	Chordata	Artiodactyla	Bovidae	Capra	48167	Scaffold	full		GCA_013100865	Trachemys scripta elegans	Chordata	Testudines	Emydidae	Trachemys	31138	Chromosome	full		GCA_964019385	Sycon ciliatum	Porifera	Leucosolenida	Sycettidae	Sycon	27933	Chromosome	full		GCA_009193075	Mychonastes homosphaera	Chlorophyta	Sphaeropleales	Mychonastaceae	Mychonastes	31300	Contig	full
GCA_012922965	Capreolus pygargus	Chordata	Artiodactyla	Cervidae	Capreolus	48560	Scaffold	full		GCA_012654045	Ptyas mucosa	Chordata	Squamata	Colubridae	Ptyas	31142	Scaffold	full		GCA_028408465	Anastrepha ludens	Arthropoda	Diptera	Tephritidae	Anastrepha	28586	Chromosome	full		GCA_032356245	Endocladia muricata	Rhodophyta	Gigartinales	Endocladiaceae	Endocladia	31421	Scaffold	full
GCA_025265405	Mesoplodon densirostris	Chordata	Artiodactyla	Ziphiidae	Mesoplodon	48708	Chromosome	full		GCA_964194415	Vipera berus	Chordata	Squamata	Viperidae	Vipera	31155	Chromosome	full		GCA_028554725	Zeugodacus cucurbitae	Arthropoda	Diptera	Tephritidae	Zeugodacus	28588	Chromosome	full		GCA_032356145	Mastocarpus papillatus	Rhodophyta	Gigartinales	Phyllophoraceae	Mastocarpus	31436	Scaffold	full
GCA_011754075	Pontoporia blainvillei	Chordata	Artiodactyla	Pontoporiidae	Pontoporia	48723	Scaffold	full		GCA_964106895	Numenius arquata	Chordata	Charadriiformes	Scolopacidae	Numenius	31919	Chromosome	full		GCA_013731165	Rhagoletis pomonella	Arthropoda	Diptera	Tephritidae	Rhagoletis	28610	Scaffold	full		GCA_032355985	Sarcodiotheca gaudichaudii	Rhodophyta	Gigartinales	Solieriaceae	Sarcodiotheca	31447	Scaffold	full
GCA_949752795	Hyperoodon ampullatus	Chordata	Artiodactyla	Ziphiidae	Hyperoodon	48744	Chromosome	full		GCA_036418095	Xiphophorus birchmanni	Chordata	Cyprinodontiformes	Poeciliidae	Xiphophorus	32469	Chromosome	full		GCA_001687245	Rhagoletis zephyria	Arthropoda	Diptera	Tephritidae	Rhagoletis	28612	Scaffold	full		GCA_033807815	Rumohra adiantiformis	Streptophyta	Polypodiales	Dryopteridaceae	Rumohra	32119	Scaffold	full
GCA_964148845	Mesoplodon bidens	Chordata	Artiodactyla	Ziphiidae	Mesoplodon	48745	Chromosome	full		GCA_001444195	Xiphophorus couchianus	Chordata	Cyprinodontiformes	Poeciliidae	Xiphophorus	32473	Chromosome	full		GCA_964166675	Cepaea nemoralis	Mollusca	Stylommatophora	Helicidae	Cepaea	28835	Chromosome	full		GCA_018687715	Carya illinoinensis	Streptophyta	Fagales	Juglandaceae	Carya	32201	Chromosome	full
GCA_004363435	Platanista minor	Chordata	Artiodactyla	Platanistidae	Platanista	48752	Scaffold	full		GCA_015107555	Boulengerochromis microlepis	Chordata	Cichliformes	Cichlidae	Boulengerochromis	32488	Scaffold	full		GCA_019097775	Moniezia expansa	Platyhelminthes	Cyclophyllidea	Anoplocephalidae	Moniezia	28841	Scaffold	full		GCA_037349345	Oemleria cerasiformis	Streptophyta	Rosales	Rosaceae	Oemleria	32237	Contig	full
GCA_023851605	Tamandua tetradactyla	Chordata	Pilosa	Myrmecophagidae	Tamandua	48850	Chromosome	full		GCA_015103395	Callochromis macrops	Chordata	Cichliformes	Cichlidae	Callochromis	32491	Scaffold	full		GCA_018153835	Drosophila eugracilis	Arthropoda	Diptera	Drosophilidae	Drosophila	29029	Contig	full		GCA_032719365	Prinsepia uniflora	Streptophyta	Rosales	Rosaceae	Prinsepia	32240	Chromosome	full
GCA_029593785	Cabassous unicinctus	Chordata	Cingulata	Chlamyphoridae	Cabassous	48852	Scaffold	full		GCA_015109795	Cardiopharynx schoutedeni	Chordata	Cichliformes	Cichlidae	Cardiopharynx	32492	Scaffold	full		GCA_964659535	Trigonometopus frontalis	Arthropoda	Diptera	Lauxaniidae	Trigonometopus	2725545	Chromosome	full		GCA_003254885	Purshia tridentata	Streptophyta	Rosales	Rosaceae	Purshia	32243	Scaffold	full
GCA_014898055	Talpa occidentalis	Chordata	Eulipotyphla	Talpidae	Talpa	50954	Scaffold	full		GCA_015103555	Chalinochromis popelini	Chordata	Cichliformes	Cichlidae	Chalinochromis	32494	Scaffold	full		GCA_024763615	Phlebotomus papatasi	Arthropoda	Diptera	Psychodidae	Phlebotomus	29031	Chromosome	full		GCA_029379385	Quillaja saponaria	Streptophyta	Fabales	Quillajaceae	Quillaja	32244	Chromosome	full
GCA_038363225	Artibeus intermedius	Chordata	Chiroptera	Phyllostomidae	Artibeus	51014	Chromosome	full		GCA_015052505	Gnathochromis pfefferi	Chordata	Cichliformes	Cichlidae	Gnathochromis	32498	Scaffold	full		GCA_000648655	Copidosoma floridanum	Arthropoda	Hymenoptera	Encyrtidae	Copidosoma	29053	Scaffold	full		GCA_001584585	Gonium pectorale	Chlorophyta	Chlamydomonadales	Volvocaceae	Gonium	33097	Scaffold	full
GCA_004024745	Catagonus wagneri	Chordata	Artiodactyla	Tayassuidae	Catagonus	51154	Scaffold	full		GCA_015108065	Julidochromis marlieri	Chordata	Cichliformes	Cichlidae	Julidochromis	32499	Scaffold	full		GCA_963855985	Ostrinia nubilalis	Arthropoda	Lepidoptera	Crambidae	Ostrinia	29057	Chromosome	full		GCA_018326445	Flaveria brownii	Streptophyta	Asterales	Asteraceae	Flaveria	33111	Scaffold	full
GCA_014108235	Myotis myotis	Chordata	Chiroptera	Vespertilionidae	Myotis	51298	Scaffold	full		GCA_015052345	Lamprologus callipterus	Chordata	Cichliformes	Cichlidae	Lamprologus	32501	Scaffold	full		GCA_030705265	Helicoverpa armigera	Arthropoda	Lepidoptera	Noctuidae	Helicoverpa	29058	Complete Genome	full		GCA_023374145	Lepidium sativum	Streptophyta	Brassicales	Brassicaceae	Lepidium	33125	Contig	full
GCA_020740685	Jaculus jaculus	Chordata	Rodentia	Dipodidae	Jaculus	51337	Chromosome	full		GCA_015102115	Lepidiolamprologus elongatus	Chordata	Cichliformes	Cichlidae	Lepidiolamprologus	32503	Scaffold	full		GCA_037788925	Mytilus galloprovincialis	Mollusca	Mytilida	Mytilidae	Mytilus	29158	Chromosome	full		GCA_954871525	Parietaria judaica	Streptophyta	Rosales	Urticaceae	Parietaria	33127	Chromosome	full
GCA_001984765	Castor canadensis	Chordata	Rodentia	Castoridae	Castor	51338	Scaffold	full		GCA_000239395	Neolamprologus brichardi	Chordata	Cichliformes	Cichlidae	Neolamprologus	32507	Scaffold	full		GCA_963853765	Magallana gigas	Mollusca	Ostreida	Ostreidae	Magallana	29159	Chromosome	full		GCA_006891605	Pleurozium schreberi	Streptophyta	Hypnales	Hylocomiaceae	Pleurozium	34163	Contig	full
GCA_004027875	Aplodontia rufa	Chordata	Rodentia	Aplodontiidae	Aplodontia	51342	Scaffold	full		GCA_015105335	Neolamprologus tetracanthus	Chordata	Cichliformes	Cichlidae	Neolamprologus	32508	Scaffold	full		GCA_037903475	Ancylostoma caninum	Nematoda	Rhabditida	Ancylostomatidae	Ancylostoma	29170	Scaffold	full		GCA_029204225	Diphasiastrum complanatum	Streptophyta	Lycopodiales	Lycopodiaceae	Diphasiastrum	34168	Chromosome	full
GCA_004027655	Graphiurus murinus	Chordata	Rodentia	Gliridae	Graphiurus	51346	Scaffold	full		GCA_015105195	Perissodus microlepis	Chordata	Cichliformes	Cichlidae	Perissodus	32509	Scaffold	full		GCA_964187775	Dictyocaulus viviparus	Nematoda	Rhabditida	Metastrongylidae	Dictyocaulus	29172	Chromosome	full		GCA_025212335	Chlorophytum comosum	Streptophyta	Asparagales	Asparagaceae	Chlorophytum	34182	Scaffold	full
GCA_963573515	Callithrix geoffroyi	Chordata	Primates	Cebidae	Callithrix	52231	Scaffold	full		GCA_015102735	Telmatochromis temporalis	Chordata	Cichliformes	Cichlidae	Telmatochromis	32511	Scaffold	full		GCA_964199305	Ixodes pacificus	Arthropoda	Ixodida	Ixodidae	Ixodes	29930	Scaffold	full		GCA_019722365	Lithospermum erythrorhizon	Streptophyta	Boraginales	Boraginaceae	Lithospermum	34254	Contig	full
GCA_963574605	Mico humeralifer	Chordata	Primates	Cebidae	Mico	52232	Scaffold	full		GCA_015107715	Tylochromis polylepis	Chordata	Cichliformes	Cichlidae	Tylochromis	32513	Scaffold	full		GCA_018983055	Penaeus indicus	Arthropoda	Decapoda	Penaeidae	Penaeus	29960	Scaffold	full		GCA_004027125	Gossypium thurberi	Streptophyta	Malvales	Malvaceae	Gossypium	34273	Chromosome	full
GCA_009823505	Rhizomys pruinosus	Chordata	Rodentia	Spalacidae	Rhizomys	53275	Scaffold	full		GCA_015102085	Xenotilapia sima	Chordata	Cichliformes	Cichlidae	Xenotilapia	32515	Scaffold	full		GCA_029783475	Metacarcinus magister	Arthropoda	Decapoda	Cancridae	Metacarcinus	29965	Scaffold	full		GCA_025502765	Gossypium herbaceum	Streptophyta	Malvales	Malvaceae	Gossypium	34274	Chromosome	full
GCA_004024825	Pygathrix nemaeus	Chordata	Primates	Cercopithecidae	Pygathrix	54133	Scaffold	full		GCA_037177455	Melanotaenia splendida	Chordata	Atheriniformes	Melanotaeniidae	Melanotaenia	33519	Scaffold	full		GCA_040893045	Drosophila madeirensis	Arthropoda	Diptera	Drosophilidae	Drosophila	30013	Chromosome	full		GCA_017165895	Gossypium mustelinum	Streptophyta	Malvales	Malvaceae	Gossypium	34275	Chromosome	full
GCA_963574245	Allenopithecus nigroviridis	Chordata	Primates	Cercopithecidae	Allenopithecus	54135	Scaffold	full		GCA_040091305	Ilyodon furcidens	Chordata	Cyprinodontiformes	Goodeidae	Ilyodon	33524	Scaffold	full		GCA_035047485	Drosophila peninsularis	Arthropoda	Diptera	Drosophilidae	Drosophila	30014	Contig	full		GCA_007990325	Gossypium darwinii	Streptophyta	Malvales	Malvaceae	Gossypium	34276	Chromosome	full
GCA_963574985	Trachypithecus vetulus	Chordata	Primates	Cercopithecidae	Trachypithecus	54137	Scaffold	full		GCA_019740435	Gambusia affinis	Chordata	Cyprinodontiformes	Poeciliidae	Gambusia	33528	Chromosome	full		GCA_035044965	Lordiphosa andalusiaca	Arthropoda	Diptera	Drosophilidae	Lordiphosa	30015	Contig	full		GCA_018144435	Gossypium tomentosum	Streptophyta	Malvales	Malvaceae	Gossypium	34277	Chromosome	full
GCA_009764315	Trachypithecus francoisi	Chordata	Primates	Cercopithecidae	Trachypithecus	54180	Scaffold	full		GCA_048129055	Caesio teres	Chordata	Lutjaniformes	Lutjanidae	Caesio	1311420	Chromosome	full		GCA_018151165	Drosophila arawakana	Arthropoda	Diptera	Drosophilidae	Drosophila	30017	Contig	full		GCA_025698515	Gossypium sturtianum	Streptophyta	Malvales	Malvaceae	Gossypium	34278	Chromosome	full
GCA_963574075	Trachypithecus obscurus	Chordata	Primates	Cercopithecidae	Trachypithecus	54181	Scaffold	full		GCA_013400535	Scopus umbretta	Chordata	Pelecaniformes	Scopidae	Scopus	33581	Scaffold	full		GCA_011750605	Drosophila busckii	Arthropoda	Diptera	Drosophilidae	Drosophila	30019	Chromosome	full		GCA_025698465	Gossypium longicalyx	Streptophyta	Malvales	Malvaceae	Gossypium	34280	Chromosome	full
GCA_928851695	Macaca nigra	Chordata	Primates	Cercopithecidae	Macaca	54600	Scaffold	full		GCA_013401315	Balaeniceps rex	Chordata	Pelecaniformes	Balaenicipitidae	Balaeniceps	33584	Scaffold	full		GCA_018152505	Drosophila elegans	Arthropoda	Diptera	Drosophilidae	Drosophila	30023	Contig	full		GCA_013467465	Gossypium trilobum	Streptophyta	Malvales	Malvaceae	Gossypium	34281	Chromosome	full
GCA_023807365	Macaca silenus	Chordata	Primates	Cercopithecidae	Macaca	54601	Contig	full		GCA_035582795	Mycteria americana	Chordata	Ciconiiformes	Ciconiidae	Mycteria	33587	Chromosome	full		GCA_037075365	Drosophila emarginata	Arthropoda	Diptera	Drosophilidae	Drosophila	30024	Scaffold	full		GCA_013467495	Gossypium gossypioides	Streptophyta	Malvales	Malvaceae	Gossypium	34282	Chromosome	full
GCA_032313775	Urocyon cinereoargenteus	Chordata	Carnivora	Canidae	Urocyon	55040	Chromosome	full		GCA_032191515	Phaenicophaeus curvirostris	Chordata	Cuculiformes	Cuculidae	Phaenicophaeus	33595	Chromosome	full		GCA_018152265	Drosophila ficusphila	Arthropoda	Diptera	Drosophilidae	Drosophila	30025	Contig	full		GCA_013677265	Gossypium armourianum	Streptophyta	Malvales	Malvaceae	Gossypium	34283	Chromosome	full
GCA_902686455	Sciurus vulgaris	Chordata	Rodentia	Sciuridae	Sciurus	55149	Chromosome	full		GCA_013397455	Crotophaga sulcirostris	Chordata	Cuculiformes	Crotophagidae	Crotophaga	33598	Scaffold	full		GCA_035045545	Drosophila gaucha	Arthropoda	Diptera	Drosophilidae	Drosophila	30028	Contig	full		GCA_008044935	Gossypium turneri	Streptophyta	Malvales	Malvaceae	Gossypium	34284	Chromosome	full
GCA_023553655	Myrmecobius fasciatus	Chordata	Dasyuromorphia	Myrmecobiidae	Myrmecobius	55782	Scaffold	full		GCA_013389865	Piaya cayana	Chordata	Cuculiformes	Coccyzidae	Piaya	33601	Scaffold	full		GCA_964659595	Pteroeides griseum	Cnidaria	Scleralcyonacea	Pennatulidae	Pteroeides	2759737	Chromosome	full		GCA_013677255	Gossypium harknessii	Streptophyta	Malvales	Malvaceae	Gossypium	34285	Chromosome	full
GCA_001675575	Neotoma lepida	Chordata	Rodentia	Cricetidae	Neotoma	56216	Scaffold	full		GCA_041296055	Coccyzus erythropthalmus	Chordata	Cuculiformes	Coccyzidae	Coccyzus	33604	Scaffold	full		GCA_037075145	Scaptodrosophila latifasciaeformis	Arthropoda	Diptera	Drosophilidae	Scaptodrosophila	30034	Scaffold	full		GCA_013677235	Gossypium klotzschianum	Streptophyta	Malvales	Malvaceae	Gossypium	34286	Chromosome	full
GCA_023065765	Hexaprotodon liberiensis	Chordata	Artiodactyla	Hippopotamidae	Hexaprotodon	56798	Chromosome	full		GCA_028022735	Gypaetus barbatus	Chordata	Accipitriformes	Accipitridae	Gypaetus	33610	Chromosome	full		GCA_037075245	Drosophila mimetica	Arthropoda	Diptera	Drosophilidae	Drosophila	30038	Scaffold	full		GCA_013677245	Gossypium davidsonii	Streptophyta	Malvales	Malvaceae	Gossypium	34287	Chromosome	full
GCA_902168405	Peromyscus aztecus	Chordata	Rodentia	Cricetidae	Peromyscus	57100	Scaffold	full		GCA_018139145	Gymnogyps californianus	Chordata	Accipitriformes	Cathartidae	Gymnogyps	33616	Chromosome	full		GCA_018903615	Drosophila neocordata	Arthropoda	Diptera	Drosophilidae	Drosophila	30039	Scaffold	full		GCA_013511315	Gossypium laxum	Streptophyta	Malvales	Malvaceae	Gossypium	34288	Chromosome	full
GCA_963573775	Aotus vociferans	Chordata	Primates	Aotidae	Aotus	57176	Scaffold	full		GCA_026401145	Lepisosteus osseus	Chordata	Semionotiformes	Lepisosteidae	Lepisosteus	34771	Scaffold	full		GCA_018151275	Drosophila prosaltans	Arthropoda	Diptera	Drosophilidae	Drosophila	30042	Contig	full		GCA_013467485	Gossypium lobatum	Streptophyta	Malvales	Malvaceae	Gossypium	34289	Chromosome	full
GCA_963574395	Leontopithecus chrysomelas	Chordata	Primates	Cebidae	Leontopithecus	57374	Scaffold	full		GCA_018492685	Alosa sapidissima	Chordata	Clupeiformes	Clupeidae	Alosa	34773	Chromosome	full		GCA_018903745	Drosophila repleta	Arthropoda	Diptera	Drosophilidae	Drosophila	30043	Contig	full		GCA_013487665	Gossypium aridum	Streptophyta	Malvales	Malvaceae	Gossypium	34290	Chromosome	full
GCA_003798545	Axis porcinus	Chordata	Artiodactyla	Cervidae	Axis	57737	Scaffold	full		GCA_047676105	Pontinus rathbuni	Chordata	Perciformes	Scorpaenidae	Pontinus	1311485	Contig	full		GCA_035046165	Drosophila rubida	Arthropoda	Diptera	Drosophilidae	Drosophila	30044	Contig	full		GCA_013677275	Gossypium schwendimanii	Streptophyta	Malvales	Malvaceae	Gossypium	34291	Chromosome	full
GCA_009793145	Cynopterus brachyotis	Chordata	Chiroptera	Pteropodidae	Cynopterus	58060	Scaffold	full		GCA_016630915	Callionymus lyra	Chordata	Syngnathiformes	Callionymidae	Callionymus	34785	Scaffold	full		GCA_018150375	Drosophila sturtevanti	Arthropoda	Diptera	Drosophilidae	Drosophila	30047	Contig	full		GCA_003255025	Datisca glomerata	Streptophyta	Cucurbitales	Datiscaceae	Datisca	34297	Scaffold	full
GCA_028627145	Eidolon dupreanum	Chordata	Chiroptera	Pteropodidae	Eidolon	58063	Chromosome	full		GCA_020745685	Tautogolabrus adspersus	Chordata	Labriformes	Labridae	Tautogolabrus	34787	Chromosome	full		GCA_035047325	Drosophila vallismaia	Arthropoda	Diptera	Drosophilidae	Drosophila	30049	Contig	full		GCA_012489685	Lotus japonicus	Streptophyta	Fabales	Fabaceae	Lotus	34305	Chromosome	full
GCA_003508835	Eonycteris spelaea	Chordata	Chiroptera	Pteropodidae	Eonycteris	58065	Contig	full		GCA_015052405	Altolamprologus calvus	Chordata	Cichliformes	Cichlidae	Altolamprologus	34792	Scaffold	full		GCA_018150405	Drosophila varians	Arthropoda	Diptera	Drosophilidae	Drosophila	30050	Contig	full		GCA_014182895	Angophora floribunda	Streptophyta	Myrtales	Myrtaceae	Angophora	34308	Chromosome	full
GCA_030846915	Cnephaeus nilssonii	Chordata	Chiroptera	Vespertilionidae	Cnephaeus	59451	Scaffold	full		GCA_015104655	Altolamprologus compressiceps	Chordata	Cichliformes	Cichlidae	Altolamprologus	34793	Scaffold	full		GCA_035044805	Leucophenga maculata	Arthropoda	Diptera	Drosophilidae	Leucophenga	30051	Contig	full		GCA_014182555	Eucalyptus erythrocorys	Streptophyta	Myrtales	Myrtaceae	Eucalyptus	34314	Chromosome	full
GCA_000147115	Myotis lucifugus	Chordata	Chiroptera	Vespertilionidae	Myotis	59463	Scaffold	full		GCA_015102055	Chalinochromis brichardi	Chordata	Cichliformes	Cichlidae	Chalinochromis	34794	Scaffold	full		GCA_018903675	Zaprionus capensis	Arthropoda	Diptera	Drosophilidae	Zaprionus	30053	Contig	full		GCA_014182515	Eucalyptus microcorys	Streptophyta	Myrtales	Myrtaceae	Eucalyptus	34315	Chromosome	full
GCA_014108245	Pipistrellus kuhlii	Chordata	Chiroptera	Vespertilionidae	Pipistrellus	59472	Scaffold	full		GCA_015103015	Neolamprologus brevis	Chordata	Cichliformes	Cichlidae	Neolamprologus	34800	Scaffold	full		GCA_018151445	Zaprionus inermis	Arthropoda	Diptera	Drosophilidae	Zaprionus	30054	Contig	full		GCA_019915185	Eucalyptus camaldulensis	Streptophyta	Myrtales	Myrtaceae	Eucalyptus	34316	Contig	full
GCA_963693515	Pipistrellus nathusii	Chordata	Chiroptera	Vespertilionidae	Pipistrellus	59473	Chromosome	full		GCA_015103035	Neolamprologus calliurus	Chordata	Cichliformes	Cichlidae	Neolamprologus	34801	Scaffold	full		GCA_035044505	Zaprionus lineosus	Arthropoda	Diptera	Drosophilidae	Zaprionus	30055	Contig	full		GCA_047225935	Malus melliana	Streptophyta	Rosales	Rosaceae	Malus	1603816	Chromosome	full
GCA_903992545	Pipistrellus pipistrellus	Chordata	Chiroptera	Vespertilionidae	Pipistrellus	59474	Chromosome	full		GCA_015105295	Neolamprologus caudopunctatus	Chordata	Cichliformes	Cichlidae	Neolamprologus	34802	Scaffold	full		GCA_018901805	Zaprionus taronus	Arthropoda	Diptera	Drosophilidae	Zaprionus	30057	Contig	full		GCA_017140595	Eucalyptus curtisii	Streptophyta	Myrtales	Myrtaceae	Eucalyptus	34319	Chromosome	full
GCA_004115265	Rhinolophus ferrumequinum	Chordata	Chiroptera	Rhinolophidae	Rhinolophus	59479	Chromosome	full		GCA_015104465	Neolamprologus christyi	Chordata	Cichliformes	Cichlidae	Neolamprologus	34803	Scaffold	full		GCA_021234595	Delia radicum	Arthropoda	Diptera	Anthomyiidae	Delia	30064	Chromosome	full		GCA_014182715	Eucalyptus cloeziana	Streptophyta	Myrtales	Myrtaceae	Eucalyptus	34320	Chromosome	full
GCA_036850765	Saccopteryx bilineata	Chordata	Chiroptera	Emballonuridae	Saccopteryx	59482	Chromosome	full		GCA_015103235	Neolamprologus cylindricus	Chordata	Cichliformes	Cichlidae	Neolamprologus	34804	Scaffold	full		GCA_000956275	Anopheles koliensis	Arthropoda	Diptera	Culicidae	Anopheles	30065	Contig	full		GCA_014182845	Corymbia calophylla	Streptophyta	Myrtales	Myrtaceae	Corymbia	34324	Chromosome	full
GCA_963924515	Vespertilio murinus	Chordata	Chiroptera	Vespertilionidae	Vespertilio	59485	Chromosome	full		GCA_015108955	Neolamprologus furcifer	Chordata	Cichliformes	Cichlidae	Neolamprologus	34805	Scaffold	full		GCA_017562075	Anopheles merus	Arthropoda	Diptera	Culicidae	Anopheles	30066	Chromosome	full		GCA_014162995	Artemisia annua	Streptophyta	Asterales	Asteraceae	Artemisia	35608	Scaffold	full
GCA_006408545	Alcelaphus buselaphus	Chordata	Artiodactyla	Bovidae	Alcelaphus	59517	Scaffold	full		GCA_015109375	Neolamprologus longior	Chordata	Cichliformes	Cichlidae	Neolamprologus	34806	Scaffold	full		GCA_000956255	Anopheles punctulatus	Arthropoda	Diptera	Culicidae	Anopheles	30068	Contig	full		GCA_008690995	Porphyridium purpureum	Rhodophyta	Porphyridiales	Porphyridiaceae	Porphyridium	35688	Contig	full
GCA_006408585	Antidorcas marsupialis	Chordata	Artiodactyla	Bovidae	Antidorcas	59523	Scaffold	full		GCA_015102225	Variabilichromis moorii	Chordata	Cichliformes	Cichlidae	Variabilichromis	34807	Scaffold	full		GCA_013141755	Anopheles stephensi	Arthropoda	Diptera	Culicidae	Anopheles	30069	Chromosome	full		GCA_001662365	Chlamydomonas applanata	Chlorophyta	Chlamydomonadales	Chlamydomonadaceae	Chlamydomonas	35704	Scaffold	full
GCA_004027495	Beatragus hunteri	Chordata	Artiodactyla	Bovidae	Beatragus	59527	Scaffold	full		GCA_015110075	Neolamprologus toae	Chordata	Cichliformes	Cichlidae	Neolamprologus	34808	Scaffold	full		GCA_011037195	Triatoma infestans	Arthropoda	Hemiptera	Reduviidae	Triatoma	30076	Scaffold	full		GCA_041684035	Monosolenium tenerum	Streptophyta	Marchantiales	Monosoleniaceae	Monosolenium	179056	Chromosome	full
GCA_014754425	Oryx dammah	Chordata	Artiodactyla	Bovidae	Oryx	59534	Scaffold	full		GCA_015111975	Telmatochromis bifrenatus	Chordata	Cichliformes	Cichlidae	Telmatochromis	34809	Scaffold	full		GCA_017140985	Hormaphis cornu	Arthropoda	Hemiptera	Hormaphididae	Hormaphis	30177	Chromosome	full		GCA_037447605	Zygnema circumcarinatum	Streptophyta	Zygnematales	Zygnemataceae	Zygnema	35869	Chromosome	full
GCA_006417275	Ourebia ourebi	Chordata	Artiodactyla	Bovidae	Ourebia	59536	Scaffold	full		GCA_015107575	Telmatochromis vittatus	Chordata	Cichliformes	Cichlidae	Telmatochromis	34811	Scaffold	full		GCA_911387925	Bombus hypnorum	Arthropoda	Hymenoptera	Apidae	Bombus	30191	Chromosome	full		GCA_030737815	Allium fistulosum	Streptophyta	Asparagales	Amaryllidaceae	Allium	35875	Chromosome	full
GCA_040182635	Pantholops hodgsonii	Chordata	Artiodactyla	Bovidae	Pantholops	59538	Chromosome	full		GCA_015107115	Triglachromis otostigma	Chordata	Cichliformes	Cichlidae	Triglachromis	34813	Scaffold	full		GCA_964186655	Bombus lapidarius	Arthropoda	Hymenoptera	Apidae	Bombus	30192	Chromosome	full		GCA_018326465	Flaveria floridana	Streptophyta	Asterales	Asteraceae	Flaveria	35878	Scaffold	full
GCA_003182575	Pseudois nayaur	Chordata	Artiodactyla	Bovidae	Pseudois	59542	Scaffold	full		GCA_004916995	Morone saxatilis	Chordata	NA	Moronidae	Morone	34816	Scaffold	full		GCA_930367275	Bombus pratorum	Arthropoda	Hymenoptera	Apidae	Bombus	30194	Chromosome	full		GCA_001879475	Ipomoea nil	Streptophyta	Solanales	Convolvulaceae	Ipomoea	35883	Scaffold	full
GCA_006410735	Raphicerus campestris	Chordata	Artiodactyla	Bovidae	Raphicerus	59544	Scaffold	full		GCA_025802055	Pica pica	Chordata	Passeriformes	Corvidae	Pica	34924	Scaffold	full		GCA_910591885	Bombus terrestris	Arthropoda	Hymenoptera	Apidae	Bombus	30195	Chromosome	full		GCA_003576665	Ipomoea trifida	Streptophyta	Solanales	Convolvulaceae	Ipomoea	35884	Chromosome	full
GCA_006410935	Redunca redunca	Chordata	Artiodactyla	Bovidae	Redunca	59556	Scaffold	full		GCA_018881555	Amblyornis subalaris	Chordata	Passeriformes	Ptilonorhynchidae	Amblyornis	34926	Scaffold	full		GCA_911622165	Bombus sylvestris	Arthropoda	Hymenoptera	Apidae	Bombus	30201	Chromosome	full		GCA_003576645	Ipomoea triloba	Streptophyta	Solanales	Convolvulaceae	Ipomoea	35885	Chromosome	full
GCA_963575115	Chlorocebus pygerythrus	Chordata	Primates	Cercopithecidae	Chlorocebus	60710	Scaffold	full		GCA_041221845	Vireo gilvus	Chordata	Passeriformes	Vireonidae	Vireo	34945	Scaffold	full		GCA_963556215	Bombus vestalis	Arthropoda	Hymenoptera	Apidae	Bombus	30202	Chromosome	full		GCA_032362305	Paeonia lactiflora	Streptophyta	Saxifragales	Paeoniaceae	Paeonia	35924	Scaffold	full
GCA_015252025	Chlorocebus sabaeus	Chordata	Primates	Cercopithecidae	Chlorocebus	60711	Scaffold	full		GCA_035047045	Vireo griseus	Chordata	Passeriformes	Vireonidae	Vireo	34948	Scaffold	full		GCA_010416935	Polistes fuscatus	Arthropoda	Hymenoptera	Vespidae	Polistes	30207	Scaffold	full		GCA_036245055	Diospyros kaki	Streptophyta	Ericales	Ebenaceae	Diospyros	35925	Contig	full
GCA_907164435	Acomys dimidiatus	Chordata	Rodentia	Muridae	Acomys	60744	Chromosome	full		GCA_038406135	Vireo solitarius	Chordata	Passeriformes	Vireonidae	Vireo	34950	Scaffold	full		GCA_905340365	Vespula germanica	Arthropoda	Hymenoptera	Vespidae	Vespula	30212	Chromosome	full		GCA_030347555	Lablab purpureus	Streptophyta	Fabales	Fabaceae	Lablab	35936	Chromosome	full
GCA_903995435	Acomys russatus	Chordata	Rodentia	Muridae	Acomys	60746	Chromosome	full		GCA_041108475	Vireo vicinior	Chordata	Passeriformes	Vireonidae	Vireo	34953	Scaffold	full		GCA_014466175	Vespula pensylvanica	Arthropoda	Hymenoptera	Vespidae	Vespula	30213	Chromosome	full		GCA_046269325	Elaeocarpus petiolatus	Streptophyta	Oxalidales	Elaeocarpaceae	Elaeocarpus	571378	Chromosome	full
GCA_011762505	Arvicanthis niloticus	Chordata	Rodentia	Muridae	Arvicanthis	61156	Chromosome	full		GCA_041107735	Vireo bellii	Chordata	Passeriformes	Vireonidae	Vireo	34954	Scaffold	full		GCA_000444245	Botryllus schlosseri	Chordata	Stolidobranchia	Styelidae	Botryllus	30301	Scaffold	full		GCA_025448175	Aronia arbutifolia	Streptophyta	Rosales	Rosaceae	Aronia	36594	Scaffold	full
GCA_019924945	Felis chaus	Chordata	Carnivora	Felidae	Felis	61376	Chromosome	full		GCA_013396875	Vireo altiloquus	Chordata	Passeriformes	Vireonidae	Vireo	34956	Scaffold	full		GCA_009936505	Holothuria glaberrima	Echinodermata	Aspidochirotida	Holothuriidae	Holothuria	31192	Scaffold	full		GCA_903112645	Prunus armeniaca	Streptophyta	Rosales	Rosaceae	Prunus	36596	Contig	full
GCA_032458615	Felis nigripes	Chordata	Carnivora	Felidae	Felis	61379	Chromosome	full		GCA_004320005	Hydrophis melanocephalus	Chordata	Squamata	Hydrophiidae	Hydrophis	34990	Scaffold	full		GCA_947247005	Spisula solida	Mollusca	Venerida	Mactridae	Spisula	31201	Chromosome	full		GCA_015708375	Cydonia oblonga	Streptophyta	Rosales	Rosaceae	Cydonia	36610	Contig	full
GCA_007474595	Lynx canadensis	Chordata	Carnivora	Felidae	Lynx	61383	Chromosome	full		GCA_004319985	Emydocephalus ijimae	Chordata	Squamata	Hydrophiidae	Emydocephalus	34996	Scaffold	full		GCA_963678985	Spisula subtruncata	Mollusca	Venerida	Mactridae	Spisula	31202	Chromosome	full		GCA_024362995	Heteromeles arbutifolia	Streptophyta	Rosales	Rosaceae	Heteromeles	36612	Scaffold	full
GCA_022079265	Lynx rufus	Chordata	Carnivora	Felidae	Lynx	61384	Scaffold	full		GCA_009769535	Thamnophis elegans	Chordata	Squamata	Colubridae	Thamnophis	35005	Chromosome	full		GCA_032209605	Mactromeris polynyma	Mollusca	Venerida	Mactridae	Mactromeris	31204	Scaffold	full		GCA_001247695	Cymbomonas tetramitiformis	Chlorophyta	Pyramimonadales	Pyramimonadaceae	Cymbomonas	36881	Scaffold	full
GCA_022837055	Prionailurus viverrinus	Chordata	Carnivora	Felidae	Prionailurus	61388	Chromosome	full		GCA_001077635	Thamnophis sirtalis	Chordata	Squamata	Colubridae	Thamnophis	35019	Scaffold	full		GCA_964036315	Acanthosepion esculentum	Mollusca	Sepiida	Sepiidae	Acanthosepion	31210	Chromosome	full		GCA_018697155	Pyramimonas parkeae	Chlorophyta	Pyramimonadales	Pyramimonadaceae	Pyramimonas	36894	Contig	full
GCA_016801355	Caracal caracal	Chordata	Carnivora	Felidae	Caracal	61394	Scaffold	full		GCA_001625485	Crotalus horridus	Chordata	Squamata	Viperidae	Crotalus	35024	Scaffold	full		GCA_037325665	Littorina saxatilis	Mollusca	Littorinimorpha	Littorinidae	Littorina	31220	Chromosome	full		GCA_037043015	Bryum argenteum	Streptophyta	Bryales	Bryaceae	Bryum	37413	Chromosome	full
GCA_028564725	Otocolobus manul	Chordata	Carnivora	Felidae	Otocolobus	61408	Chromosome	full		GCA_028554395	Pezoporus wallicus	Chordata	Psittaciformes	Psittacidae	Pezoporus	35540	Contig	full		GCA_010183535	Caenorhabditis remanei	Nematoda	Rhabditida	Rhabditidae	Caenorhabditis	31234	Chromosome	full		GCA_030704615	Takakia lepidozioides	Streptophyta	Takakiales	Takakiaceae	Takakia	37425	Chromosome	full
GCA_028018385	Neofelis nebulosa	Chordata	Carnivora	Felidae	Neofelis	61452	Chromosome	full		GCA_000150855	Mchenga conophoros	Chordata	Cichliformes	Cichlidae	Mchenga	35575	Scaffold	full		GCA_008729115	Dirofilaria repens	Nematoda	Rhabditida	Onchocercidae	Dirofilaria	31241	Contig	full		GCA_011763485	Isoetes engelmannii	Streptophyta	Isoetales	Isoetaceae	Isoetes	37427	Scaffold	full
GCA_001698545	Rhinopithecus bieti	Chordata	Primates	Cercopithecidae	Rhinopithecus	61621	Scaffold	full		GCA_045791955	Oncorhynchus clarkii lewisi	Chordata	Salmoniformes	Salmonidae	Oncorhynchus	490388	Chromosome	full		GCA_018350325	Globodera rostochiensis	Nematoda	Rhabditida	Heteroderidae	Globodera	31243	Scaffold	full		GCA_947683365	Euphorbia pulcherrima	Streptophyta	Malpighiales	Euphorbiaceae	Euphorbia	37495	Contig	full
GCA_007565055	Rhinopithecus roxellana	Chordata	Primates	Cercopithecidae	Rhinopithecus	61622	Chromosome	full		GCA_009733165	Naja naja	Chordata	Squamata	Elapidae	Naja	35670	Chromosome	full		GCA_944470405	Schistosoma mattheei	Platyhelminthes	Strigeidida	Schistosomatidae	Schistosoma	31246	Chromosome	full		GCA_033971965	Cucurbita ficifolia	Streptophyta	Cucurbitales	Cucurbitaceae	Cucurbita	37645	Chromosome	full
GCA_963574555	Nomascus gabriellae	Chordata	Primates	Hylobatidae	Nomascus	61852	Scaffold	full		GCA_004010195	Chiloscyllium plagiosum	Chordata	Orectolobiformes	Hemiscylliidae	Chiloscyllium	36176	Chromosome	full		GCA_019457755	Venturia canescens	Arthropoda	Hymenoptera	Ichneumonidae	Venturia	32260	Chromosome	full		GCA_018691285	Cucurbita argyrosperma subsp. sororia	Streptophyta	Cucurbitales	Cucurbitaceae	Cucurbita	37648	Chromosome	full
GCA_006542625	Nomascus leucogenys	Chordata	Primates	Hylobatidae	Nomascus	61853	Chromosome	full		GCA_039881085	Coregonus artedi	Chordata	Salmoniformes	Salmonidae	Coregonus	36181	Chromosome	full		GCA_000239435	Tetranychus urticae	Arthropoda	Trombidiformes	Tetranychidae	Tetranychus	32264	Scaffold	full		GCA_018350135	Citrus trifoliata	Streptophyta	Sapindales	Rutaceae	Citrus	37690	Chromosome	full
GCA_963455305	Plecotus auritus	Chordata	Chiroptera	Vespertilionidae	Plecotus	61862	Chromosome	full		GCA_023634145	Thymallus thymallus	Chordata	Salmoniformes	Salmonidae	Thymallus	36185	Chromosome	full		GCA_035042245	Drosophila heteroneura	Arthropoda	Diptera	Drosophilidae	Drosophila	32382	Contig	full		GCA_032270645	Opuntiella californica	Rhodophyta	Gigartinales	NA	Opuntiella	38362	Scaffold	full
GCA_002564285	Tympanoctomys barrerae	Chordata	Rodentia	Octodontidae	Tympanoctomys	61882	Scaffold	full		GCA_009756495	Chionodraco hamatus	Chordata	Perciformes	Channichthyidae	Chionodraco	36188	Scaffold	full		GCA_012977825	Pteromalus puparum	Arthropoda	Hymenoptera	Pteromalidae	Pteromalus	32389	Chromosome	full		GCA_007726485	Eragrostis curvula	Streptophyta	Poales	Poaceae	Eragrostis	38414	Chromosome	full
GCA_029834395	Sorex fumeus	Chordata	Eulipotyphla	Soricidae	Sorex	62283	Contig	full		GCA_023974075	Chaenocephalus aceratus	Chordata	Perciformes	Channichthyidae	Chaenocephalus	36190	Chromosome	full		GCA_020080835	Cotesia glomerata	Arthropoda	Hymenoptera	Braconidae	Cotesia	32391	Chromosome	full		GCA_002205965	Kappaphycus alvarezii	Rhodophyta	Gigartinales	Solieriaceae	Kappaphycus	38544	Contig	full
GCA_029532125	Lepus townsendii	Chordata	Lagomorpha	Leporidae	Lepus	63225	Scaffold	full		GCA_943590835	Pagetodes antarcticus	Chordata	Perciformes	Channichthyidae	Pagetodes	36192	Scaffold	full		GCA_038277355	Encarsia formosa	Arthropoda	Hymenoptera	Aphelinidae	Encarsia	32400	Chromosome	full		GCA_032274785	Ajuga reptans	Streptophyta	Lamiales	Lamiaceae	Ajuga	38596	Scaffold	full
GCA_020662805	Glaucomys volans	Chordata	Rodentia	Sciuridae	Glaucomys	64683	Scaffold	full		GCA_943590895	Pagetopsis macropterus	Chordata	Perciformes	Channichthyidae	Pagetopsis	36194	Scaffold	full		GCA_025266255	Trissolcus basalis	Arthropoda	Hymenoptera	Scelionidae	Trissolcus	32421	Scaffold	full		GCA_019359835	Pharus latifolius	Streptophyta	Poales	Poaceae	Pharus	38686	Chromosome	full
GCA_028646595	Phalanger gymnotis	Chordata	Diprotodontia	Phalangeridae	Phalanger	65615	Chromosome	full		GCA_943593355	Trematomus hansoni	Chordata	Perciformes	Nototheniidae	Trematomus	36196	Scaffold	full		GCA_034700725	Trichoniscus pusillus	Arthropoda	Isopoda	Trichoniscidae	Trichoniscus	33330	Scaffold	full		GCA_005191435	Raddia distichophylla	Streptophyta	Poales	Poaceae	Raddia	38704	Scaffold	full
GCA_028646515	Pseudochirops corinnae	Chordata	Diprotodontia	Pseudocheiridae	Pseudochirops	65629	Chromosome	full		GCA_011823955	Dissostichus mawsoni	Chordata	Perciformes	Nototheniidae	Dissostichus	36200	Scaffold	full		GCA_012273895	Zerene cesonia	Arthropoda	Lepidoptera	Pieridae	Zerene	33412	Chromosome	full		GCA_036346405	Phyllostachys edulis	Streptophyta	Poales	Poaceae	Phyllostachys	38705	Chromosome	full
GCA_028533205	Lagorchestes hirsutus	Chordata	Diprotodontia	Macropodidae	Lagorchestes	65632	Chromosome	full		GCA_943591055	Gobionotothen gibberifrons	Chordata	Perciformes	Nototheniidae	Gobionotothen	36202	Scaffold	full		GCA_016802625	Heliconius numata	Arthropoda	Lepidoptera	Nymphalidae	Heliconius	33419	Scaffold	full		GCA_036346145	Olyra latifolia	Streptophyta	Poales	Poaceae	Olyra	38716	Chromosome	full
GCA_963574185	Trachypithecus johnii	Chordata	Primates	Cercopithecidae	Trachypithecus	66063	Scaffold	full		GCA_943593645	Bovichtus variegatus	Chordata	Perciformes	Bovichtidae	Bovichtus	36205	Scaffold	full		GCA_045786645	Macrocentrus cingulum	Arthropoda	Hymenoptera	Braconidae	Macrocentrus	535359	Chromosome	full		GCA_001602295	Zoysia matrella	Streptophyta	Poales	Poaceae	Zoysia	38722	Scaffold	full
GCA_963574015	Saimiri ustus	Chordata	Primates	Cebidae	Saimiri	66265	Scaffold	full		GCA_943590885	Histiodraco velifer	Chordata	Perciformes	Artedidraconidae	Histiodraco	36208	Scaffold	full		GCA_964144555	Heliconius congener	Arthropoda	Lepidoptera	Nymphalidae	Heliconius	33422	Chromosome	full		GCA_016808335	Panicum virgatum	Streptophyta	Poales	Poaceae	Panicum	38727	Chromosome	full
GCA_006408675	Madoqua kirkii	Chordata	Artiodactyla	Bovidae	Madoqua	66434	Scaffold	full		GCA_905171665	Trachurus trachurus	Chordata	Carangiformes	Carangidae	Trachurus	36212	Chromosome	full		GCA_900067975	Heliconius heurippa	Arthropoda	Lepidoptera	Nymphalidae	Heliconius	33423	Scaffold	full		GCA_905216605	Arabidopsis arenosa	Streptophyta	Brassicales	Brassicaceae	Arabidopsis	38785	Chromosome	full
GCA_006410495	Tragelaphus scriptus	Chordata	Artiodactyla	Bovidae	Tragelaphus	66440	Scaffold	full		GCA_027574825	Ciconia nigra	Chordata	Ciconiiformes	Ciconiidae	Ciconia	36241	Scaffold	full		GCA_046424425	Hippodamia variegata	Arthropoda	Coleoptera	Coccinellidae	Hippodamia	703264	Chromosome	full		GCA_028411795	Euphorbia peplus	Streptophyta	Malpighiales	Euphorbiaceae	Euphorbia	38846	Chromosome	full
GCA_006410615	Neotragus moschatus	Chordata	Artiodactyla	Bovidae	Neotragus	66442	Scaffold	full		GCA_045838465	Emberiza hortulana	Chordata	Passeriformes	Fringillidae	Emberiza	498208	Scaffold	full		GCA_040966775	Heliconius hewitsoni	Arthropoda	Lepidoptera	Nymphalidae	Heliconius	33426	Scaffold	full		GCA_001642375	Mentha longifolia	Streptophyta	Lamiales	Lamiaceae	Mentha	38859	Chromosome	full
GCA_006410675	Oreotragus oreotragus	Chordata	Artiodactyla	Bovidae	Oreotragus	66444	Scaffold	full		GCA_025727715	Gyps fulvus	Chordata	Accipitriformes	Accipitridae	Gyps	36247	Scaffold	full		GCA_001485965	Heliconius ismenius	Arthropoda	Lepidoptera	Nymphalidae	Heliconius	33427	Scaffold	full		GCA_964102825	Quercus petraea	Streptophyta	Fagales	Fagaceae	Quercus	38865	Chromosome	full
GCA_917880005	Nanger dama	Chordata	Artiodactyla	Bovidae	Nanger	67940	Scaffold	full		GCA_021398385	Gyps himalayensis	Chordata	Accipitriformes	Accipitridae	Gyps	36248	Contig	full		GCA_900068725	Heliconius pachinus	Arthropoda	Lepidoptera	Nymphalidae	Heliconius	33428	Scaffold	full		GCA_046630485	Musa nagensium	Streptophyta	Zingiberales	Musaceae	Musa	574493	Complete Genome	full
GCA_022376915	Moschus berezovskii	Chordata	Artiodactyla	Moschidae	Moschus	68408	Scaffold	full		GCA_014363025	Corvus macrorhynchos	Chordata	Passeriformes	Corvidae	Corvus	36249	Scaffold	full		GCA_040967115	Heliconius wallacei	Arthropoda	Lepidoptera	Nymphalidae	Heliconius	33429	Scaffold	full		GCA_035079005	Fraxinus americana	Streptophyta	Lamiales	Oleaceae	Fraxinus	38872	Chromosome	full
GCA_006461725	Moschus chrysogaster	Chordata	Artiodactyla	Moschidae	Moschus	68412	Scaffold	full		GCA_003713305	Cicinnurus regius	Chordata	Passeriformes	Paradisaeidae	Cicinnurus	36263	Scaffold	full		GCA_040965895	Heliconius atthis	Arthropoda	Lepidoptera	Nymphalidae	Heliconius	33430	Scaffold	full		GCA_019097785	Fraxinus excelsior	Streptophyta	Lamiales	Oleaceae	Fraxinus	38873	Chromosome	full
GCA_004024705	Moschus moschiferus	Chordata	Artiodactyla	Moschidae	Moschus	68415	Scaffold	full		GCA_036971445	Narcine bancroftii	Chordata	Torpediniformes	Narcinidae	Narcine	1343680	Chromosome	full		GCA_041107935	Heliconius erato	Arthropoda	Lepidoptera	Nymphalidae	Heliconius	33431	Scaffold	full		GCA_903798235	Fraxinus ornus	Streptophyta	Lamiales	Oleaceae	Fraxinus	38874	Scaffold	full
GCA_028533335	Chrysocyon brachyurus	Chordata	Carnivora	Canidae	Chrysocyon	68728	Chromosome	full		GCA_013400445	Leiothrix lutea	Chordata	Passeriformes	Leiothrichidae	Leiothrix	36275	Scaffold	full		GCA_040966855	Heliconius eleuchia	Arthropoda	Lepidoptera	Nymphalidae	Heliconius	33432	Scaffold	full		GCA_042919405	Ficus benjamina	Streptophyta	Rosales	Moraceae	Ficus	182105	Chromosome	full
GCA_023170115	Speothos venaticus	Chordata	Carnivora	Canidae	Speothos	68741	Scaffold	full		GCA_017612475	Zosterops japonicus	Chordata	Passeriformes	Zosteropidae	Zosterops	36299	Scaffold	full		GCA_964147245	Heliconius sapho	Arthropoda	Lepidoptera	Nymphalidae	Heliconius	33433	Chromosome	full		GCA_932294415	Quercus robur	Streptophyta	Fagales	Fagaceae	Quercus	38942	Chromosome	full
GCA_006411685	Tragelaphus buxtoni	Chordata	Artiodactyla	Bovidae	Tragelaphus	69296	Scaffold	full		GCA_000687375	Pelecanus crispus	Chordata	Pelecaniformes	Pelecanidae	Pelecanus	36300	Scaffold	full		GCA_030704555	Heliconius charithonia	Arthropoda	Lepidoptera	Nymphalidae	Heliconius	33434	Chromosome	full		GCA_031470985	Agastache rugosa	Streptophyta	Lamiales	Lamiaceae	Agastache	39271	Chromosome	full
GCA_935064755	Tragelaphus eurycerus	Chordata	Artiodactyla	Bovidae	Tragelaphus	69297	Contig	full		GCA_029375565	Gekko gecko	Chordata	Squamata	Gekkonidae	Gekko	36310	Scaffold	full		GCA_964145975	Heliconius antiochus	Arthropoda	Lepidoptera	Nymphalidae	Heliconius	33435	Chromosome	full		GCA_014058105	Kingdonia uniflora	Streptophyta	Ranunculales	Circaeasteraceae	Kingdonia	39325	Contig	full
GCA_006408755	Eudorcas thomsonii	Chordata	Artiodactyla	Bovidae	Eudorcas	69308	Scaffold	full		GCA_001649575	Kryptolebias marmoratus	Chordata	Cyprinodontiformes	Rivulidae	Kryptolebias	37003	Chromosome	full		GCA_040967235	Heliconius demeter	Arthropoda	Lepidoptera	Nymphalidae	Heliconius	33436	Scaffold	full		GCA_028984105	Lavandula angustifolia	Streptophyta	Lamiales	Lamiaceae	Lavandula	39329	Chromosome	full
GCA_006410535	Litocranius walleri	Chordata	Artiodactyla	Bovidae	Litocranius	69311	Scaffold	full		GCA_030936135	Gavia stellata	Chordata	Gaviiformes	Gaviidae	Gavia	37040	Chromosome	full		GCA_018231645	Heliconius ricini	Arthropoda	Lepidoptera	Nymphalidae	Heliconius	33437	Contig	full		GCA_046718605	Chenopodium strictum	Streptophyta	Caryophyllales	Chenopodiaceae	Chenopodium	581245	Chromosome	full
GCA_026018925	Tupaia tana	Chordata	Scandentia	Tupaiidae	Tupaia	70687	Scaffold	full		GCA_013389945	Fregata magnificens	Chordata	Suliformes	Fregatidae	Fregata	37042	Scaffold	full		GCA_040967355	Heliconius egeria	Arthropoda	Lepidoptera	Nymphalidae	Heliconius	33438	Scaffold	full		GCA_036937905	Salvia rosmarinus	Streptophyta	Lamiales	Lamiaceae	Salvia	39367	Chromosome	full
GCA_963573385	Cacajao melanocephalus	Chordata	Primates	Pitheciidae	Cacajao	70825	Scaffold	full		GCA_002174335	Phalacrocorax brasilianus	Chordata	Suliformes	Phalacrocoracidae	Phalacrocorax	37046	Scaffold	full		GCA_045838495	Acanthochitona rubrolineata	Mollusca	Chitonida	Acanthochitonidae	Acanthochitona	761904	Chromosome	full		GCA_963669365	Verbascum thapsus	Streptophyta	Lamiales	Scrophulariaceae	Verbascum	39388	Chromosome	full
GCA_963574195	Saimiri oerstedii	Chordata	Primates	Cebidae	Saimiri	70928	Scaffold	full		GCA_013400755	Pelecanoides urinatrix	Chordata	Procellariiformes	Procellariidae	Pelecanoides	37079	Scaffold	full		GCA_040966515	Heliconius xanthocles	Arthropoda	Lepidoptera	Nymphalidae	Heliconius	33440	Scaffold	full		GCA_028659135	Plantago lanceolata	Streptophyta	Lamiales	Plantaginaceae	Plantago	39414	Scaffold	full
GCA_004026745	Myrmecophaga tridactyla	Chordata	Pilosa	Myrmecophagidae	Myrmecophaga	71006	Scaffold	full		GCA_010076225	Spheniscus magellanicus	Chordata	Sphenisciformes	Spheniscidae	Spheniscus	37081	Scaffold	full		GCA_046119115	Semiaphis heraclei	Arthropoda	Hemiptera	Aphididae	Semiaphis	796293	Chromosome	full		GCA_963669245	Quercus cerris	Streptophyta	Fagales	Fagaceae	Quercus	39468	Chromosome	full
GCA_004024585	Paradoxurus hermaphroditus	Chordata	Carnivora	Viverridae	Paradoxurus	71117	Scaffold	full		GCA_044758275	Melanorivulus atlanticus	Chordata	Cyprinodontiformes	Rivulidae	Melanorivulus	1671883	Scaffold	full		GCA_021202915	Heliconius himera	Arthropoda	Lepidoptera	Nymphalidae	Heliconius	33442	Contig	full		GCA_032274545	Agave americana	Streptophyta	Asparagales	Asparagaceae	Agave	39510	Scaffold	full
GCA_004024925	Scalopus aquaticus	Chordata	Eulipotyphla	Talpidae	Scalopus	71119	Scaffold	full		GCA_035584275	Gambusia yucatana	Chordata	Cyprinodontiformes	Poeciliidae	Gambusia	37289	Scaffold	full		GCA_917862395	Heliconius sara	Arthropoda	Lepidoptera	Nymphalidae	Heliconius	33443	Chromosome	full		GCA_032191725	Narcissus pseudonarcissus	Streptophyta	Asparagales	Amaryllidaceae	Narcissus	39639	Scaffold	full
GCA_020276665	Muntiacus crinifrons	Chordata	Artiodactyla	Cervidae	Muntiacus	71854	Chromosome	full		GCA_031468815	Morus bassanus	Chordata	Suliformes	Sulidae	Morus	37578	Chromosome	full		GCA_046119055	Gorgonocephalus arcticus	Echinodermata	Euryalida	Gorgonocephalidae	Gorgonocephalus	869193	Contig	full		GCA_958450325	Agrostemma githago	Streptophyta	Caryophyllales	Caryophyllaceae	Agrostemma	39848	Chromosome	full
GCA_006410555	Capra ibex	Chordata	Artiodactyla	Bovidae	Capra	72542	Scaffold	full		GCA_963513975	Fringilla coelebs	Chordata	Passeriformes	Fringillidae	Fringilla	37598	Chromosome	full		GCA_040966755	Heliconius leucadia	Arthropoda	Lepidoptera	Nymphalidae	Heliconius	33445	Scaffold	full		GCA_029255685	Silene conica	Streptophyta	Caryophyllales	Caryophyllaceae	Silene	39875	Chromosome	full
GCA_003182615	Capra sibirica	Chordata	Artiodactyla	Bovidae	Capra	72544	Scaffold	full		GCA_032274745	Carduelis carduelis	Chordata	Passeriformes	Fringillidae	Carduelis	37600	Scaffold	full		GCA_040967155	Heliconius clysonymus	Arthropoda	Lepidoptera	Nymphalidae	Heliconius	33446	Scaffold	full		GCA_009801015	Silene noctiflora	Streptophyta	Caryophyllales	Caryophyllaceae	Silene	39899	Scaffold	full
GCA_027943515	Tokudaia osimensis	Chordata	Rodentia	Muridae	Tokudaia	73109	Scaffold	full		GCA_046056365	Hucho bleekeri	Chordata	Salmoniformes	Salmonidae	Hucho	633558	Chromosome	full		GCA_019049475	Eueides isabella	Arthropoda	Lepidoptera	Nymphalidae	Eueides	33448	Chromosome	full		GCA_022085475	Heliosperma pusillum	Streptophyta	Caryophyllales	Caryophyllaceae	Heliosperma	39905	Scaffold	full
GCA_000283155	Ceratotherium simum simum	Chordata	Perissodactyla	Rhinocerotidae	Ceratotherium	73337	Scaffold	full		GCA_903797595	Erithacus rubecula	Chordata	Passeriformes	Turdidae	Erithacus	37610	Chromosome	full		GCA_035584415	Eueides aliphera	Arthropoda	Lepidoptera	Nymphalidae	Eueides	33449	Scaffold	full		GCA_018983105	Silene uniflora	Streptophyta	Caryophyllales	Caryophyllaceae	Silene	39919	Scaffold	full
GCA_032200785	Phataginus tetradactyla	Chordata	Pholidota	Manidae	Phataginus	73815	Scaffold	full		GCA_013397795	Orthonyx spaldingii	Chordata	Passeriformes	Orthonychidae	Orthonyx	38397	Scaffold	full		GCA_041107715	Heliconius doris	Arthropoda	Lepidoptera	Nymphalidae	Heliconius	33455	Scaffold	full		GCA_042767725	Ageratina adenophora	Streptophyta	Asterales	Asteraceae	Ageratina	176616	Chromosome	full
GCA_036346955	Dipus sagitta	Chordata	Rodentia	Dipodidae	Dipus	73863	Chromosome	full		GCA_022829085	Abramis brama	Chordata	Cypriniformes	Leuciscidae	Abramis	38527	Chromosome	full		GCA_037355905	Heliconius aoede	Arthropoda	Lepidoptera	Nymphalidae	Heliconius	33457	Scaffold	full		GCA_041381385	Dunnia sinensis	Streptophyta	Gentianales	Rubiaceae	Dunnia	187337	Chromosome	full
GCA_029410595	Martes flavigula	Chordata	Carnivora	Mustelidae	Martes	74864	Chromosome	full		GCA_000455745	Alligator sinensis	Chordata	Crocodylia	Alligatoridae	Alligator	38654	Scaffold	full		GCA_037127375	Dione juno	Arthropoda	Lepidoptera	Nymphalidae	Dione	33461	Scaffold	full		GCA_020883675	Bruguiera gymnorhiza	Streptophyta	Malpighiales	Rhizophoraceae	Bruguiera	39984	Scaffold	full
GCA_023783235	Lophocebus aterrimus	Chordata	Primates	Cercopithecidae	Lophocebus	75566	Contig	full		GCA_002896415	Gopherus agassizii	Chordata	Testudines	Testudinidae	Gopherus	38772	Scaffold	full		GCA_033558755	Philaethria dido	Arthropoda	Lepidoptera	Nymphalidae	Philaethria	33463	Scaffold	full		GCA_037832345	Rhizophora mangle	Streptophyta	Malpighiales	Rhizophoraceae	Rhizophora	40031	Contig	full
GCA_963574065	Cercocebus chrysogaster	Chordata	Primates	Cercopithecidae	Cercocebus	75569	Scaffold	full		GCA_903131615	Diplodus sargus	Chordata	Spariformes	Sparidae	Diplodus	38941	Scaffold	full		GCA_947308005	Yponomeuta malinellus	Arthropoda	Lepidoptera	Yponomeutidae	Yponomeuta	33466	Chromosome	full		GCA_000576495	Oryza glumipatula	Streptophyta	Poales	Poaceae	Oryza	40148	Chromosome	full
GCA_010015895	Lontra canadensis	Chordata	Carnivora	Mustelidae	Lontra	76717	Scaffold	full		GCA_037975165	Chaetodon auriga	Chordata	Chaetodontiformes	Chaetodontidae	Chaetodon	39042	Scaffold	full		GCA_046579375	Orthonychiurus folsomi	Arthropoda	Poduromorpha	Onychiuridae	Orthonychiurus	2581074	Chromosome	full		GCA_030864225	Capsicum baccatum var. pendulum	Streptophyta	Solanales	Solanaceae	Capsicum	40320	Chromosome	full
GCA_963422785	Mustela eversmannii	Chordata	Carnivora	Mustelidae	Mustela	77149	Scaffold	full		GCA_012654085	Pantherophis obsoletus	Chordata	Squamata	Colubridae	Pantherophis	39099	Scaffold	full		GCA_008508345	Paragonimus westermani	Platyhelminthes	Plagiorchiida	Troglotrematidae	Paragonimus	34504	Scaffold	full		GCA_029228465	Salix viminalis	Streptophyta	Malpighiales	Salicaceae	Salix	40686	Chromosome	full
GCA_022355385	Mustela nigripes	Chordata	Carnivora	Mustelidae	Mustela	77151	Chromosome	full		GCA_027560395	Boaedon fuliginosus	Chordata	Squamata	Lamprophiidae	Boaedon	39328	Scaffold	full		GCA_001040885	Strongyloides ratti	Nematoda	Rhabditida	Strongyloididae	Strongyloides	34506	Chromosome	full		GCA_026898455	Plectranthus barbatus	Streptophyta	Lamiales	Lamiaceae	Plectranthus	41228	Scaffold	full
GCA_000465285	Eidolon helvum	Chordata	Chiroptera	Pteropodidae	Eidolon	77214	Scaffold	full		GCA_037177355	Melanotaenia trifasciata	Chordata	Atheriniformes	Melanotaeniidae	Melanotaenia	39406	Scaffold	full		GCA_000757645	Steinernema carpocapsae	Nematoda	Rhabditida	Steinernematidae	Steinernema	34508	Chromosome	full		GCA_026212405	Petrea volubilis	Streptophyta	Lamiales	Verbenaceae	Petrea	41233	Chromosome	full
GCA_964194185	Rhinolophus hipposideros	Chordata	Chiroptera	Rhinolophidae	Rhinolophus	77218	Chromosome	full		GCA_041296385	Aphelocoma coerulescens	Chordata	Passeriformes	Corvidae	Aphelocoma	39617	Chromosome	full		GCA_963585895	Sepioteuthis lessoniana	Mollusca	Myopsida	Loliginidae	Sepioteuthis	34570	Chromosome	full		GCA_963692815	Nyctanthes arbor-tristis	Streptophyta	Lamiales	Oleaceae	Nyctanthes	41398	Scaffold	full
GCA_028533395	Rousettus madagascariensis	Chordata	Chiroptera	Pteropodidae	Rousettus	77223	Chromosome	full		GCA_021534815	Acrocephalus arundinaceus	Chordata	Passeriformes	Sylviidae	Acrocephalus	39621	Scaffold	full		GCA_032466195	Katharina tunicata	Mollusca	Chitonida	Mopaliidae	Katharina	34587	Scaffold	full		GCA_040144395	[Myrmecia] bisecta	Chlorophyta	Trebouxiales	Trebouxiaceae	Myrmecia	41462	Scaffold	full
GCA_028571685	Heterohyrax brucei	Chordata	Hyracoidea	Procaviidae	Heterohyrax	77598	Chromosome	full		GCA_020745825	Agelaius phoeniceus	Chordata	Passeriformes	Icteridae	Agelaius	39638	Chromosome	full		GCA_037126465	Ornithodoros turicata	Arthropoda	Ixodida	Argasidae	Ornithodoros	34597	Chromosome	full		GCA_025215565	Flaveria ramosissima	Streptophyta	Asterales	Asteraceae	Flaveria	41578	Chromosome	full
GCA_020826845	Diceros bicornis minor	Chordata	Perissodactyla	Rhinocerotidae	Diceros	77932	Chromosome	full		GCA_027579975	Ciconia abdimii	Chordata	Ciconiiformes	Ciconiidae	Ciconia	39789	Scaffold	full		GCA_023969395	Amblyomma maculatum	Arthropoda	Ixodida	Ixodidae	Amblyomma	34609	Scaffold	full		GCA_964059535	Tragopogon pratensis	Streptophyta	Asterales	Asteraceae	Tragopogon	41653	Chromosome	full
GCA_963575245	Plecturocebus hoffmannsi	Chordata	Primates	Pitheciidae	Plecturocebus	78255	Scaffold	full		GCA_003713295	Parotia lawesii	Chordata	Passeriformes	Paradisaeidae	Parotia	39961	Scaffold	full		GCA_013436015	Rhipicephalus annulatus	Arthropoda	Ixodida	Ixodidae	Rhipicephalus	34611	Contig	full		GCA_032270325	Rhodymenia pacifica	Rhodophyta	Rhodymeniales	Rhodymeniaceae	Rhodymenia	41701	Scaffold	full
GCA_026956025	Macaca cyclopis	Chordata	Primates	Cercopithecidae	Macaca	78449	Chromosome	full		GCA_003713215	Paradisaea rubra	Chordata	Passeriformes	Paradisaeidae	Paradisaea	39963	Scaffold	full		GCA_964199285	Ixodes hexagonus	Arthropoda	Ixodida	Ixodidae	Ixodes	34612	Scaffold	full		GCA_945859875	Cuscuta europaea	Streptophyta	Solanales	Convolvulaceae	Cuscuta	41803	Contig	full
GCA_963573905	Presbytis comata	Chordata	Primates	Cercopithecidae	Presbytis	78452	Scaffold	full		GCA_030684275	Acipenser oxyrinchus oxyrinchus	Chordata	Acipenseriformes	Acipenseridae	Acipenser	40147	Chromosome	full		GCA_013358835	Ixodes persulcatus	Arthropoda	Ixodida	Ixodidae	Ixodes	34615	Scaffold	full		GCA_964035585	Polytrichum formosum	Streptophyta	Polytrichales	Polytrichaceae	Polytrichum	41836	Chromosome	full
GCA_963575005	Saguinus labiatus	Chordata	Primates	Cebidae	Saguinus	78454	Scaffold	full		GCA_005870125	Lonchura striata	Chordata	Passeriformes	Estrildidae	Lonchura	40157	Chromosome	full		GCA_023375885	Dermacentor andersoni	Arthropoda	Ixodida	Ixodidae	Dermacentor	34620	Chromosome	full		GCA_002220235	Bathycoccus prasinos	Chlorophyta	Mamiellales	Bathycoccaceae	Bathycoccus	41875	Chromosome	full
GCA_963574875	Lepilemur dorsalis	Chordata	Primates	Lepilemuridae	Lepilemur	78583	Scaffold	full		GCA_030625065	Alectoris magna	Chordata	Galliformes	Phasianidae	Alectoris	40179	Chromosome	full		GCA_030522465	Rhipicephalus appendiculatus	Arthropoda	Ixodida	Ixodidae	Rhipicephalus	34631	Contig	full		GCA_938743325	Pycnococcus provasolii	Chlorophyta	NA	Pycnococcaceae	Pycnococcus	41880	Chromosome	full
GCA_963573855	Lepilemur septentrionalis	Chordata	Primates	Lepilemuridae	Lepilemur	78584	Scaffold	full		GCA_015108215	Neolamprologus leleupi	Chordata	Cichliformes	Cichlidae	Neolamprologus	40189	Scaffold	full		GCA_013339695	Rhipicephalus sanguineus	Arthropoda	Ixodida	Ixodidae	Rhipicephalus	34632	Chromosome	full		GCA_009746045	Mesostigma viride	Streptophyta	Mesostigmatales	Mesostigmataceae	Mesostigma	41882	Scaffold	full
GCA_963574885	Lepilemur ruficaudatus	Chordata	Primates	Lepilemuridae	Lepilemur	78866	Scaffold	full		GCA_015109125	Neolamprologus tretocephalus	Chordata	Cichliformes	Cichlidae	Neolamprologus	40190	Scaffold	full		GCA_000255335	Galendromus occidentalis	Arthropoda	Mesostigmata	Phytoseiidae	Galendromus	34638	Scaffold	full		GCA_028566215	Silene coronaria	Streptophyta	Caryophyllales	Caryophyllaceae	Silene	42034	Scaffold	full
GCA_000317375	Microtus ochrogaster	Chordata	Rodentia	Cricetidae	Microtus	79684	Chromosome	full		GCA_028551555	Melozone crissalis	Chordata	Passeriformes	Passerellidae	Melozone	40204	Contig	full		GCA_003439945	Dermanyssus gallinae	Arthropoda	Mesostigmata	Dermanyssidae	Dermanyssus	34641	Contig	full		GCA_036897335	Silene vulgaris	Streptophyta	Caryophyllales	Caryophyllaceae	Silene	42043	Contig	full
GCA_003227395	Tursiops aduncus	Chordata	Artiodactyla	Delphinidae	Tursiops	79784	Scaffold	full		GCA_013401375	Spizella passerina	Chordata	Passeriformes	Passerellidae	Spizella	40210	Scaffold	full		GCA_000484575	Olivierus martensii	Arthropoda	Scorpiones	Buthidae	Olivierus	34649	Contig	full		GCA_002207925	Prunus avium	Streptophyta	Rosales	Rosaceae	Prunus	42229	Scaffold	full
GCA_004363575	Solenodon paradoxus	Chordata	Eulipotyphla	Solenodontidae	Solenodon	79805	Scaffold	full		GCA_003829775	Junco hyemalis	Chordata	Passeriformes	Passerellidae	Junco	40217	Chromosome	full		GCA_951394005	Protophormia terraenovae	Arthropoda	Diptera	Calliphoridae	Protophormia	34676	Chromosome	full		GCA_009389715	Phoenix dactylifera	Streptophyta	Arecales	Arecaceae	Phoenix	42345	Chromosome	full
GCA_009828535	Hylobates moloch	Chordata	Primates	Hylobatidae	Hylobates	81572	Scaffold	full		GCA_027495735	Lutjanus campechanus	Chordata	Lutjaniformes	Lutjanidae	Lutjanus	40505	Scaffold	full		GCA_018904565	Drosophila tsacasi	Arthropoda	Diptera	Drosophilidae	Drosophila	34677	Scaffold	full		GCA_036927795	Iris macrosiphon	Streptophyta	Asparagales	Iridaceae	Iris	42569	Scaffold	full
GCA_006942125	Hippotragus niger niger	Chordata	Artiodactyla	Bovidae	Hippotragus	82127	Scaffold	full		GCA_902827165	Trematomus bernacchii	Chordata	Perciformes	Nototheniidae	Trematomus	40690	Scaffold	full		GCA_905187475	Syritta pipiens	Arthropoda	Diptera	Syrphidae	Syritta	34682	Chromosome	full		GCA_032359685	Pittosporum tobira	Streptophyta	Apiales	Pittosporaceae	Pittosporum	43073	Scaffold	full
GCA_963575075	Propithecus diadema	Chordata	Primates	Indriidae	Propithecus	83281	Scaffold	full		GCA_012861695	Trematomus loennbergii	Chordata	Perciformes	Nototheniidae	Trematomus	40692	Scaffold	full		GCA_000473525	Anopheles melas	Arthropoda	Diptera	Culicidae	Anopheles	34690	Scaffold	full		GCA_948329865	Linaria vulgaris	Streptophyta	Lamiales	Plantaginaceae	Linaria	43171	Chromosome	full
GCA_907169655	Acomys percivali	Chordata	Rodentia	Muridae	Acomys	83527	Chromosome	full		GCA_943590805	Trematomus scotti	Chordata	Perciformes	Nototheniidae	Trematomus	40693	Scaffold	full		GCA_000349065	Anopheles quadriannulatus	Arthropoda	Diptera	Culicidae	Anopheles	34691	Scaffold	full		GCA_005239225	Populus alba	Streptophyta	Malpighiales	Salicaceae	Populus	43335	Chromosome	full
GCA_907164505	Acomys kempi	Chordata	Rodentia	Muridae	Acomys	83762	Chromosome	full		GCA_964106855	Grus grus	Chordata	Gruiformes	Gruidae	Grus	40816	Chromosome	full		GCA_001594115	Trachymyrmex septentrionalis	Arthropoda	Hymenoptera	Formicidae	Trachymyrmex	34720	Scaffold	full		GCA_040182965	Clitoria ternatea	Streptophyta	Fabales	Fabaceae	Clitoria	43366	Chromosome	full
GCA_010411085	Cervus hanglu yarkandensis	Chordata	Artiodactyla	Cervidae	Cervus	84702	Chromosome	full		GCA_004360235	Grus nigricollis	Chordata	Gruiformes	Gruidae	Grus	40817	Scaffold	full		GCA_010416905	Polistes dorsalis	Arthropoda	Hymenoptera	Vespidae	Polistes	34729	Scaffold	full		GCA_030449075	Murraya paniculata	Streptophyta	Sapindales	Rutaceae	Murraya	43711	Scaffold	full
GCA_028555095	Dicrostonyx torquatus	Chordata	Rodentia	Cricetidae	Dicrostonyx	85952	Scaffold	full		GCA_012487855	Grus monacha	Chordata	Gruiformes	Gruidae	Grus	40818	Scaffold	full		GCA_014332785	Antheraea mylitta	Arthropoda	Lepidoptera	Saturniidae	Antheraea	34739	Scaffold	full		GCA_033220585	Dipteronia sinensis	Streptophyta	Sapindales	Sapindaceae	Dipteronia	43782	Chromosome	full
GCA_024291935	Okapia johnstoni	Chordata	Artiodactyla	Giraffidae	Okapia	86973	Chromosome	full		GCA_936440315	Barbus barbus	Chordata	Cypriniformes	Cyprinidae	Barbus	40830	Chromosome	full		GCA_034509065	Eueides lybia	Arthropoda	Lepidoptera	Nymphalidae	Eueides	34741	Scaffold	full		GCA_009867345	Toxicodendron radicans	Streptophyta	Sapindales	Anacardiaceae	Toxicodendron	43853	Scaffold	full
GCA_001262665	Eulemur flavifrons	Chordata	Primates	Lemuridae	Eulemur	87288	Scaffold	full		GCA_029874325	Luciobarbus bocagei	Chordata	Cypriniformes	Cyprinidae	Luciobarbus	41246	Scaffold	full		GCA_032432895	Dryadula phaetusa	Arthropoda	Lepidoptera	Nymphalidae	Dryadula	34742	Scaffold	full		GCA_032401905	Swietenia macrophylla	Streptophyta	Sapindales	Meliaceae	Swietenia	43891	Chromosome	full
GCA_020392405	Microtus montanus	Chordata	Rodentia	Cricetidae	Microtus	88450	Scaffold	full		GCA_002260705	Seriola dumerili	Chordata	Carangiformes	Carangidae	Seriola	41447	Scaffold	full		GCA_038994665	Podotricha telesiphe	Arthropoda	Lepidoptera	Nymphalidae	Podotricha	34744	Scaffold	full		GCA_007407185	Glycine tomentella	Streptophyta	Fabales	Fabaceae	Glycine	44015	Scaffold	full
GCA_021613505	Equus quagga	Chordata	Perissodactyla	Equidae	Equus	89248	Chromosome	full		GCA_037974425	Phenacogrammus interruptus	Chordata	Characiformes	Alestidae	Phenacogrammus	42486	Scaffold	full		GCA_907165135	Oikopleura dioica	Chordata	Copelata	Oikopleuridae	Oikopleura	34765	Chromosome	full		GCA_016801055	Panax notoginseng	Streptophyta	Apiales	Araliaceae	Panax	44586	Chromosome	full
GCA_036562045	Rhinolophus sinicus	Chordata	Chiroptera	Rhinolophidae	Rhinolophus	89399	Chromosome	full		GCA_015220715	Pygocentrus nattereri	Chordata	Characiformes	Serrasalmidae	Pygocentrus	42514	Chromosome	full		GCA_021234035	Daphnia pulicaria	Arthropoda	Diplostraca	Daphniidae	Daphnia	35523	Chromosome	full		GCA_020205615	Panax quinquefolius	Streptophyta	Apiales	Araliaceae	Panax	44588	Chromosome	full
GCA_019923935	Bubalus bubalis	Chordata	Artiodactyla	Bovidae	Bubalus	89462	Complete Genome	full		GCA_904425465	Colossoma macropomum	Chordata	Characiformes	Serrasalmidae	Colossoma	42526	Scaffold	full		GCA_020631705	Daphnia magna	Arthropoda	Diplostraca	Daphniidae	Daphnia	35525	Chromosome	full		GCA_020205555	Panax stipuleanatus	Streptophyta	Apiales	Araliaceae	Panax	44682	Chromosome	full
GCA_963574575	Galagoides demidoff	Chordata	Primates	Galagidae	Galagoides	89672	Scaffold	full		GCA_040208305	Piaractus mesopotamicus	Chordata	Characiformes	Serrasalmidae	Piaractus	42528	Chromosome	full		GCA_036852015	Pelodera strongyloides	Nematoda	Rhabditida	Rhabditidae	Pelodera	35557	Contig	full		GCA_020205505	Panax japonicus	Streptophyta	Apiales	Araliaceae	Panax	44685	Chromosome	full
GCA_004126475	Phyllostomus discolor	Chordata	Chiroptera	Phyllostomidae	Phyllostomus	89673	Chromosome	full		GCA_017165825	Hepsetus odoe	Chordata	Characiformes	Hepsetidae	Hepsetus	42563	Chromosome	full		GCA_963082655	Stomoxys calcitrans	Arthropoda	Diptera	Muscidae	Stomoxys	35570	Chromosome	full		GCA_030144725	Haematococcus lacustris	Chlorophyta	Chlamydomonadales	Haematococcaceae	Haematococcus	44745	Scaffold	full
GCA_003676395	Sagmatias obliquidens	Chordata	Artiodactyla	Delphinidae	Sagmatias	90247	Scaffold	full		GCA_023856365	Brienomyrus brachyistius	Chordata	Osteoglossiformes	Mormyridae	Brienomyrus	42636	Chromosome	full		GCA_029228625	Pseudolycoriella hygida	Arthropoda	Diptera	Sciaridae	Pseudolycoriella	35572	Chromosome	full		GCA_030549335	Pontederia crassipes	Streptophyta	Commelinales	Pontederiaceae	Pontederia	44947	Chromosome	full
GCA_963574855	Macaca maura	Chordata	Primates	Cercopithecidae	Macaca	90383	Scaffold	full		GCA_009936485	Gymnarchus niloticus	Chordata	Osteoglossiformes	Gymnarchidae	Gymnarchus	42648	Scaffold	full		GCA_030067915	Hydractinia echinata	Cnidaria	Anthoathecata	Hydractiniidae	Hydractinia	35630	Scaffold	full		GCA_001647135	Pontederia paniculata	Streptophyta	Commelinales	Pontederiaceae	Pontederia	44951	Scaffold	full
GCA_963573825	Macaca leonina	Chordata	Primates	Cercopithecidae	Macaca	90387	Scaffold	full		GCA_036326025	Chrosomus eos	Chordata	Cypriniformes	Leuciscidae	Chrosomus	42663	Chromosome	full		GCA_945859605	Lumbricus rubellus	Annelida	Crassiclitellata	Lumbricidae	Lumbricus	35632	Chromosome	full		GCA_035668155	Sarracenia purpurea	Streptophyta	Ericales	Sarraceniaceae	Sarracenia	45176	Scaffold	full
GCA_014926565	Kobus leche leche	Chordata	Artiodactyla	Bovidae	Kobus	91880	Scaffold	full		GCA_040112795	Engraulis japonicus	Chordata	Clupeiformes	Engraulidae	Engraulis	42892	Chromosome	full		GCA_037903355	Trichuris trichiura	Nematoda	Trichinellida	Trichuridae	Trichuris	36087	Contig	full		GCA_019202805	Arabidopsis suecica	Streptophyta	Brassicales	Brassicaceae	Arabidopsis	45249	Chromosome	full
GCA_037893015	Macrotis lagotis	Chordata	Peramelemorphia	Peramelidae	Macrotis	92651	Chromosome	full		GCA_035048385	Plethodon glutinosus	Chordata	Caudata	Plethodontidae	Plethodon	43042	Scaffold	full		GCA_020449905	Globodera pallida	Nematoda	Rhabditida	Heteroderidae	Globodera	36090	Scaffold	full		GCA_038025085	Tetragonia tetragonoides	Streptophyta	Caryophyllales	Aizoaceae	Tetragonia	45318	Chromosome	full
GCA_005280165	Marmota himalayana	Chordata	Rodentia	Sciuridae	Marmota	93163	Scaffold	full		GCA_030264955	Desmognathus apalachicolae	Chordata	Caudata	Plethodontidae	Desmognathus	43046	Scaffold	full		GCA_008038995	Haliotis laevigata	Mollusca	Lepetellida	Haliotidae	Haliotis	36097	Scaffold	full		GCA_033239725	Echinochloa phyllopogon	Streptophyta	Poales	Poaceae	Echinochloa	45619	Scaffold	full
GCA_040207255	Marmota vancouverensis	Chordata	Rodentia	Sciuridae	Marmota	93167	Contig	full		GCA_015227805	Hirundo rustica	Chordata	Passeriformes	Hirundinidae	Hirundo	43150	Chromosome	full		GCA_003918875	Haliotis rubra	Mollusca	Lepetellida	Haliotidae	Haliotis	36100	Scaffold	full		GCA_013407115	Glycine latifolia	Streptophyta	Fabales	Fabaceae	Glycine	45691	Chromosome	full
GCA_028646485	Cryptoprocta ferox	Chordata	Carnivora	Eupleridae	Cryptoprocta	94188	Chromosome	full		GCA_026770345	Tyrannus tyrannus	Chordata	Passeriformes	Tyrannidae	Tyrannus	43165	Scaffold	full		GCA_034696585	Isotomurus maculatus	Arthropoda	Entomobryomorpha	Isotomidae	Isotomurus	36143	Contig	full		GCA_947179165	Solanum dulcamara	Streptophyta	Solanales	Solanaceae	Solanum	45834	Chromosome	full
GCA_024711535	Dipodomys merriami	Chordata	Rodentia	Heteromyidae	Dipodomys	94247	Scaffold	full		GCA_902827135	Harpagifer antarcticus	Chordata	Perciformes	Harpagiferidae	Harpagifer	43256	Scaffold	full		GCA_034696625	Isotomurus palustris	Arthropoda	Entomobryomorpha	Isotomidae	Isotomurus	36144	Contig	full		GCA_029948455	Solanum rostratum	Streptophyta	Solanales	Solanaceae	Solanum	45839	Chromosome	full
GCA_004026585	Noctilio leporinus	Chordata	Chiroptera	Noctilionidae	Noctilio	94963	Scaffold	full		GCA_014363165	Fratercula cirrhata	Chordata	Charadriiformes	Alcidae	Fratercula	43311	Scaffold	full		GCA_964205205	Cicadella viridis	Arthropoda	Hemiptera	Cicadellidae	Cicadella	36150	Chromosome	full		GCA_901111285	Corrigiola litoralis	Streptophyta	Caryophyllales	Caryophyllaceae	Corrigiola	46118	Scaffold	full
GCA_003009895	Hyaena hyaena	Chordata	Carnivora	Hyaenidae	Hyaena	95912	Scaffold	full		GCA_013401295	Glareola pratincola	Chordata	Charadriiformes	Glareolidae	Glareola	43316	Scaffold	full		GCA_000341915	Megaselia scalaris	Arthropoda	Diptera	Phoridae	Megaselia	36166	Scaffold	full		GCA_029582165	Portulaca oleracea	Streptophyta	Caryophyllales	Portulacaceae	Portulaca	46147	Chromosome	full
GCA_902168425	Peromyscus attwateri	Chordata	Rodentia	Cricetidae	Peromyscus	97206	Scaffold	full		GCA_000699945	Cathartes aura	Chordata	Accipitriformes	Cathartidae	Cathartes	43455	Scaffold	full		GCA_018207615	Philaenus spumarius	Arthropoda	Hemiptera	Aphrophoridae	Philaenus	36667	Scaffold	full		GCA_964058905	Eleocharis quinqueflora	Streptophyta	Poales	Cyperaceae	Eleocharis	46325	Chromosome	full
GCA_963259705	Myotis daubentonii	Chordata	Chiroptera	Vespertilionidae	Myotis	98922	Chromosome	full		GCA_025504725	Circaetus gallicus	Chordata	Accipitriformes	Accipitridae	Circaetus	43465	Scaffold	full		GCA_032062105	Saccostrea cuccullata	Mollusca	Ostreida	Ostreidae	Saccostrea	36930	Contig	full		GCA_013358455	Thalictrum thalictroides	Streptophyta	Ranunculales	Ranunculaceae	Thalictrum	46969	Scaffold	full
GCA_024166365	Elephas maximus indicus	Chordata	Proboscidea	Elephantidae	Elephas	99487	Chromosome	full		GCA_041146555	Gyps africanus	Chordata	Accipitriformes	Accipitridae	Gyps	43490	Contig	full		GCA_963931925	Onchidella celtica	Mollusca	Systellommatophora	Onchidiidae	Onchidella	36933	Chromosome	full		GCA_958299785	Medicago lupulina	Streptophyta	Fabales	Fabaceae	Medicago	47085	Chromosome	full
GCA_002406435	Spermophilus dauricus	Chordata	Rodentia	Sciuridae	Spermophilus	99837	Scaffold	full		GCA_026770275	Milvus milvus	Chordata	Accipitriformes	Accipitridae	Milvus	43518	Scaffold	full		GCA_031001835	Lepidoglyphus destructor	Arthropoda	Sarcoptiformes	Glycyphagidae	Lepidoglyphus	36936	Contig	full		GCA_037974775	Cicer pinnatifidum	Streptophyta	Fabales	Fabaceae	Cicer	47088	Scaffold	full
GCA_963574325	Allochrocebus lhoesti	Chordata	Primates	Cercopithecidae	Allochrocebus	100224	Scaffold	full		GCA_037306005	Rhinophrynus dorsalis	Chordata	Anura	Rhinophrynidae	Rhinophrynus	43566	Chromosome	full		GCA_013340265	Coptotermes formosanus	Arthropoda	Blattodea	Rhinotermitidae	Coptotermes	36987	Scaffold	full		GCA_016858145	Edaphochlamys debaryana	Chlorophyta	Chlamydomonadales	NA	Edaphochlamys	47281	Contig	full
GCA_963575065	Cercopithecus petaurista	Chordata	Primates	Cercopithecidae	Cercopithecus	100487	Scaffold	full		GCA_040869245	Sarcogyps calvus	Chordata	Accipitriformes	Accipitridae	Sarcogyps	43579	Contig	full		GCA_039877355	Pyrrhocoris apterus	Arthropoda	Hemiptera	Pyrrhocoridae	Pyrrhocoris	37000	Chromosome	full		GCA_025698475	Gossypium anomalum	Streptophyta	Malvales	Malvaceae	Gossypium	47600	Chromosome	full
GCA_963573445	Miopithecus ogouensis	Chordata	Primates	Cercopithecidae	Miopithecus	100488	Scaffold	full		GCA_007556475	Zosterops pallidus	Chordata	Passeriformes	Zosteropidae	Zosterops	43580	Scaffold	full		GCA_000671755	Glossina brevipalpis	Arthropoda	Diptera	Glossinidae	Glossina	37001	Scaffold	full		GCA_020496765	Gossypium stocksii	Streptophyta	Malvales	Malvaceae	Gossypium	47602	Chromosome	full
GCA_028537955	Microtus californicus	Chordata	Rodentia	Cricetidae	Microtus	100895	Scaffold	full		GCA_037962945	Sarcoramphus papa	Chordata	Accipitriformes	Cathartidae	Sarcoramphus	43583	Chromosome	full		GCA_917208135	Athalia rosae	Arthropoda	Hymenoptera	Athaliidae	Athalia	37344	Chromosome	full		GCA_005610355	Gossypioides kirkii	Streptophyta	Malvales	Malvaceae	Gossypioides	47615	Chromosome	full
GCA_014885135	Alexandromys fortis	Chordata	Rodentia	Cricetidae	Alexandromys	100897	Scaffold	full		GCA_030847615	Gambelia wislizenii	Chordata	Squamata	Iguanidae	Gambelia	43593	Scaffold	full		GCA_963970385	Theonella swinhoei	Porifera	Tetractinellida	Theonellidae	Theonella	37505	Chromosome	full		GCA_002814295	Kokia drynarioides	Streptophyta	Malvales	Malvaceae	Kokia	47617	Chromosome	full
GCA_963575055	Cercopithecus pogonias	Chordata	Primates	Cercopithecidae	Cercopithecus	102108	Scaffold	full		GCA_900408965	Simochromis diagramma	Chordata	Cichliformes	Cichlidae	Simochromis	43689	Scaffold	full		GCA_001077435	Glossina morsitans morsitans	Arthropoda	Diptera	Glossinidae	Glossina	37546	Contig	full		GCA_039519135	Kokia kauaiensis	Streptophyta	Malvales	Malvaceae	Kokia	47620	Chromosome	full
GCA_007760645	Sousa chinensis	Chordata	Artiodactyla	Delphinidae	Sousa	103600	Scaffold	full		GCA_001952655	Monopterus albus	Chordata	Synbranchiformes	Synbranchidae	Monopterus	43700	Scaffold	full		GCA_000485595	Priapulus caudatus	Priapulida	Priapulimorphida	Priapulidae	Priapulus	37621	Scaffold	full		GCA_005393395	Gossypium australe	Streptophyta	Malvales	Malvaceae	Gossypium	47621	Chromosome	full
GCA_019054845	Dipodomys spectabilis	Chordata	Rodentia	Heteromyidae	Dipodomys	105255	Contig	full		GCA_003676055	Chloebia gouldiae	Chordata	Passeriformes	Passeridae	Chloebia	44316	Scaffold	full		GCA_947568905	Ostrea edulis	Mollusca	Ostreida	Ostreidae	Ostrea	37623	Chromosome	full		GCA_025503065	Gossypium bickii	Streptophyta	Malvales	Malvaceae	Gossypium	47622	Chromosome	full
GCA_963573365	Cercocebus atys lunulatus	Chordata	Primates	Cercopithecidae	Cercocebus	75570	Scaffold	full		GCA_034509425	Eopsaltria australis	Chordata	Passeriformes	Petroicidae	Eopsaltria	44318	Scaffold	full		GCA_015776835	Aphidius ervi	Arthropoda	Hymenoptera	Braconidae	Aphidius	37627	Scaffold	full		GCA_025506655	Gossypium rotundifolium	Streptophyta	Malvales	Malvaceae	Gossypium	47633	Chromosome	full
GCA_004365215	Cuniculus paca	Chordata	Rodentia	Cuniculidae	Cuniculus	108852	Scaffold	full		GCA_000385455	Zonotrichia albicollis	Chordata	Passeriformes	Passerellidae	Zonotrichia	44394	Scaffold	full		GCA_000715275	Gyrodactylus salaris	Platyhelminthes	Gyrodactylidea	Gyrodactylidae	Gyrodactylus	37629	Scaffold	full		GCA_021605115	Astrephomene gubernaculifera	Chlorophyta	Chlamydomonadales	Astrephomenaceae	Astrephomene	47775	Contig	full
GCA_004027595	Dinomys branickii	Chordata	Rodentia	Dinomyidae	Dinomys	108858	Scaffold	full		GCA_028018845	Melospiza georgiana	Chordata	Passeriformes	Passerellidae	Melospiza	44398	Chromosome	full		GCA_040285155	Crassostrea rhizophorae	Mollusca	Ostreida	Ostreidae	Crassostrea	37643	Contig	full		GCA_002891735	Tetrabaena socialis	Chlorophyta	Chlamydomonadales	Tetrabaenaceae	Tetrabaena	47790	Scaffold	full
GCA_024139225	Suncus etruscus	Chordata	Eulipotyphla	Soricidae	Suncus	109475	Chromosome	full		GCA_033958435	Carettochelys insculpta	Chordata	Testudines	Carettochelyidae	Carettochelys	44489	Chromosome	full		GCA_001194135	Octopus bimaculoides	Mollusca	Octopoda	Octopodidae	Octopus	37653	Chromosome	full		GCA_003254865	Dryas drummondii	Streptophyta	Rosales	Rosaceae	Dryas	48231	Scaffold	full
GCA_000412655	Myotis brandtii	Chordata	Chiroptera	Vespertilionidae	Myotis	109478	Scaffold	full		GCA_965112155	Podarcis liolepis	Chordata	Squamata	Lacertidae	Podarcis	662736	Chromosome	full		GCA_027564515	Octopus rubescens	Mollusca	Octopoda	Octopodidae	Octopus	37655	Scaffold	full		GCA_026008535	Perilla frutescens	Streptophyta	Lamiales	Lamiaceae	Perilla	48386	Scaffold	full
GCA_964094495	Myotis mystacinus	Chordata	Chiroptera	Vespertilionidae	Myotis	109479	Chromosome	full		GCA_031001815	Cynodonichthys tenuis	Chordata	Cyprinodontiformes	Rivulidae	Cynodonichthys	44697	Scaffold	full		GCA_034440635	Lepas anatifera	Arthropoda	NA	Lepadidae	Lepas	37710	Contig	full		GCA_010909165	Anthoceros angustus	Streptophyta	Anthocerotales	Anthocerotaceae	Anthoceros	48387	Scaffold	full
GCA_943737965	Phodopus roborovskii	Chordata	Rodentia	Cricetidae	Phodopus	109678	Contig	full		GCA_031762555	Cynodonichthys magdalenae	Chordata	Cyprinodontiformes	Rivulidae	Cynodonichthys	44698	Scaffold	full		GCA_033032175	Saturnia japonica	Arthropoda	Lepidoptera	Saturniidae	Saturnia	37778	Chromosome	full		GCA_027405835	Asclepias syriaca	Streptophyta	Gentianales	Apocynaceae	Asclepias	48545	Chromosome	full
GCA_027409185	Cynocephalus volans	Chordata	Dermoptera	Cynocephalidae	Cynocephalus	110931	Chromosome	full		GCA_044758465	Ptychadena erlangeri	Chordata	Anura	Ptychadenidae	Ptychadena	1342833	Scaffold	full		GCA_964036235	Heterorhabditis bacteriophora	Nematoda	Rhabditida	Heterorhabditidae	Heterorhabditis	37862	Chromosome	full		GCA_025594145	Primulina tabacum	Streptophyta	Lamiales	Gesneriaceae	Primulina	48773	Chromosome	full
GCA_018167655	Microtus oregoni	Chordata	Rodentia	Cricetidae	Microtus	111838	Contig	full		GCA_028564925	Lithobates sylvaticus	Chordata	Anura	Ranidae	Lithobates	45438	Chromosome	full		GCA_000757755	Steinernema glaseri	Nematoda	Rhabditida	Steinernematidae	Steinernema	37863	Scaffold	full		GCA_025413875	Rhododendron molle	Streptophyta	Ericales	Ericaceae	Rhododendron	49168	Chromosome	full
GCA_019206885	Microtus richardsoni	Chordata	Rodentia	Cricetidae	Microtus	111840	Scaffold	full		GCA_034783165	Spatula rhynchotis	Chordata	Anseriformes	Anatidae	Spatula	45633	Scaffold	full		GCA_022398575	Heliothis subflexa	Arthropoda	Lepidoptera	Noctuidae	Heliothis	38041	Scaffold	full		GCA_023119035	Salvia hispanica	Streptophyta	Lamiales	Lamiaceae	Salvia	49212	Chromosome	full
GCA_036325905	Lepus oiostolus	Chordata	Lagomorpha	Leporidae	Lepus	112018	Chromosome	full		GCA_011074415	Stictonetta naevosa	Chordata	Anseriformes	Anatidae	Stictonetta	45637	Chromosome	full		GCA_028571305	Magicicada cassinii	Arthropoda	Hemiptera	Cicadidae	Magicicada	38086	Scaffold	full		GCA_030490835	Annona cherimola	Streptophyta	Magnoliales	Annonaceae	Annona	49314	Chromosome	full
GCA_963574935	Ateles chamek	Chordata	Primates	Atelidae	Ateles	118643	Scaffold	full		GCA_041147005	Percalates novemaculeata	Chordata	Centrarchiformes	NA	Percalates	45783	Contig	full		GCA_019022885	Schlechtendalia chinensis	Arthropoda	Hemiptera	Aphididae	Schlechtendalia	38111	Chromosome	full		GCA_003713205	Coffea eugenioides	Streptophyta	Gentianales	Rubiaceae	Coffea	49369	Chromosome	full
GCA_000442215	Lipotes vexillifer	Chordata	Artiodactyla	Lipotidae	Lipotes	118797	Scaffold	full		GCA_039878825	Excalfactoria chinensis	Chordata	Galliformes	Phasianidae	Excalfactoria	46218	Chromosome	full		GCA_012654025	Pachypsylla venusta	Arthropoda	Hemiptera	Aphalaridae	Pachypsylla	38123	Chromosome	full		GCA_036785865	Coffea canephora	Streptophyta	Gentianales	Rubiaceae	Coffea	49390	Chromosome	full
GCA_017311385	Platanista gangetica	Chordata	Artiodactyla	Platanistidae	Platanista	118798	Contig	full		GCA_019097615	Morone chrysops	Chordata	NA	Moronidae	Morone	46259	Scaffold	full		GCA_035357415	Ophraella communa	Arthropoda	Coleoptera	Chrysomelidae	Ophraella	38162	Chromosome	full		GCA_001879085	Nicotiana attenuata	Streptophyta	Solanales	Solanaceae	Nicotiana	49451	Chromosome	full
GCA_004026545	Mormoops blainvillei	Chordata	Chiroptera	Mormoopidae	Mormoops	118852	Scaffold	full		GCA_032468035	Aparallactus werneri	Chordata	Squamata	Lamprophiidae	Aparallactus	46264	Scaffold	full		GCA_011763375	Heteractis magnifica	Cnidaria	Actiniaria	Stichodactylidae	Heteractis	38281	Scaffold	full		GCA_020310875	Ceratopteris richardii	Streptophyta	Polypodiales	Pteridaceae	Ceratopteris	49495	Chromosome	full
GCA_006408735	Sylvicapra grimmia	Chordata	Artiodactyla	Bovidae	Sylvicapra	119562	Scaffold	full		GCA_032468195	Cerberus rynchops	Chordata	Squamata	Homalopsidae	Cerberus	46267	Scaffold	full		GCA_014529535	Bradysia coprophila	Arthropoda	Diptera	Sciaridae	Bradysia	38358	Chromosome	full		GCA_032619315	Piper longum	Streptophyta	Piperales	Piperaceae	Piper	49511	Scaffold	full
GCA_019843815	Montemys delectorum	Chordata	Rodentia	Muridae	Montemys	119565	Scaffold	full		GCA_032468055	Acrochordus granulatus	Chordata	Squamata	Acrochordidae	Acrochordus	46287	Scaffold	full		GCA_947561715	Ascidia mentula	Chordata	Phlebobranchia	Ascidiidae	Ascidia	38561	Chromosome	full		GCA_008931105	Oenanthe javanica	Streptophyta	Apiales	Apiaceae	Oenanthe	49556	Scaffold	full
GCA_030674055	Rhabdomys pumilio	Chordata	Rodentia	Muridae	Rhabdomys	121573	Scaffold	full		GCA_023637945	Phaethornis superciliosus	Chordata	Apodiformes	Trochilidae	Phaethornis	46513	Chromosome	full		GCA_034768735	Schistosoma mekongi	Platyhelminthes	Strigeidida	Schistosomatidae	Schistosoma	38744	Chromosome	full		GCA_025642025	Rhododendron ferrugineum	Streptophyta	Ericales	Ericaceae	Rhododendron	49622	Scaffold	full
GCA_963574485	Hapalemur griseus alaotrensis	Chordata	Primates	Lemuridae	Hapalemur	122220	Scaffold	full		GCA_035582875	Diomedea exulans	Chordata	Procellariiformes	Diomedeidae	Diomedea	46550	Scaffold	full		GCA_035043265	Drosophila testacea	Arthropoda	Diptera	Drosophilidae	Drosophila	38838	Contig	full		GCA_003255065	Cercis canadensis	Streptophyta	Fabales	Fabaceae	Cercis	49801	Scaffold	full
GCA_963573705	Eulemur sanfordi	Chordata	Primates	Lemuridae	Eulemur	122225	Scaffold	full		GCA_015052565	Pseudosimochromis marginatus	Chordata	Cichliformes	Cichlidae	Pseudosimochromis	46578	Scaffold	full		GCA_035044365	Drosophila neotestacea	Arthropoda	Diptera	Drosophilidae	Drosophila	38839	Contig	full		GCA_022829125	Lathyrus tuberosus	Streptophyta	Fabales	Fabaceae	Lathyrus	49829	Contig	full
GCA_008750975	Microcebus ravelobensis	Chordata	Primates	Cheirogaleidae	Microcebus	122231	Scaffold	full		GCA_007210695	Neogobius melanostomus	Chordata	Gobiiformes	Gobiidae	Neogobius	47308	Contig	full		GCA_037043535	Drosophila putrida	Arthropoda	Diptera	Drosophilidae	Drosophila	38840	Scaffold	full		GCA_030762895	Sophora flavescens	Streptophyta	Fabales	Fabaceae	Sophora	49840	Chromosome	full
GCA_963575035	Avahi laniger	Chordata	Primates	Indriidae	Avahi	122246	Scaffold	full		GCA_013396355	Menura novaehollandiae	Chordata	Passeriformes	Menuridae	Menura	47692	Scaffold	full		GCA_947179485	Allacma fusca	Arthropoda	Symphypleona	Sminthuridae	Allacma	39272	Chromosome	full		GCA_958295605	Ajuga chamaepitys	Streptophyta	Lamiales	Lamiaceae	Ajuga	49984	Chromosome	full
GCA_963574045	Trachypithecus cristatus	Chordata	Primates	Cercopithecidae	Trachypithecus	122765	Scaffold	full		GCA_013398175	Climacteris rufus	Chordata	Passeriformes	Climacteridae	Climacteris	47695	Scaffold	full		GCA_963978895	Erpobdella octoculata	Annelida	Hirudinida	Erpobdellidae	Erpobdella	39305	Chromosome	full		GCA_035668455	Sarracenia alabamensis	Streptophyta	Ericales	Sarraceniaceae	Sarracenia	50000	Scaffold	full
GCA_026230045	Corynorhinus townsendii	Chordata	Chiroptera	Vespertilionidae	Corynorhinus	124745	Scaffold	full		GCA_900302535	Neoniphon sammara	Chordata	Holocentriformes	Holocentridae	Neoniphon	47706	Scaffold	full		GCA_944470555	Heterobilharzia americana	Platyhelminthes	Strigeidida	Schistosomatidae	Heterobilharzia	39320	Chromosome	full		GCA_035668355	Sarracenia leucophylla	Streptophyta	Ericales	Sarraceniaceae	Sarracenia	50002	Scaffold	full
GCA_000243295	Trichechus manatus latirostris	Chordata	Sirenia	Trichechidae	Trichechus	127582	Scaffold	full		GCA_013358895	Oreochromis aureus	Chordata	Cichliformes	Cichlidae	Oreochromis	47969	Chromosome	full		GCA_964270515	Aplysina insularis	Porifera	Verongiida	Aplysinidae	Aplysina	289402	Chromosome	full		GCA_035668095	Sarracenia minor	Streptophyta	Ericales	Sarraceniaceae	Sarracenia	50003	Scaffold	full
GCA_006410635	Cephalophus harveyi	Chordata	Artiodactyla	Bovidae	Cephalophus	129224	Scaffold	full		GCA_027886175	Phylloscopus collybita	Chordata	Passeriformes	Phylloscopidae	Phylloscopus	48150	Contig	full		GCA_003709505	Hyphantria cunea	Arthropoda	Lepidoptera	Erebidae	Hyphantria	39466	Scaffold	full		GCA_035668195	Sarracenia psittacina	Streptophyta	Ericales	Sarraceniaceae	Sarracenia	50005	Scaffold	full
GCA_916098195	Ateles hybridus	Chordata	Primates	Atelidae	Ateles	129801	Scaffold	full		GCA_009819655	Sylvia atricapilla	Chordata	Passeriformes	Sylviidae	Sylvia	48155	Chromosome	full		GCA_041296405	Pseudoregma bambucicola	Arthropoda	Hemiptera	Hormaphididae	Pseudoregma	39655	Chromosome	full		GCA_035578085	Solanum pinnatisectum	Streptophyta	Solanales	Solanaceae	Solanum	50273	Chromosome	full
GCA_017591425	Ochotona curzoniae	Chordata	Lagomorpha	Ochotonidae	Ochotona	130825	Scaffold	full		GCA_963514085	Chelon labrosus	Chordata	Mugiliformes	Mugilidae	Chelon	48171	Chromosome	full		GCA_018235105	Junonia coenia	Arthropoda	Lepidoptera	Nymphalidae	Junonia	39708	Contig	full		GCA_025175665	Cinchona pubescens	Streptophyta	Gentianales	Rubiaceae	Cinchona	50278	Contig	full
GCA_000151845	Pteropus vampyrus	Chordata	Chiroptera	Pteropodidae	Pteropus	132908	Scaffold	full		GCA_030220025	Chelon auratus	Chordata	Mugiliformes	Mugilidae	Chelon	48191	Scaffold	full		GCA_000149185	Mayetiola destructor	Arthropoda	Diptera	Cecidomyiidae	Mayetiola	39758	Scaffold	full		GCA_030439765	Tripidium arundinaceum	Streptophyta	Poales	Poaceae	Tripidium	50346	Contig	full
GCA_002564305	Octomys mimax	Chordata	Rodentia	Octodontidae	Octomys	135583	Scaffold	full		GCA_022458985	Mugil cephalus	Chordata	Mugiliformes	Mugilidae	Mugil	48193	Complete Genome	full		GCA_002751075	Ichthyophonus hoferi	NA	Ichthyophonida	Ichthyophonidae	Ichthyophonus	39843	Scaffold	full		GCA_900128785	Arabis alpina	Streptophyta	Brassicales	Brassicaceae	Arabis	50452	Chromosome	full
GCA_034233915	Rucervus eldii siamensis	Chordata	Artiodactyla	Cervidae	Rucervus	141656	Scaffold	full		GCA_020711275	Calotes versicolor	Chordata	Squamata	Agamidae	Calotes	48253	Scaffold	full		GCA_001586405	Phoebis sennae	Arthropoda	Lepidoptera	Pieridae	Phoebis	40077	Scaffold	full		GCA_963667165	Barbarea vulgaris	Streptophyta	Brassicales	Brassicaceae	Barbarea	50459	Chromosome	full
GCA_016801275	Hystrix brachyura	Chordata	Rodentia	Hystricidae	Hystrix	143286	Scaffold	full		GCA_039906565	Aegotheles albertisi	Chordata	Caprimulgiformes	Aegothelidae	Aegotheles	48277	Chromosome	full		GCA_918026875	Diatraea saccharalis	Arthropoda	Lepidoptera	Crambidae	Diatraea	40085	Chromosome	full		GCA_963555745	Cardamine flexuosa	Streptophyta	Brassicales	Brassicaceae	Cardamine	50462	Chromosome	full
GCA_004027695	Cavia tschudii	Chordata	Rodentia	Caviidae	Cavia	143287	Scaffold	full		GCA_013398125	Aegotheles bennettii	Chordata	Caprimulgiformes	Aegothelidae	Aegotheles	48278	Scaffold	full		GCA_900624965	Strongylus vulgaris	Nematoda	Rhabditida	Strongylidae	Strongylus	40348	Scaffold	full		GCA_036507285	Trichosanthes cucumerina	Streptophyta	Cucurbitales	Cucurbitaceae	Trichosanthes	50543	Chromosome	full
GCA_902729225	Pteropus medius	Chordata	Chiroptera	Pteropodidae	Pteropus	143291	Scaffold	full		GCA_013389825	Crypturellus undulatus	Chordata	Tinamiformes	Tinamidae	Crypturellus	48396	Scaffold	full		GCA_030788265	Drosophila americana	Arthropoda	Diptera	Drosophilidae	Drosophila	40366	Chromosome	full		GCA_026214975	Gentiana macrophylla	Streptophyta	Gentianales	Gentianaceae	Gentiana	50765	Chromosome	full
GCA_030020395	Manis pentadactyla	Chordata	Pholidota	Manidae	Manis	143292	Chromosome	full		GCA_019232035	Cygnus buccinator	Chordata	Anseriformes	Anatidae	Cygnus	48397	Scaffold	full		GCA_040285245	Drosophila flavomontana	Arthropoda	Diptera	Drosophilidae	Drosophila	40367	Scaffold	full		GCA_036785695	Gentiana straminea	Streptophyta	Gentianales	Gentianaceae	Gentiana	50768	Contig	full
GCA_000260355	Condylura cristata	Chordata	Eulipotyphla	Talpidae	Condylura	143302	Scaffold	full		GCA_040110945	Zoarces viviparus	Chordata	Perciformes	Zoarcidae	Zoarces	48416	Chromosome	full		GCA_035045885	Drosophila borealis	Arthropoda	Diptera	Drosophilidae	Drosophila	40368	Contig	full		GCA_023846275	Vanilla planifolia	Streptophyta	Asparagales	Orchidaceae	Vanilla	51239	Chromosome	full
GCA_008750935	Microcebus tavaratra	Chordata	Primates	Cheirogaleidae	Microcebus	143351	Scaffold	full		GCA_013396595	Nyctibius bracteatus	Chordata	Caprimulgiformes	Nyctibiidae	Nyctibius	48426	Scaffold	full		GCA_035045355	Drosophila lacicola	Arthropoda	Diptera	Drosophilidae	Drosophila	40369	Contig	full		GCA_001411555	Juglans regia	Streptophyta	Fagales	Juglandaceae	Juglans	51240	Chromosome	full
GCA_008750995	Microcebus griseorufus	Chordata	Primates	Cheirogaleidae	Microcebus	143354	Scaffold	full		GCA_013368605	Nyctibius grandis	Chordata	Caprimulgiformes	Nyctibiidae	Nyctibius	48427	Chromosome	full		GCA_035044405	Drosophila montana	Arthropoda	Diptera	Drosophilidae	Drosophila	40370	Contig	full		GCA_030015575	Agapanthus africanus	Streptophyta	Asparagales	Amaryllidaceae	Agapanthus	51501	Chromosome	full
GCA_020226025	Muntiacus gongshanensis	Chordata	Artiodactyla	Cervidae	Muntiacus	145526	Scaffold	full		GCA_013398225	Steatornis caripensis	Chordata	Caprimulgiformes	Steatornithidae	Steatornis	48435	Scaffold	full		GCA_029204025	Blomia tropicalis	Arthropoda	Sarcoptiformes	Echimyopodidae	Blomia	40697	Chromosome	full		GCA_902729315	Spirodela intermedia	Streptophyta	Alismatales	Araceae	Spirodela	51605	Chromosome	full
GCA_035773235	Eospalax fontanierii	Chordata	Rodentia	Spalacidae	Eospalax	146134	Chromosome	full		GCA_021464565	Rutilus rutilus	Chordata	Cypriniformes	Leuciscidae	Rutilus	48668	Scaffold	full		GCA_020882245	Rhopalosiphum padi	Arthropoda	Hemiptera	Aphididae	Rhopalosiphum	40932	Chromosome	full		GCA_001662385	Chlamydomonas asymmetrica	Chlorophyta	Chlamydomonadales	Chlamydomonadaceae	Chlamydomonas	51683	Scaffold	full
GCA_963574925	Allochrocebus preussi	Chordata	Primates	Cercopithecidae	Allochrocebus	147649	Scaffold	full		GCA_023333565	Puffinus mauretanicus	Chordata	Procellariiformes	Procellariidae	Puffinus	48681	Scaffold	full		GCA_948150575	Tinea pellionella	Arthropoda	Lepidoptera	Tineidae	Tinea	41014	Chromosome	full		GCA_016834605	Chlamydomonas incerta	Chlorophyta	Chlamydomonadales	Chlamydomonadaceae	Chlamydomonas	51695	Contig	full
GCA_963575195	Allochrocebus solatus	Chordata	Primates	Cercopithecidae	Allochrocebus	147650	Scaffold	full		GCA_000485575	Poecilia formosa	Chordata	Cyprinodontiformes	Poeciliidae	Poecilia	48698	Scaffold	full		GCA_030062745	Capitulum mitella	Arthropoda	Pollicipedomorpha	Pollicipedidae	Capitulum	41070	Chromosome	full		GCA_003116995	Yamagishiella unicocca	Chlorophyta	Chlamydomonadales	Volvocaceae	Yamagishiella	51707	Contig	full
GCA_004026765	Micronycteris hirsuta	Chordata	Chiroptera	Phyllostomidae	Micronycteris	148065	Scaffold	full		GCA_001443285	Poecilia latipinna	Chordata	Cyprinodontiformes	Poeciliidae	Poecilia	48699	Scaffold	full		GCA_905340355	Rhagonycha fulva	Arthropoda	Coleoptera	Cantharidae	Rhagonycha	41101	Chromosome	full		GCA_030268105	Volvox africanus	Chlorophyta	Chlamydomonadales	Volvocaceae	Volvox	51714	Contig	full
GCA_028533065	Trachops cirrhosus	Chordata	Chiroptera	Phyllostomidae	Trachops	148073	Chromosome	full		GCA_001443325	Poecilia mexicana	Chordata	Cyprinodontiformes	Poeciliidae	Poecilia	48701	Scaffold	full		GCA_958336345	Dorcus parallelipipedus	Arthropoda	Coleoptera	Lucanidae	Dorcus	41107	Chromosome	full		GCA_000442705	Elaeis guineensis	Streptophyta	Arecales	Arecaceae	Elaeis	51953	Chromosome	full
GCA_006410515	Procapra przewalskii	Chordata	Artiodactyla	Bovidae	Procapra	157668	Scaffold	full		GCA_036873795	Poecilia velifera	Chordata	Cyprinodontiformes	Poeciliidae	Poecilia	48702	Scaffold	full		GCA_004796505	Oryzaephilus surinamensis	Arthropoda	Coleoptera	Silvanidae	Oryzaephilus	41112	Scaffold	full		GCA_028566315	Rudbeckia hirta	Streptophyta	Asterales	Asteraceae	Rudbeckia	52299	Scaffold	full
GCA_028538775	Myotis yumanensis	Chordata	Chiroptera	Vespertilionidae	Myotis	159337	Scaffold	full		GCA_036417665	Passer domesticus	Chordata	Passeriformes	Passeridae	Passer	48849	Chromosome	full		GCA_011947565	Pollicipes pollicipes	Arthropoda	Pollicipedomorpha	Pollicipedidae	Pollicipes	41117	Scaffold	full		GCA_036186865	Eustoma grandiflorum	Streptophyta	Gentianales	Gentianaceae	Eustoma	52518	Chromosome	full
GCA_004024765	Zapus hudsonius	Chordata	Rodentia	Dipodidae	Zapus	160400	Scaffold	full		GCA_000277835	Geospiza fortis	Chordata	Passeriformes	Thraupidae	Geospiza	48883	Scaffold	full		GCA_907165205	Coccinella septempunctata	Arthropoda	Coleoptera	Coccinellidae	Coccinella	41139	Chromosome	full		GCA_900464855	Musa schizocarpa	Streptophyta	Zingiberales	Musaceae	Musa	52706	Chromosome	full
GCA_028646355	Arctocephalus townsendi	Chordata	Carnivora	Otariidae	Arctocephalus	161921	Chromosome	full		GCA_030490865	Poecile atricapillus	Chordata	Passeriformes	Paridae	Poecile	48891	Chromosome	full		GCA_016584305	Chionoecetes opilio	Arthropoda	Decapoda	Majidae	Chionoecetes	41210	Scaffold	full		GCA_042477565	Actinidia melanandra	Streptophyta	Ericales	Actinidiaceae	Actinidia	165713	Chromosome	full
GCA_902168325	Peromyscus nudipes	Chordata	Rodentia	Cricetidae	Peromyscus	162314	Scaffold	full		GCA_038429875	Poecile montanus	Chordata	Passeriformes	Paridae	Poecile	48895	Chromosome	full		GCA_030914345	Drosophila koepferae	Arthropoda	Diptera	Drosophilidae	Drosophila	41375	Contig	full		GCA_039707655	Elymus sibiricus	Streptophyta	Poales	Poaceae	Elymus	52830	Chromosome	full
GCA_963574265	Piliocolobus badius	Chordata	Primates	Cercopithecidae	Piliocolobus	164648	Scaffold	full		GCA_963678695	Diplodus puntazzo	Chordata	Spariformes	Sparidae	Diplodus	48915	Chromosome	full		GCA_914969975	Anopheles atroparvus	Arthropoda	Diptera	Culicidae	Anopheles	41427	Contig	full		GCA_004837865	Musa balbisiana	Streptophyta	Zingiberales	Musaceae	Musa	52838	Chromosome	full
GCA_963573545	Trachypithecus geei	Chordata	Primates	Cercopithecidae	Trachypithecus	164650	Scaffold	full		GCA_032173965	Sitta carolinensis	Chordata	Passeriformes	Sittidae	Sitta	50250	Chromosome	full		GCA_015345945	Tribolium madens	Arthropoda	Coleoptera	Tenebrionidae	Tribolium	41895	Scaffold	full		GCA_021442195	Sphagnum fallax	Streptophyta	Sphagnales	Sphagnaceae	Sphagnum	53036	Chromosome	full
GCA_963573805	Trachypithecus pileatus	Chordata	Primates	Cercopithecidae	Trachypithecus	164651	Scaffold	full		GCA_013400255	Sitta europaea	Chordata	Passeriformes	Sittidae	Sitta	50251	Scaffold	full		GCA_965112585	Scrobipalpa ocellatella	Arthropoda	Lepidoptera	Gelechiidae	Scrobipalpa	2561724	Chromosome	full		GCA_964059565	Lamium amplexicaule	Streptophyta	Lamiales	Lamiaceae	Lamium	53160	Chromosome	full
GCA_004024845	Tonatia saurophila	Chordata	Chiroptera	Phyllostomidae	Tonatia	171122	Scaffold	full		GCA_039737535	Lagodon rhomboides	Chordata	Spariformes	Sparidae	Lagodon	50351	Chromosome	full		GCA_035042165	Drosophila kuntzei	Arthropoda	Diptera	Drosophilidae	Drosophila	42027	Contig	full		GCA_946896805	Scutellaria galericulata	Streptophyta	Lamiales	Lamiaceae	Scutellaria	53169	Chromosome	full
GCA_028658325	Potorous gilbertii	Chordata	Diprotodontia	Potoroidae	Potorous	173936	Chromosome	full		GCA_008711295	Anarhynchus alexandrinus	Chordata	Charadriiformes	Charadriidae	Anarhynchus	50392	Scaffold	full		GCA_963924055	Drosophila limbata	Arthropoda	Diptera	Drosophilidae	Drosophila	42028	Chromosome	full		GCA_000818905	Trebouxia gelatinosa	Chlorophyta	Trebouxiales	Trebouxiaceae	Trebouxia	53269	Scaffold	full
GCA_031876335	Hipposideros larvatus	Chordata	Chiroptera	Hipposideridae	Hipposideros	175524	Chromosome	full		GCA_000708025	Charadrius vociferus	Chordata	Charadriiformes	Charadriidae	Charadrius	50402	Scaffold	full		GCA_023558535	Drosophila nasuta	Arthropoda	Diptera	Drosophilidae	Drosophila	42062	Chromosome	full		GCA_900538075	Silphium perfoliatum	Streptophyta	Asterales	Asteraceae	Silphium	53588	Contig	full
GCA_004024945	Uropsilus gracilis	Chordata	Eulipotyphla	Talpidae	Uropsilus	182669	Scaffold	full		GCA_900302685	Spondyliosoma cantharus	Chordata	Spariformes	Sparidae	Spondyliosoma	50595	Scaffold	full		GCA_018150545	Drosophila ercepeae	Arthropoda	Diptera	Drosophilidae	Drosophila	42063	Contig	full		GCA_003254925	Chamaecrista fasciculata	Streptophyta	Fabales	Fabaceae	Chamaecrista	53854	Scaffold	full
GCA_021461705	Cryptotis parvus	Chordata	Eulipotyphla	Soricidae	Cryptotis	183661	Contig	full		GCA_035128595	Eptatretus atami	Chordata	Myxiniformes	Myxinidae	Eptatretus	50612	Chromosome	full		GCA_900618025	Brugia timori	Nematoda	Rhabditida	Onchocercidae	Brugia	42155	Scaffold	full		GCA_026586105	Hylodesmum podocarpum	Streptophyta	Fabales	Fabaceae	Hylodesmum	53867	Contig	full
GCA_026826555	Tolypeutes matacus	Chordata	Cingulata	Chlamyphoridae	Tolypeutes	183749	Scaffold	full		GCA_024666655	Dascyllus trimaculatus	Chordata	NA	Pomacentridae	Dascyllus	50790	Chromosome	full		GCA_963070105	Litomosoides sigmodontis	Nematoda	Rhabditida	Onchocercidae	Litomosoides	42156	Chromosome	full		GCA_026724425	Erythrophleum ivorense	Streptophyta	Fabales	Fabaceae	Erythrophleum	53877	Scaffold	full
GCA_000296735	Chrysochloris asiatica	Chordata	NA	Chrysochloridae	Chrysochloris	185453	Scaffold	full		GCA_948472985	Iguana delicatissima	Chordata	Squamata	Iguanidae	Iguana	51191	Contig	full		GCA_000950515	Onchocerca ochengi	Nematoda	Rhabditida	Onchocercidae	Onchocerca	42157	Scaffold	full		GCA_037834515	Lespedeza cuneata	Streptophyta	Fabales	Fabaceae	Lespedeza	53893	Contig	full
GCA_010120015	Rhombomys opimus	Chordata	Rodentia	Muridae	Rhombomys	186474	Scaffold	full		GCA_015227895	Colaptes auratus	Chordata	Piciformes	Picidae	Colaptes	51355	Chromosome	full		GCA_017311375	Mytilus coruscus	Mollusca	Mytilida	Mytilidae	Mytilus	42192	Chromosome	full		GCA_029884605	Ormosia emarginata	Streptophyta	Fabales	Fabaceae	Ormosia	53908	Chromosome	full
GCA_001890085	Hipposideros armiger	Chordata	Chiroptera	Hipposideridae	Hipposideros	186990	Scaffold	full		GCA_024679245	Pseudorasbora parva	Chordata	Cypriniformes	Gobionidae	Pseudorasbora	51549	Chromosome	full		GCA_027564615	Psolus chitonoides	Echinodermata	Dendrochirotida	Psolidae	Psolus	42201	Scaffold	full		GCA_964656925	Cyperus fuscus	Streptophyta	Poales	Cyperaceae	Cyperus	529431	Chromosome	full
GCA_036971965	Nyctalus aviator	Chordata	Chiroptera	Vespertilionidae	Nyctalus	187010	Chromosome	full		GCA_903066815	Brachyrhaphis roseni	Chordata	Cyprinodontiformes	Poeciliidae	Brachyrhaphis	51562	Scaffold	full		GCA_037074765	Mansonella perstans	Nematoda	Rhabditida	Onchocercidae	Mansonella	42231	Scaffold	full		GCA_008932045	Rhodoleia championii	Streptophyta	Saxifragales	Hamamelidaceae	Rhodoleia	54456	Contig	full
GCA_028534165	Coendou prehensilis	Chordata	Rodentia	Erethizontidae	Coendou	187985	Chromosome	full		GCA_903067065	Brachyrhaphis terrabensis	Chordata	Cyprinodontiformes	Poeciliidae	Brachyrhaphis	51563	Scaffold	full		GCA_036924255	Apodemia mormo	Arthropoda	Lepidoptera	Riodinidae	Apodemia	42267	Scaffold	full		GCA_027924585	Larix kaempferi	Streptophyta	Pinales	Pinaceae	Larix	54800	Contig	full
GCA_026225855	Neophocaena sunameri	Chordata	Artiodactyla	Phocoenidae	Neophocaena	861190	Chromosome	full		GCA_015104635	Cyprichromis leptosoma	Chordata	Cichliformes	Cichlidae	Cyprichromis	51791	Scaffold	full		GCA_905147765	Vanessa atalanta	Arthropoda	Lepidoptera	Nymphalidae	Vanessa	42275	Chromosome	full		GCA_035235625	Saururus chinensis	Streptophyta	Piperales	Saururaceae	Saururus	54806	Chromosome	full
GCA_900661375	Lynx pardinus	Chordata	Carnivora	Felidae	Lynx	191816	Scaffold	full		GCA_035149785	Candoia aspera	Chordata	Squamata	Boidae	Candoia	51853	Chromosome	full		GCA_028537555	Battus philenor	Arthropoda	Lepidoptera	Papilionidae	Battus	42288	Scaffold	full		GCA_018873765	Telopea speciosissima	Streptophyta	Proteales	Proteaceae	Telopea	54955	Chromosome	full
GCA_016433145	Gracilinanus agilis	Chordata	Didelphimorphia	Didelphidae	Gracilinanus	191870	Chromosome	full		GCA_023362775	Charina bottae	Chordata	Squamata	Boidae	Charina	51858	Scaffold	full		GCA_907164685	Colias eurytheme	Arthropoda	Lepidoptera	Pieridae	Colias	42296	Scaffold	full		GCA_012978445	Dipteryx alata	Streptophyta	Fabales	Fabaceae	Dipteryx	54988	Contig	full
GCA_014824575	Sturnira hondurensis	Chordata	Chiroptera	Phyllostomidae	Sturnira	192404	Scaffold	full		GCA_026283745	Eupsittula aurea	Chordata	Psittaciformes	Psittacidae	Eupsittula	51898	Scaffold	full		GCA_032360705	Eupentacta quinquesemita	Echinodermata	Dendrochirotida	Sclerodactylidae	Eupentacta	42394	Scaffold	full		GCA_030737835	Acorus gramineus	Streptophyta	Acorales	Acoraceae	Acorus	55184	Chromosome	full
GCA_028533765	Pteropus rufus	Chordata	Chiroptera	Pteropodidae	Pteropus	196297	Chromosome	full		GCA_009936445	Anodorhynchus hyacinthinus	Chordata	Psittaciformes	Psittacidae	Anodorhynchus	51900	Scaffold	full		GCA_016801865	Culex pipiens pallens	Arthropoda	Diptera	Culicidae	Culex	42434	Chromosome	full		GCA_033242345	Citrus unshiu	Streptophyta	Sapindales	Rutaceae	Citrus	55188	Scaffold	full
GCA_963573945	Alouatta macconnelli	Chordata	Primates	Atelidae	Alouatta	198115	Scaffold	full		GCA_024336845	Cyanopsitta spixii	Chordata	Psittaciformes	Psittacidae	Cyanopsitta	51902	Scaffold	full		GCA_040113095	Hirudo nipponia	Annelida	Hirudinida	Hirudinidae	Hirudo	42736	Chromosome	full		GCA_014633365	Diospyros lotus	Streptophyta	Ericales	Ebenaceae	Diospyros	55363	Chromosome	full
GCA_019455555	Galemys pyrenaicus	Chordata	Eulipotyphla	Talpidae	Galemys	202257	Scaffold	full		GCA_026284505	Deroptyus accipitrinus	Chordata	Psittaciformes	Psittacidae	Deroptyus	51904	Scaffold	full		GCA_943734665	Anopheles aquasalis	Arthropoda	Diptera	Culicidae	Anopheles	42839	Chromosome	full		GCA_963556185	Pseudopediastrum boryanum	Chlorophyta	Sphaeropleales	Hydrodictyaceae	Pseudopediastrum	55410	Chromosome	full
GCA_047496705	Presbytis potenziani	Chordata	Primates	Cercopithecidae	Presbytis	1046098	Scaffold	full		GCA_046563585	Ptilotula penicillata	Chordata	Passeriformes	Meliphagidae	Ptilotula	481899	Scaffold	full		GCA_013387435	Daphnia dubia	Arthropoda	Diplostraca	Daphniidae	Daphnia	42854	Scaffold	full		GCA_024699675	Amphibolis antarctica	Streptophyta	Alismatales	Cymodoceaceae	Amphibolis	55438	Contig	full
GCA_036010255	Myotis pilosus	Chordata	Chiroptera	Vespertilionidae	Myotis	203696	Contig	full		GCA_026284665	Aratinga nenday	Chordata	Psittaciformes	Psittacidae	Aratinga	51908	Scaffold	full		GCA_007018985	Anopheles bwambae	Arthropoda	Diptera	Culicidae	Anopheles	42896	Scaffold	full		GCA_036874045	Cymodocea nodosa	Streptophyta	Alismatales	Cymodoceaceae	Cymodocea	55448	Chromosome	full
GCA_020311275	Eira barbara	Chordata	Carnivora	Mustelidae	Eira	204263	Scaffold	full		GCA_026284545	Pyrrhura picta	Chordata	Psittaciformes	Psittacidae	Pyrrhura	51910	Scaffold	full		GCA_000349165	Anopheles christyi	Arthropoda	Diptera	Culicidae	Anopheles	43041	Scaffold	full		GCA_037367405	Ottelia alismoides	Streptophyta	Alismatales	Hydrocharitaceae	Ottelia	55483	Scaffold	full
GCA_963573405	Papio kindae	Chordata	Primates	Cercopithecidae	Papio	208091	Scaffold	full		GCA_009801035	Oophaga pumilio	Chordata	Anura	Dendrobatidae	Oophaga	51950	Scaffold	full		GCA_003676215	Rhopalosiphum maidis	Arthropoda	Hemiptera	Aphididae	Rhopalosiphum	43146	Chromosome	full		GCA_024699735	Posidonia australis	Streptophyta	Alismatales	Posidoniaceae	Posidonia	55488	Contig	full
GCA_004027555	Craseonycteris thonglongyai	Chordata	Chiroptera	Craseonycteridae	Craseonycteris	208972	Scaffold	full		GCA_029721515	Synanceia verrucosa	Chordata	Perciformes	Synanceiidae	Synanceia	51996	Chromosome	full		GCA_943734745	Anopheles darlingi	Arthropoda	Diptera	Culicidae	Anopheles	43151	Chromosome	full		GCA_037176725	Posidonia oceanica	Streptophyta	Alismatales	Posidoniaceae	Posidonia	55489	Scaffold	full
GCA_963574535	Cheracebus lugens	Chordata	Primates	Pitheciidae	Cheracebus	210166	Scaffold	full		GCA_030264635	Desmognathus aeneus	Chordata	Caudata	Plethodontidae	Desmognathus	52096	Scaffold	full		GCA_949775005	Orthosia gothica	Arthropoda	Lepidoptera	Noctuidae	Orthosia	43337	Chromosome	full		GCA_037157565	Thalassia testudinum	Streptophyta	Alismatales	Hydrocharitaceae	Thalassia	55497	Scaffold	full
GCA_004023845	Helogale parvula	Chordata	Carnivora	Herpestidae	Helogale	210647	Scaffold	full		GCA_030264895	Desmognathus auriculatus	Chordata	Caudata	Plethodontidae	Desmognathus	52097	Scaffold	full		GCA_029783565	Rhagoletis cerasi	Arthropoda	Diptera	Tephritidae	Rhagoletis	43399	Scaffold	full		GCA_963682175	Triglochin maritima	Streptophyta	Alismatales	Juncaginaceae	Triglochin	55501	Chromosome	full
GCA_004023785	Mungos mungo	Chordata	Carnivora	Herpestidae	Mungos	210652	Scaffold	full		GCA_030264475	Desmognathus conanti	Chordata	Caudata	Plethodontidae	Desmognathus	52099	Scaffold	full		GCA_035046325	Drosophila niveifrons	Arthropoda	Diptera	Drosophilidae	Drosophila	43679	Contig	full		GCA_008641045	Pistacia vera	Streptophyta	Sapindales	Anacardiaceae	Pistacia	55513	Scaffold	full
GCA_023159225	Perognathus longimembris pacificus	Chordata	Rodentia	Heteromyidae	Perognathus	214514	Chromosome	full		GCA_047292275	Tockus jacksoni	Chordata	Bucerotiformes	Bucerotidae	Tockus	1303313	Scaffold	full		GCA_016617965	Macrosiphum rosae	Arthropoda	Hemiptera	Aphididae	Macrosiphum	44659	Scaffold	full		GCA_020875875	Dioscorea alata	Streptophyta	Dioscoreales	Dioscoreaceae	Dioscorea	55571	Chromosome	full
GCA_963574155	Trachypithecus auratus	Chordata	Primates	Cercopithecidae	Trachypithecus	222416	Scaffold	full		GCA_030264435	Desmognathus imitator	Chordata	Caudata	Plethodontidae	Desmognathus	52101	Scaffold	full		GCA_019425605	Sitobion avenae	Arthropoda	Hemiptera	Aphididae	Sitobion	44664	Scaffold	full		GCA_009730915	Dioscorea cayenensis subsp. rotundata	Streptophyta	Dioscoreales	Dioscoreaceae	Dioscorea	55577	Chromosome	full
GCA_000327345	Myotis davidii	Chordata	Chiroptera	Vespertilionidae	Myotis	225400	Scaffold	full		GCA_031753695	Desmognathus marmoratus	Chordata	Caudata	Plethodontidae	Desmognathus	52102	Scaffold	full		GCA_008086715	Sitobion miscanthi	Arthropoda	Hemiptera	Aphididae	Sitobion	44668	Chromosome	full		GCA_900631875	Dioscorea sansibarensis	Streptophyta	Dioscoreales	Dioscoreaceae	Dioscorea	55578	Contig	full
GCA_028644305	Xerus rutilus	Chordata	Rodentia	Sciuridae	Xerus	226860	Chromosome	full		GCA_031753675	Desmognathus monticola	Chordata	Caudata	Plethodontidae	Desmognathus	52103	Scaffold	full		GCA_019925205	Metopolophium dirhodum	Arthropoda	Hemiptera	Aphididae	Metopolophium	44670	Chromosome	full		GCA_009936405	Stevia rebaudiana	Streptophyta	Asterales	Asteraceae	Stevia	55670	Scaffold	full
GCA_028583565	Ovis ammon polii	Chordata	Artiodactyla	Bovidae	Ovis	230172	Chromosome	full		GCA_030264935	Desmognathus ochrophaeus	Chordata	Caudata	Plethodontidae	Desmognathus	52104	Scaffold	full		GCA_011326945	Magicicada septendecim	Arthropoda	Hemiptera	Cicadidae	Magicicada	44679	Scaffold	full		GCA_950022295	Bromus sterilis	Streptophyta	Poales	Poaceae	Bromus	55777	Chromosome	full
GCA_004027715	Plecturocebus donacophilus	Chordata	Primates	Pitheciidae	Plecturocebus	230833	Scaffold	full		GCA_031753655	Desmognathus santeetlah	Chordata	Caudata	Plethodontidae	Desmognathus	52106	Scaffold	full		GCA_034769895	Magicicada septendecula	Arthropoda	Hemiptera	Cicadidae	Magicicada	44680	Chromosome	full		GCA_026259685	Tagetes patula	Streptophyta	Asterales	Asteraceae	Tagetes	55843	Scaffold	full
GCA_003704035	Peromyscus maniculatus bairdii	Chordata	Rodentia	Cricetidae	Peromyscus	230844	Chromosome	full		GCA_030264495	Desmognathus welteri	Chordata	Caudata	Plethodontidae	Desmognathus	52107	Scaffold	full		GCA_013753865	Acropora millepora	Cnidaria	Scleractinia	Acroporidae	Acropora	45264	Chromosome	full		GCA_029990575	Petunia axillaris subsp. axillaris	Streptophyta	Solanales	Solanaceae	Petunia	55889	Contig	full
GCA_035771395	Myotis vivesi	Chordata	Chiroptera	Vespertilionidae	Myotis	233766	Scaffold	full		GCA_030265035	Desmognathus wrighti	Chordata	Caudata	Plethodontidae	Desmognathus	52108	Scaffold	full		GCA_932526225	Nematostella vectensis	Cnidaria	Actiniaria	Edwardsiidae	Nematostella	45351	Chromosome	full		GCA_903798275	Fraxinus angustifolia subsp. syriaca	Streptophyta	Lamiales	Oleaceae	Fraxinus	56028	Scaffold	full
GCA_004024805	Xerus inauris	Chordata	Rodentia	Sciuridae	Xerus	234690	Scaffold	full		GCA_030449065	Oceanodroma leucorhoa	Chordata	Procellariiformes	NA	Oceanodroma	52124	Scaffold	full		GCA_014858695	Chrysomya rufifacies	Arthropoda	Diptera	Calliphoridae	Chrysomya	45450	Scaffold	full		GCA_903798405	Fraxinus platypoda	Streptophyta	Lamiales	Oleaceae	Fraxinus	56030	Scaffold	full
GCA_008750955	Microcebus mittermeieri	Chordata	Primates	Cheirogaleidae	Microcebus	236274	Scaffold	full		GCA_021292165	Shinisaurus crocodilurus	Chordata	Squamata	Shinisauridae	Shinisaurus	52224	Chromosome	full		GCA_002352805	Teladorsagia circumcincta	Nematoda	Rhabditida	Trichostrongylidae	Teladorsagia	45464	Scaffold	full		GCA_903798295	Fraxinus nigra	Streptophyta	Lamiales	Oleaceae	Fraxinus	56031	Scaffold	full
GCA_963574275	Macaca siberu	Chordata	Primates	Cercopithecidae	Macaca	244255	Scaffold	full		GCA_036324595	Champsocephalus gunnari	Chordata	Perciformes	Channichthyidae	Champsocephalus	52237	Chromosome	full		GCA_032270385	Urticina crassicornis	Cnidaria	Actiniaria	Actiniidae	Urticina	45621	Scaffold	full		GCA_903798255	Fraxinus quadrangulata	Streptophyta	Lamiales	Oleaceae	Fraxinus	56032	Scaffold	full
GCA_902168415	Peromyscus melanophrys	Chordata	Rodentia	Cricetidae	Peromyscus	246392	Scaffold	full		GCA_902827115	Pseudochaenichthys georgianus	Chordata	Perciformes	Channichthyidae	Pseudochaenichthys	52239	Chromosome	full		GCA_000931545	Papilio glaucus	Arthropoda	Lepidoptera	Papilionidae	Papilio	45779	Scaffold	full		GCA_912172775	Fraxinus pennsylvanica	Streptophyta	Lamiales	Oleaceae	Fraxinus	56036	Chromosome	full
GCA_000334495	Tupaia chinensis	Chordata	Scandentia	Tupaiidae	Tupaia	246437	Scaffold	full		GCA_020142125	Phrynosoma platyrhinos	Chordata	Squamata	Phrynosomatidae	Phrynosoma	52577	Chromosome	full		GCA_001447585	Trichinella britovi	Nematoda	Trichinellida	Trichinellidae	Trichinella	45882	Scaffold	full		GCA_902837555	Fraxinus velutina	Streptophyta	Lamiales	Oleaceae	Fraxinus	56038	Contig	full
GCA_949987585	Pipistrellus pygmaeus	Chordata	Chiroptera	Vespertilionidae	Pipistrellus	246814	Chromosome	full		GCA_029874365	Pseudochondrostoma polylepis	Chordata	Cypriniformes	Leuciscidae	Pseudochondrostoma	52620	Scaffold	full		GCA_030063045	Pratylenchus scribneri	Nematoda	Rhabditida	Pratylenchidae	Pratylenchus	45936	Contig	full		GCA_902829145	Fraxinus latifolia	Streptophyta	Lamiales	Oleaceae	Fraxinus	56040	Contig	full
GCA_947044825	Pusa hispida saimensis	Chordata	Carnivora	Phocidae	Pusa	248495	Contig	full		GCA_013400215	Cisticola juncidis	Chordata	Passeriformes	Cisticolidae	Cisticola	52622	Scaffold	full		GCA_001632725	Corbicula fluminea	Mollusca	Venerida	Cyrenidae	Corbicula	45949	Contig	full		GCA_903798345	Fraxinus anomala	Streptophyta	Lamiales	Oleaceae	Fraxinus	56041	Scaffold	full
GCA_907164525	Lophiomys imhausi	Chordata	Rodentia	Muridae	Lophiomys	248799	Scaffold	full		GCA_000737465	Haliaeetus leucocephalus	Chordata	Accipitriformes	Accipitridae	Haliaeetus	52644	Scaffold	full		GCA_020536995	Dreissena polymorpha	Mollusca	Myida	Dreissenidae	Dreissena	45954	Chromosome	full		GCA_903798385	Fraxinus cuspidata	Streptophyta	Lamiales	Oleaceae	Fraxinus	56042	Scaffold	full
GCA_037038555	Rhynchonycteris naso	Chordata	Chiroptera	Emballonuridae	Rhynchonycteris	249017	Chromosome	full		GCA_025740775	Haliaeetus leucogaster	Chordata	Accipitriformes	Accipitridae	Haliaeetus	52645	Scaffold	full		GCA_013357305	Radopholus similis	Nematoda	Rhabditida	Pratylenchidae	Radopholus	46012	Scaffold	full		GCA_947179395	Pulicaria dysenterica	Streptophyta	Asterales	Asteraceae	Pulicaria	56535	Chromosome	full
GCA_036850995	Saccopteryx leptura	Chordata	Chiroptera	Emballonuridae	Saccopteryx	249018	Chromosome	full		GCA_014363185	Haliaeetus pelagicus	Chordata	Accipitriformes	Accipitridae	Haliaeetus	52647	Scaffold	full		GCA_037043685	Drosophila hawaiiensis	Arthropoda	Diptera	Drosophilidae	Drosophila	46435	Scaffold	full		GCA_002174775	Macleaya cordata	Streptophyta	Ranunculales	Papaveraceae	Macleaya	56857	Scaffold	full
GCA_024542745	Macaca thibetana thibetana	Chordata	Primates	Cercopithecidae	Macaca	257877	Chromosome	full		GCA_034782675	Haliaeetus vocifer	Chordata	Accipitriformes	Accipitridae	Haliaeetus	52649	Scaffold	full		GCA_015706575	Patiria miniata	Echinodermata	Valvatida	Asterinidae	Patiria	46514	Scaffold	full		GCA_036850905	Luffa acutangula	Streptophyta	Cucurbitales	Cucurbitaceae	Luffa	56866	Chromosome	full
GCA_011751065	Lasiurus cinereus	Chordata	Chiroptera	Vespertilionidae	Lasiurus	257879	Scaffold	full		GCA_006937985	Aphyosemion australe	Chordata	Cyprinodontiformes	Nothobranchiidae	Aphyosemion	52653	Scaffold	full		GCA_900067625	Patiriella regularis	Echinodermata	Valvatida	Asterinidae	Patiriella	46519	Scaffold	full		GCA_014180765	Marchantia paleacea	Streptophyta	Marchantiales	Marchantiaceae	Marchantia	56867	Contig	full
GCA_004026805	Lasiurus borealis	Chordata	Chiroptera	Vespertilionidae	Lasiurus	258930	Scaffold	full		GCA_006937955	Pachypanchax playfairii	Chordata	Cyprinodontiformes	Aplocheilidae	Pachypanchax	52664	Scaffold	full		GCA_947462335	Harmothoe impar	Annelida	Phyllodocida	Polynoidae	Harmothoe	46595	Chromosome	full		GCA_948567375	Lunularia cruciata	Streptophyta	Lunulariales	Lunulariaceae	Lunularia	56931	Chromosome	full
GCA_963573935	Arctocebus calabarensis	Chordata	Primates	Lorisidae	Arctocebus	261739	Scaffold	full		GCA_001266775	Austrofundulus limnaeus	Chordata	Cyprinodontiformes	Rivulidae	Austrofundulus	52670	Scaffold	full		GCA_014634045	Acropora cytherea	Cnidaria	Scleractinia	Acroporidae	Acropora	46686	Scaffold	full		GCA_028583015	Wollemia nobilis	Streptophyta	Araucariales	Araucariaceae	Wollemia	56998	Contig	full
GCA_023898255	Nycticebus bengalensis	Chordata	Primates	Lorisidae	Nycticebus	261741	Chromosome	full		GCA_034638445	Ciconia boyciana	Chordata	Ciconiiformes	Ciconiidae	Ciconia	52775	Chromosome	full		GCA_949126865	Montipora capitata	Cnidaria	Scleractinia	Acroporidae	Montipora	46704	Chromosome	full		GCA_020283565	Trifolium pratense	Streptophyta	Fabales	Fabaceae	Trifolium	57577	Chromosome	full
GCA_950005125	Chionomys nivalis	Chordata	Rodentia	Cricetidae	Chionomys	269649	Chromosome	full		GCA_027579995	Ciconia episcopus	Chordata	Ciconiiformes	Ciconiidae	Ciconia	52776	Scaffold	full		GCA_003704095	Pocillopora damicornis	Cnidaria	Scleractinia	Pocilloporidae	Pocillopora	46731	Scaffold	full		GCA_946800695	Geum urbanum	Streptophyta	Rosales	Rosaceae	Geum	57919	Chromosome	full
GCA_048197275	Mustela strigidorsa	Chordata	Carnivora	Mustelidae	Mustela	244218	Chromosome	full		GCA_017639555	Ciconia maguari	Chordata	Ciconiiformes	Ciconiidae	Ciconia	52777	Chromosome	full		GCA_942486045	Pocillopora meandrina	Cnidaria	Scleractinia	Pocilloporidae	Pocillopora	46732	Contig	full		GCA_933775445	Argentina anserina	Streptophyta	Rosales	Rosaceae	Argentina	57926	Chromosome	full
GCA_963575215	Presbytis melalophos mitrata	Chordata	Primates	Cercopithecidae	Presbytis	272115	Scaffold	full		GCA_025727695	Ciconia stormi	Chordata	Ciconiiformes	Ciconiidae	Ciconia	52778	Scaffold	full		GCA_948470475	Galaxea fascicularis	Cnidaria	Scleractinia	Euphylliidae	Galaxea	46745	Chromosome	full		GCA_951800085	Comarum palustre	Streptophyta	Rosales	Rosaceae	Comarum	57932	Chromosome	full
GCA_023762245	Trachypithecus phayrei crepuscula	Chordata	Primates	Cercopithecidae	Trachypithecus	272121	Contig	full		GCA_041108215	Ephippiorhynchus senegalensis	Chordata	Ciconiiformes	Ciconiidae	Ephippiorhynchus	52785	Scaffold	full		GCA_022496165	Catalaphyllia jardinei	Cnidaria	Scleractinia	Caryophylliidae	Catalaphyllia	46748	Chromosome	full		GCA_963921425	Dryas octopetala	Streptophyta	Rosales	Rosaceae	Dryas	57948	Chromosome	full
GCA_013239625	Lama guanicoe cacsilensis	Chordata	Artiodactyla	Camelidae	Lama	273908	Scaffold	full		GCA_022379125	Scophthalmus maximus	Chordata	Pleuronectiformes	Scophthalmidae	Scophthalmus	52904	Chromosome	full		GCA_018150345	Drosophila equinoxialis	Arthropoda	Diptera	Drosophilidae	Drosophila	46790	Contig	full		GCA_037957365	Torreya grandis	Streptophyta	Cupressales	Taxaceae	Torreya	58047	Contig	full
GCA_013239585	Lama glama chaku	Chordata	Artiodactyla	Camelidae	Lama	273914	Scaffold	full		GCA_015107895	Eretmodus cyanostictus	Chordata	Cichliformes	Cichlidae	Eretmodus	52954	Scaffold	full		GCA_018150745	Drosophila sucinea	Arthropoda	Diptera	Drosophilidae	Drosophila	46791	Contig	full		GCA_002906115	Quercus suber	Streptophyta	Fagales	Fagaceae	Quercus	58331	Scaffold	full
GCA_013265495	Vicugna vicugna mensalis	Chordata	Artiodactyla	Camelidae	Vicugna	273917	Scaffold	full		GCA_015108895	Spathodus erythrodon	Chordata	Cichliformes	Cichlidae	Spathodus	52956	Scaffold	full		GCA_018903935	Drosophila insularis	Arthropoda	Diptera	Drosophilidae	Drosophila	46792	Contig	full		GCA_904067115	Aegilops sharonensis	Streptophyta	Poales	Poaceae	Aegilops	58530	Chromosome	full
GCA_963573965	Chiropotes israelita	Chordata	Primates	Pitheciidae	Chiropotes	280163	Scaffold	full		GCA_015110135	Spathodus marlieri	Chordata	Cichliformes	Cichlidae	Spathodus	52957	Scaffold	full		GCA_018152135	Drosophila paulistorum	Arthropoda	Diptera	Drosophilidae	Drosophila	46793	Contig	full		GCA_964467675	Rhynchostegium megapolitanum	Streptophyta	Hypnales	Brachytheciaceae	Rhynchostegium	568243	Chromosome	full
GCA_003254725	Canis lupus dingo	Chordata	Carnivora	Canidae	Canis	286419	Chromosome	full		GCA_013400895	Thalassarche chlororhynchos	Chordata	Procellariiformes	Diomedeidae	Thalassarche	54017	Scaffold	full		GCA_018151085	Drosophila tropicalis	Arthropoda	Diptera	Drosophilidae	Drosophila	46794	Contig	full		GCA_946800325	Luzula sylvatica	Streptophyta	Poales	Juncaceae	Luzula	59018	Chromosome	full
GCA_001595765	Miniopterus natalensis	Chordata	Chiroptera	Miniopteridae	Miniopterus	291302	Scaffold	full		GCA_035582775	Phoebastria immutabilis	Chordata	Procellariiformes	Diomedeidae	Phoebastria	54020	Scaffold	full		GCA_035042385	Drosophila engyochracea	Arthropoda	Diptera	Drosophilidae	Drosophila	46797	Contig	full		GCA_023065735	Coffea humblotiana	Streptophyta	Gentianales	Rubiaceae	Coffea	59211	Chromosome	full
GCA_963574505	Aotus griseimembra	Chordata	Primates	Aotidae	Aotus	292213	Scaffold	full		GCA_035582835	Phoebastria nigripes	Chordata	Procellariiformes	Diomedeidae	Phoebastria	54021	Scaffold	full		GCA_037043625	Drosophila melanocephala	Arthropoda	Diptera	Drosophilidae	Drosophila	46804	Scaffold	full		GCA_041731395	Terminalia arjuna	Streptophyta	Myrtales	Combretaceae	Terminalia	172200	Scaffold	full
GCA_965120235	Desmana moschata	Chordata	Eulipotyphla	Talpidae	Desmana	182682	Scaffold	full		GCA_035582855	Phoebastria irrorata	Chordata	Procellariiformes	Diomedeidae	Phoebastria	54022	Scaffold	full		GCA_035042205	Drosophila infuscata	Arthropoda	Diptera	Drosophilidae	Drosophila	46809	Contig	full		GCA_963422505	Pseudognaphalium luteoalbum	Streptophyta	Asterales	Asteraceae	Pseudognaphalium	59425	Chromosome	full
GCA_028658305	Pachyuromys duprasi	Chordata	Rodentia	Muridae	Pachyuromys	298894	Chromosome	full		GCA_035582865	Phoebastria albatrus	Chordata	Procellariiformes	Diomedeidae	Phoebastria	54023	Scaffold	full		GCA_035042055	Drosophila macrothrix	Arthropoda	Diptera	Drosophilidae	Drosophila	46811	Contig	full		GCA_040183295	Rubus argutus	Streptophyta	Rosales	Rosaceae	Rubus	59490	Chromosome	full
GCA_963574355	Loris lydekkerianus	Chordata	Primates	Lorisidae	Loris	300163	Scaffold	full		GCA_013396915	Stercorarius parasiticus	Chordata	Charadriiformes	Stercorariidae	Stercorarius	54059	Scaffold	full		GCA_035043505	Drosophila setosimentum	Arthropoda	Diptera	Drosophilidae	Drosophila	46817	Contig	full		GCA_029955375	Rubus parviflorus	Streptophyta	Rosales	Rosaceae	Rubus	59496	Scaffold	full
GCA_004363455	Eubalaena japonica	Chordata	Artiodactyla	Balaenidae	Eubalaena	302098	Scaffold	full		GCA_037039145	Fundulus diaphanus	Chordata	Cyprinodontiformes	Fundulidae	Fundulus	54267	Chromosome	full		GCA_035043795	Drosophila pullipes	Arthropoda	Diptera	Drosophilidae	Drosophila	46821	Contig	full		GCA_036897465	Pelargonium australe	Streptophyta	Geraniales	Geraniaceae	Pelargonium	59866	Contig	full
GCA_032201145	Smutsia temminckii	Chordata	Pholidota	Manidae	Smutsia	302418	Scaffold	full		GCA_013375575	Percina caprodes	Chordata	Perciformes	Percidae	Percina	54317	Scaffold	full		GCA_035041335	Drosophila crucigera	Arthropoda	Diptera	Drosophilidae	Drosophila	46822	Contig	full		GCA_036897565	Pelargonium exstipulatum	Streptophyta	Geraniales	Geraniaceae	Pelargonium	59873	Contig	full
GCA_963574615	Cercopithecus campbelli lowei	Chordata	Primates	Cercopithecidae	Cercopithecus	304410	Scaffold	full		GCA_029931835	Etheostoma nigrum	Chordata	Perciformes	Percidae	Etheostoma	54337	Chromosome	full		GCA_035043275	Drosophila tanythrix	Arthropoda	Diptera	Drosophilidae	Drosophila	46827	Contig	full		GCA_036897485	Pelargonium nanum	Streptophyta	Geraniales	Geraniaceae	Pelargonium	59882	Contig	full
GCA_023764695	Pygathrix nigripes	Chordata	Primates	Cercopithecidae	Pygathrix	310352	Contig	full		GCA_008692095	Etheostoma spectabile	Chordata	Perciformes	Percidae	Etheostoma	54343	Chromosome	full		GCA_035043035	Drosophila yooni	Arthropoda	Diptera	Drosophilidae	Drosophila	46828	Contig	full		GCA_001531365	Cynara cardunculus var. scolymus	Streptophyta	Asterales	Asteraceae	Cynara	59895	Chromosome	full
GCA_014189135	Dicerorhinus sumatrensis harrissoni	Chordata	Perissodactyla	Rhinocerotidae	Dicerorhinus	310711	Scaffold	full		GCA_013400195	Aramus guarauna	Chordata	Gruiformes	Aramidae	Aramus	54356	Scaffold	full		GCA_035046345	Drosophila birchii	Arthropoda	Diptera	Drosophilidae	Drosophila	46829	Contig	full		GCA_026122235	Vinca minor	Streptophyta	Gentianales	Apocynaceae	Vinca	60093	Contig	full
GCA_905335845	Sus cebifrons	Chordata	Artiodactyla	Suidae	Sus	315377	Scaffold	full		GCA_013399095	Psophia crepitans	Chordata	Gruiformes	Psophiidae	Psophia	54359	Scaffold	full		GCA_035043665	Drosophila quasianomalipes	Arthropoda	Diptera	Drosophilidae	Drosophila	46834	Contig	full		GCA_026545225	Cornus controversa	Streptophyta	Cornales	Cornaceae	Cornus	60118	Chromosome	full
GCA_004024685	Dipodomys stephensi	Chordata	Rodentia	Heteromyidae	Dipodomys	323379	Scaffold	full		GCA_013399135	Heliornis fulica	Chordata	Gruiformes	Heliornithidae	Heliornis	54369	Scaffold	full		GCA_035042485	Drosophila cyrtoloma	Arthropoda	Diptera	Drosophilidae	Drosophila	46895	Contig	full		GCA_019693375	Asterochloris erici	Chlorophyta	Trebouxiales	Trebouxiaceae	Asterochloris	60131	Scaffold	full
GCA_004027375	Macroglossus sobrinus	Chordata	Chiroptera	Pteropodidae	Macroglossus	326083	Scaffold	full		GCA_000695765	Mesitornis unicolor	Chordata	Mesitornithiformes	Mesitornithidae	Mesitornis	54374	Scaffold	full		GCA_035043445	Drosophila silvestris	Arthropoda	Diptera	Drosophilidae	Drosophila	47010	Contig	full		GCA_000511995	Fragaria nubicola	Streptophyta	Rosales	Rosaceae	Fragaria	60188	Scaffold	full
GCA_001685095	Ellobius talpinus	Chordata	Rodentia	Cricetidae	Ellobius	329620	Scaffold	full		GCA_000690535	Cariama cristata	Chordata	Cariamiformes	Cariamidae	Cariama	54380	Scaffold	full		GCA_035045725	Drosophila ezoana	Arthropoda	Diptera	Drosophilidae	Drosophila	47313	Contig	full		GCA_014183005	Castanea mollissima	Streptophyta	Fagales	Fagaceae	Castanea	60419	Scaffold	full
GCA_004026825	Nilgiritragus hylocrius	Chordata	Artiodactyla	Bovidae	Nilgiritragus	330464	Scaffold	full		GCA_000690775	Eurypyga helias	Chordata	Eurypygiformes	Eurypygidae	Eurypyga	54383	Scaffold	full		GCA_003285875	Drosophila novamexicana	Arthropoda	Diptera	Drosophilidae	Drosophila	47314	Contig	full		GCA_028535165	Quercus tomentella	Streptophyta	Fagales	Fagaceae	Quercus	60424	Scaffold	full
GCA_047496845	Lepus yarkandensis	Chordata	Lagomorpha	Leporidae	Lepus	301146	Complete Genome	full		GCA_027574665	Rhynochetos jubatus	Chordata	Eurypygiformes	Rhynochetidae	Rhynochetos	54386	Chromosome	full		GCA_008042615	Drosophila auraria	Arthropoda	Diptera	Drosophilidae	Drosophila	47315	Scaffold	full		GCA_013358625	Macadamia integrifolia	Streptophyta	Proteales	Proteaceae	Macadamia	60698	Chromosome	full
GCA_000951035	Colobus angolensis palliatus	Chordata	Primates	Cercopithecidae	Colobus	336983	Scaffold	full		GCA_013400555	Jacana jacana	Chordata	Charadriiformes	Jacanidae	Jacana	54508	Scaffold	full		GCA_018903485	Drosophila littoralis	Arthropoda	Diptera	Drosophilidae	Drosophila	47316	Scaffold	full		GCA_900406475	Noccaea goesingensis	Streptophyta	Brassicales	Brassicaceae	Noccaea	60913	Scaffold	full
GCA_008750895	Mirza zaza	Chordata	Primates	Cheirogaleidae	Mirza	339999	Scaffold	full		GCA_964188515	Alburnus alburnus	Chordata	Cypriniformes	Leuciscidae	Alburnus	54556	Chromosome	full		GCA_034780755	Lepetodrilus elevatus	Mollusca	Lepetellida	Lepetodrilidae	Lepetodrilus	47542	Scaffold	full		GCA_021464245	Carallia brachiata	Streptophyta	Malpighiales	Rhizophoraceae	Carallia	61141	Scaffold	full
GCA_004027955	Chaetophractus vellerosus	Chordata	Cingulata	Chlamyphoridae	Chaetophractus	340076	Scaffold	full		GCA_036873585	Spinus psaltria	Chordata	Passeriformes	Fringillidae	Spinus	54559	Scaffold	full		GCA_036375495	Agrotis segetum	Arthropoda	Lepidoptera	Noctuidae	Agrotis	47767	Contig	full		GCA_021533255	Ceriops tagal	Streptophyta	Malpighiales	Rhizophoraceae	Ceriops	61143	Chromosome	full
GCA_963573785	Lepilemur ankaranensis	Chordata	Primates	Lepilemuridae	Lepilemur	342401	Scaffold	full		GCA_036873505	Acanthis flammea	Chordata	Passeriformes	Fringillidae	Acanthis	54769	Scaffold	full		GCA_027475135	Bactrocera correcta	Arthropoda	Diptera	Tephritidae	Bactrocera	47773	Chromosome	full		GCA_037832225	Kandelia candel	Streptophyta	Malpighiales	Rhizophoraceae	Kandelia	61147	Contig	full
GCA_028533885	Nasua narica	Chordata	Carnivora	Procyonidae	Nasua	352831	Chromosome	full		GCA_036873005	Spinus tristis	Chordata	Passeriformes	Fringillidae	Spinus	54773	Scaffold	full		GCA_964058975	Meganyctiphanes norvegica	Arthropoda	Euphausiacea	Euphausiidae	Meganyctiphanes	48144	Scaffold	full		GCA_005239505	Nicotiana paniculata	Streptophyta	Solanales	Solanaceae	Nicotiana	62141	Scaffold	full
GCA_029783875	Phataginus tricuspis	Chordata	Pholidota	Manidae	Phataginus	358128	Scaffold	full		GCA_034640395	Spinus spinescens	Chordata	Passeriformes	Fringillidae	Spinus	54776	Scaffold	full		GCA_944470205	Schistosoma margrebowiei	Platyhelminthes	Strigeidida	Schistosomatidae	Schistosoma	48269	Chromosome	full		GCA_002319775	Fagopyrum tataricum	Streptophyta	Caryophyllales	Polygonaceae	Fagopyrum	62330	Chromosome	full
GCA_025583905	Ia io	Chordata	Chiroptera	Vespertilionidae	Ia	360967	Scaffold	full		GCA_036026055	Spinus crassirostris	Chordata	Passeriformes	Fringillidae	Spinus	54777	Scaffold	full		GCA_037043555	Drosophila neoperkinsi	Arthropoda	Diptera	Drosophilidae	Drosophila	48320	Scaffold	full		GCA_022457205	Saccharum spontaneum	Streptophyta	Poales	Poaceae	Saccharum	62335	Chromosome	full
GCA_015711505	Sylvilagus bachmani	Chordata	Lagomorpha	Leporidae	Sylvilagus	365149	Chromosome	full		GCA_047748155	Lycodon carinatus	Chordata	Squamata	Colubridae	Lycodon	1296671	Scaffold	full		GCA_035043025	Drosophila villosipedis	Arthropoda	Diptera	Drosophilidae	Drosophila	48324	Contig	full		GCA_004151065	Larix sibirica	Streptophyta	Pinales	Pinaceae	Larix	62751	Scaffold	full
GCA_003704135	Peromyscus polionotus subgriseus	Chordata	Rodentia	Cricetidae	Peromyscus	369710	Chromosome	full		GCA_013399435	Arenaria interpres	Chordata	Charadriiformes	Scolopacidae	Arenaria	54971	Scaffold	full		GCA_035044125	Drosophila ochracea	Arthropoda	Diptera	Drosophilidae	Drosophila	48327	Contig	full		GCA_027704785	Solanum chmielewskii	Streptophyta	Solanales	Solanaceae	Solanum	62889	Scaffold	full
GCA_000956105	Propithecus coquereli	Chordata	Primates	Indriidae	Propithecus	379532	Scaffold	full		GCA_903066825	Alfaro cultratus	Chordata	Cyprinodontiformes	Poeciliidae	Alfaro	55102	Scaffold	full		GCA_018904325	Drosophila murphyi	Arthropoda	Diptera	Drosophilidae	Drosophila	48335	Contig	full		GCA_027704765	Solanum habrochaites	Streptophyta	Solanales	Solanaceae	Solanum	62890	Scaffold	full
GCA_002288905	Enhydra lutris kenyoni	Chordata	Carnivora	Mustelidae	Enhydra	391180	Scaffold	full		GCA_903067095	Girardinus metallicus	Chordata	Cyprinodontiformes	Poeciliidae	Girardinus	55106	Scaffold	full		GCA_035042305	Drosophila glabriapex	Arthropoda	Diptera	Drosophilidae	Drosophila	48348	Contig	full		GCA_027704865	Solanum neorickii	Streptophyta	Solanales	Solanaceae	Solanum	62891	Scaffold	full
GCA_030324115	Sorex maritimensis	Chordata	Eulipotyphla	Soricidae	Sorex	395025	Scaffold	full		GCA_017657215	Limnothrissa miodon	Chordata	Clupeiformes	Clupeidae	Limnothrissa	55124	Scaffold	full		GCA_035041595	Drosophila basisetae	Arthropoda	Diptera	Drosophilidae	Drosophila	48352	Contig	full		GCA_002914845	Trema orientale	Streptophyta	Rosales	Cannabaceae	Trema	63057	Scaffold	full
GCA_009834535	Camelus ferus	Chordata	Artiodactyla	Camelidae	Camelus	419612	Chromosome	full		GCA_016835505	Polypterus senegalus	Chordata	Polypteriformes	Polypteridae	Polypterus	55291	Chromosome	full		GCA_035043875	Drosophila paucipuncta	Arthropoda	Diptera	Drosophilidae	Drosophila	48355	Contig	full		GCA_039720395	Liquidambar formosana	Streptophyta	Saxifragales	Altingiaceae	Liquidambar	63359	Chromosome	full
GCA_002007465	Ailurus styani	Chordata	Carnivora	Ailuridae	Ailurus	424585	Scaffold	full		GCA_030068395	Apalone spinifera	Chordata	Testudines	Trionychidae	Apalone	55534	Chromosome	full		GCA_002042975	Orbicella faveolata	Cnidaria	Scleractinia	Merulinidae	Orbicella	48498	Scaffold	full		GCA_036630335	Physaria fendleri	Streptophyta	Brassicales	Brassicaceae	Physaria	63442	Chromosome	full
GCA_027422475	Neofelis diardi	Chordata	Carnivora	Felidae	Neofelis	427616	Scaffold	full		GCA_003942145	Platysternon megacephalum	Chordata	Testudines	Platysternidae	Platysternon	55544	Scaffold	full		GCA_964199315	Orbicella franksi	Cnidaria	Scleractinia	Merulinidae	Orbicella	48499	Chromosome	full		GCA_001683475	Chenopodium quinoa	Streptophyta	Caryophyllales	Chenopodiaceae	Chenopodium	63459	Scaffold	full
GCA_013496395	Giraffa tippelskirchi	Chordata	Artiodactyla	Giraffidae	Giraffa	439328	Chromosome	full		GCA_007922305	Dermatemys mawii	Chordata	Testudines	Dermatemydidae	Dermatemys	55550	Scaffold	full		GCA_036850725	Orchesella villosa	Arthropoda	Entomobryomorpha	Orchesellidae	Orchesella	48706	Scaffold	full		GCA_026401115	Tetraselmis chuii	Chlorophyta	Chlorodendrales	Chlorodendraceae	Tetraselmis	63592	Scaffold	full
GCA_009660055	Ursus thibetanus thibetanus	Chordata	Carnivora	Ursidae	Ursus	441215	Scaffold	full		GCA_017976375	Cuculus canorus	Chordata	Cuculiformes	Cuculidae	Cuculus	55661	Chromosome	full		GCA_001718145	Orchesella cincta	Arthropoda	Entomobryomorpha	Orchesellidae	Orchesella	48709	Scaffold	full		GCA_024500015	Ulva compressa	Chlorophyta	Ulvales	Ulvaceae	Ulva	63659	Scaffold	full
GCA_902806735	Myodes glareolus	Chordata	Rodentia	Cricetidae	Myodes	447135	Scaffold	full		GCA_013396435	Anhinga anhinga	Chordata	Suliformes	Anhingidae	Anhinga	56067	Scaffold	full		GCA_964034955	Orchesella flavescens	Arthropoda	Entomobryomorpha	Orchesellidae	Orchesella	48711	Chromosome	full		GCA_046119265	Citrus australasica	Streptophyta	Sapindales	Rutaceae	Citrus	416196	Chromosome	full
GCA_020171115	Neogale vison	Chordata	Carnivora	Mustelidae	Neogale	452646	Chromosome	full		GCA_013389905	Sula dactylatra	Chordata	Suliformes	Sulidae	Sula	56068	Scaffold	full		GCA_034696865	Isotomurus unifasciatus	Arthropoda	Entomobryomorpha	Isotomidae	Isotomurus	48718	Scaffold	full		GCA_900406565	Turritis glabra	Streptophyta	Brassicales	Brassicaceae	Turritis	63678	Contig	full
GCA_963573585	Trachypithecus laotum	Chordata	Primates	Cercopithecidae	Trachypithecus	465718	Scaffold	full		GCA_002173455	Phalacrocorax auritus	Chordata	Suliformes	Phalacrocoracidae	Phalacrocorax	56069	Scaffold	full		GCA_003640385	Setaria digitata	Nematoda	Rhabditida	Setariidae	Setaria	48799	Scaffold	full		GCA_002312845	Kalanchoe fedtschenkoi	Streptophyta	Saxifragales	Crassulaceae	Kalanchoe	63787	Scaffold	full
GCA_963573475	Trachypithecus poliocephalus	Chordata	Primates	Cercopithecidae	Trachypithecus	465719	Scaffold	full		GCA_027559655	Accipiter superciliosus	Chordata	Accipitriformes	Accipitridae	Accipiter	56255	Scaffold	full		GCA_003024985	Euperipatoides rowelli	Onychophora	Euonychophora	Peripatopsidae	Euperipatoides	49087	Scaffold	full		GCA_023055425	Linanthus parryae	Streptophyta	Ericales	Polemoniaceae	Linanthus	64432	Scaffold	full
GCA_014523465	Ovis orientalis	Chordata	Artiodactyla	Bovidae	Ovis	469796	Chromosome	full		GCA_034782735	Sagittarius serpentarius	Chordata	Accipitriformes	Sagittariidae	Sagittarius	56258	Scaffold	full		GCA_034696885	Lepidocyrtus paradoxus	Arthropoda	Entomobryomorpha	Entomobryidae	Lepidocyrtus	49179	Contig	full		GCA_030159135	Actinidia polygama	Streptophyta	Ericales	Actinidiaceae	Actinidia	64480	Scaffold	full
GCA_963574665	Propithecus deckenii coronatus	Chordata	Primates	Indriidae	Propithecus	475619	Scaffold	full		GCA_013401275	Pandion haliaetus	Chordata	Accipitriformes	Pandionidae	Pandion	56262	Scaffold	full		GCA_963422195	Carabus problematicus	Arthropoda	Coleoptera	Carabidae	Carabus	49291	Chromosome	full		GCA_009720345	Fragaria iinumae	Streptophyta	Rosales	Rosaceae	Fragaria	64939	Chromosome	full
GCA_000696425	Galeopterus variegatus	Chordata	Dermoptera	Cynocephalidae	Galeopterus	482537	Scaffold	full		GCA_026937345	Buteo jamaicensis	Chordata	Accipitriformes	Accipitridae	Buteo	56263	Scaffold	full		GCA_016904865	Pissodes strobi	Arthropoda	Coleoptera	Curculionidae	Pissodes	49927	Scaffold	full		GCA_964188215	Fragaria moschata	Streptophyta	Rosales	Rosaceae	Fragaria	64940	Chromosome	full
GCA_019843835	Grammomys dolichurus	Chordata	Rodentia	Muridae	Grammomys	491754	Scaffold	full		GCA_041108355	Otus mirus	Chordata	Strigiformes	Strigidae	Otus	56277	Scaffold	full		GCA_014898815	Panonychus citri	Arthropoda	Trombidiformes	Tetranychidae	Panonychus	50023	Contig	full		GCA_010134655	Fragaria nilgerrensis	Streptophyta	Rosales	Rosaceae	Fragaria	64941	Chromosome	full
GCA_004785775	Grammomys surdaster	Chordata	Rodentia	Muridae	Grammomys	491861	Scaffold	full		GCA_038406215	Sibirionetta formosa	Chordata	Anseriformes	Anatidae	Sibirionetta	56278	Scaffold	full		GCA_037075305	Drosophila kanekoi	Arthropoda	Diptera	Drosophilidae	Drosophila	50033	Scaffold	full		GCA_947646795	Beta lomatogona	Streptophyta	Caryophyllales	Chenopodiaceae	Beta	65139	Contig	full
GCA_018345385	Vulpes lagopus	Chordata	Carnivora	Canidae	Vulpes	494514	Chromosome	full		GCA_028566535	Scolopax minor	Chordata	Charadriiformes	Scolopacidae	Scolopax	56299	Scaffold	full		GCA_045999825	Adelges tsugae	Arthropoda	Hemiptera	Adelgidae	Adelges	357502	Chromosome	full		GCA_009757365	Lepidium campestre	Streptophyta	Brassicales	Brassicaceae	Lepidium	65351	Scaffold	full
GCA_963575185	Gorilla beringei	Chordata	Primates	Hominidae	Gorilla	499232	Scaffold	full		GCA_035221315	Tauraco hartlaubi	Chordata	Musophagiformes	Musophagidae	Tauraco	56304	Scaffold	full		GCA_040954645	Diabrotica undecimpunctata	Arthropoda	Coleoptera	Chrysomelidae	Diabrotica	50387	Chromosome	full		GCA_005771605	Scutellaria baicalensis	Streptophyta	Lamiales	Lamiaceae	Scutellaria	65409	Chromosome	full
GCA_963573425	Cacajao ayresi	Chordata	Primates	Pitheciidae	Cacajao	535896	Scaffold	full		GCA_013399275	Trogon melanurus	Chordata	Trogoniformes	Trogonidae	Trogon	56311	Scaffold	full		GCA_917563875	Diabrotica virgifera virgifera	Arthropoda	Coleoptera	Chrysomelidae	Diabrotica	50390	Chromosome	full		GCA_000182155	Oryza barthii	Streptophyta	Poales	Poaceae	Oryza	65489	Chromosome	full
GCA_963573795	Cacajao hosomi	Chordata	Primates	Pitheciidae	Cacajao	535897	Scaffold	full		GCA_018691265	Tyto alba	Chordata	Strigiformes	Tytonidae	Tyto	56313	Scaffold	full		GCA_947623455	Mimachlamys varia	Mollusca	Pectinida	Pectinidae	Mimachlamys	50417	Chromosome	full		GCA_046118875	Citrus inodora	Streptophyta	Sapindales	Rutaceae	Citrus	416197	Chromosome	full
GCA_040207285	Clethrionomys rutilus	Chordata	Rodentia	Cricetidae	Clethrionomys	537920	Chromosome	full		GCA_020086605	Lanius collurio	Chordata	Passeriformes	Laniidae	Lanius	56324	Scaffold	full		GCA_028142955	Pinctada fucata	Mollusca	Pterioida	Pteriidae	Pinctada	50426	Chromosome	full		GCA_963854855	Nasturtium officinale	Streptophyta	Brassicales	Brassicaceae	Nasturtium	65948	Chromosome	full
GCA_963575085	Propithecus edwardsi	Chordata	Primates	Indriidae	Propithecus	543559	Scaffold	full		GCA_027497855	Accipiter striatus	Chordata	Accipitriformes	Accipitridae	Accipiter	56330	Scaffold	full		GCA_002571385	Stylophora pistillata	Cnidaria	Scleractinia	Pocilloporidae	Stylophora	50429	Scaffold	full		GCA_031170775	Cymbopogon citratus	Streptophyta	Poales	Poaceae	Cymbopogon	66014	Scaffold	full
GCA_963573675	Varecia rubra	Chordata	Primates	Lemuridae	Varecia	554167	Scaffold	full		GCA_032274085	Milvago chimachima	Chordata	Falconiformes	Falconidae	Milvago	56337	Scaffold	full		GCA_040167675	Xenos peckii	Arthropoda	Strepsiptera	Xenidae	Xenos	50526	Contig	full		GCA_037074535	Gleditsia sinensis	Streptophyta	Fabales	Fabaceae	Gleditsia	66096	Chromosome	full
GCA_024500485	Vulpes ferrilata	Chordata	Carnivora	Canidae	Vulpes	561074	Chromosome	full		GCA_032274285	Polihierax semitorquatus	Chordata	Falconiformes	Falconidae	Polihierax	56339	Scaffold	full		GCA_022664845	Lepisma saccharinum	Arthropoda	Zygentoma	Lepismatidae	Lepisma	50586	Scaffold	full		GCA_954870605	Acer campestre	Streptophyta	Sapindales	Sapindaceae	Acer	66205	Chromosome	full
GCA_007827085	Peromyscus californicus insignis	Chordata	Rodentia	Cricetidae	Peromyscus	564181	Scaffold	full		GCA_013399355	Herpetotheres cachinnans	Chordata	Falconiformes	Falconidae	Herpetotheres	56343	Scaffold	full		GCA_963678705	Panorpa germanica	Arthropoda	Mecoptera	Panorpidae	Panorpa	50603	Chromosome	full		GCA_008635985	Ficus erecta	Streptophyta	Rosales	Moraceae	Ficus	66383	Contig	full
GCA_030028045	Hippopotamus amphibius kiboko	Chordata	Artiodactyla	Hippopotamidae	Hippopotamus	575201	Chromosome	full		GCA_035590275	Ibycter americanus	Chordata	Falconiformes	Falconidae	Ibycter	56347	Scaffold	full		GCA_030264115	Lygus lineolaris	Arthropoda	Hemiptera	Miridae	Lygus	50650	Scaffold	full		GCA_025413485	Ficus microcarpa	Streptophyta	Rosales	Moraceae	Ficus	66385	Chromosome	full
GCA_963574285	Piliocolobus gordonorum	Chordata	Primates	Cercopithecidae	Piliocolobus	591933	Scaffold	full		GCA_038442615	Daptrius ater	Chordata	Falconiformes	Falconidae	Daptrius	56348	Scaffold	full		GCA_000816745	Ancylostoma duodenale	Nematoda	Rhabditida	Ancylostomatidae	Ancylostoma	51022	Scaffold	full		GCA_024759925	Ficus religiosa	Streptophyta	Rosales	Moraceae	Ficus	66387	Scaffold	full
GCA_002776525	Piliocolobus tephrosceles	Chordata	Primates	Cercopithecidae	Piliocolobus	591936	Chromosome	full		GCA_027122915	Falco femoralis	Chordata	Falconiformes	Falconidae	Falco	56349	Scaffold	full		GCA_900576705	Enterobius vermicularis	Nematoda	Rhabditida	Oxyuridae	Enterobius	51028	Scaffold	full		GCA_002303985	Durio zibethinus	Streptophyta	Malvales	Malvaceae	Durio	66656	Scaffold	full
GCA_963574805	Piliocolobus kirkii	Chordata	Primates	Cercopithecidae	Piliocolobus	591937	Scaffold	full		GCA_034782035	Falco sparverius	Chordata	Falconiformes	Falconidae	Falco	56350	Scaffold	full		GCA_004148225	Heterodera glycines	Nematoda	Rhabditida	Heteroderidae	Heterodera	51029	Chromosome	full		GCA_947034885	Thuidium tamariscinum	Streptophyta	Hypnales	Thuidiaceae	Thuidium	67428	Chromosome	full
GCA_963574405	Tarsius lariang	Chordata	Primates	Tarsiidae	Tarsius	630277	Scaffold	full		GCA_001655115	Phylloscopus plumbeitarsus	Chordata	Passeriformes	Phylloscopidae	Phylloscopus	56441	Scaffold	full		GCA_031761385	Necator americanus	Nematoda	Rhabditida	Ancylostomatidae	Necator	51031	Chromosome	full		GCA_023055345	Quercus wislizeni	Streptophyta	Fagales	Fagaceae	Quercus	67830	Scaffold	full
GCA_028646575	Pseudocheirus occidentalis	Chordata	Diprotodontia	Pseudocheiridae	Pseudocheirus	656515	Chromosome	full		GCA_900634415	Cottoperca gobio	Chordata	Perciformes	Bovichtidae	Cottoperca	56716	Chromosome	full		GCA_963693305	Meandrina meandrites	Cnidaria	Scleractinia	Meandrinidae	Meandrina	51056	Chromosome	full		GCA_030449875	Aegle marmelos	Streptophyta	Sapindales	Rutaceae	Aegle	68527	Contig	full
GCA_963574545	Mico humilis	Chordata	Primates	Cebidae	Mico	666519	Scaffold	full		GCA_963383615	Lipophrys pholis	Chordata	Blenniiformes	Blenniidae	Lipophrys	56720	Chromosome	full		GCA_022179025	Porites australiensis	Cnidaria	Scleractinia	Poritidae	Porites	51061	Scaffold	full		GCA_902706635	Striga hermonthica	Streptophyta	Lamiales	Orobanchaceae	Striga	68872	Scaffold	full
GCA_023101885	Typhlomys cinereus	Chordata	Rodentia	Platacanthomyidae	Typhlomys	687455	Scaffold	full		GCA_040143645	Pseudaphritis urvillii	Chordata	Perciformes	Pseudaphritidae	Pseudaphritis	56722	Contig	full		GCA_958299795	Porites lutea	Cnidaria	Scleractinia	Poritidae	Porites	51062	Chromosome	full		GCA_029448705	Adansonia digitata	Streptophyta	Malvales	Malvaceae	Adansonia	69109	Scaffold	full
GCA_963574085	Pygathrix cinerea	Chordata	Primates	Cercopithecidae	Pygathrix	693712	Scaffold	full		GCA_963930695	Labrus bergylta	Chordata	Labriformes	Labridae	Labrus	56723	Chromosome	full		GCA_040802685	Drosophila lutescens	Arthropoda	Diptera	Drosophilidae	Drosophila	51159	Scaffold	full		GCA_038382025	Adansonia gregorii	Streptophyta	Malvales	Malvaceae	Adansonia	69110	Scaffold	full
GCA_047372625	Hoolock leuconedys	Chordata	Primates	Hylobatidae	Hoolock	593543	Chromosome	full		GCA_910591455	Pholis gunnellus	Chordata	Perciformes	Pholidae	Pholis	56726	Chromosome	full		GCA_000149265	Ciona savignyi	Chordata	Phlebobranchia	Cionidae	Ciona	51511	Scaffold	full		GCA_038382065	Adansonia grandidieri	Streptophyta	Malvales	Malvaceae	Adansonia	69111	Scaffold	full
GCA_036184795	Tokudaia tokunoshimensis	Chordata	Rodentia	Muridae	Tokudaia	742508	Scaffold	full		GCA_015107355	Neolamprologus meeli	Chordata	Cichliformes	Cichlidae	Neolamprologus	56727	Scaffold	full		GCA_905319865	Cotesia congregata	Arthropoda	Hymenoptera	Braconidae	Cotesia	51543	Scaffold	full		GCA_038381835	Adansonia madagascariensis	Streptophyta	Malvales	Malvaceae	Adansonia	69112	Scaffold	full
GCA_963574465	Eulemur rufus	Chordata	Primates	Lemuridae	Eulemur	859983	Scaffold	full		GCA_036324505	Eleginops maclovinus	Chordata	Perciformes	Eleginopidae	Eleginops	56733	Chromosome	full		GCA_020740425	Heterorhabditis indica	Nematoda	Rhabditida	Heterorhabditidae	Heterorhabditis	51550	Scaffold	full		GCA_038381775	Adansonia rubrostipa	Streptophyta	Malvales	Malvaceae	Adansonia	69114	Scaffold	full
GCA_963575255	Plecturocebus caligatus	Chordata	Primates	Pitheciidae	Plecturocebus	867332	Scaffold	full		GCA_028565035	Garrulus glandarius	Chordata	Passeriformes	Corvidae	Garrulus	56783	Scaffold	full		GCA_948150685	Rhaphigaster nebulosa	Arthropoda	Hemiptera	Pentatomidae	Rhaphigaster	51622	Chromosome	full		GCA_003260655	Brassica cretica	Streptophyta	Brassicales	Brassicaceae	Brassica	69181	Scaffold	full
GCA_963573495	Callithrix kuhlii	Chordata	Primates	Cebidae	Callithrix	867363	Scaffold	full		GCA_035609145	Eleutherodactylus coqui	Chordata	Anura	Eleutherodactylidae	Eleutherodactylus	57060	Chromosome	full		GCA_916048095	Sacculina carcini	Arthropoda	NA	Sacculinidae	Sacculina	51650	Chromosome	full		GCA_014504835	Vaccinium corymbosum	Streptophyta	Ericales	Ericaceae	Vaccinium	69266	Scaffold	full
GCA_023783535	Cercopithecus albogularis	Chordata	Primates	Cercopithecidae	Cercopithecus	867370	Contig	full		GCA_000695815	Acanthisitta chloris	Chordata	Passeriformes	Acanthisittidae	Acanthisitta	57068	Scaffold	full		GCA_932276165	Plutella xylostella	Arthropoda	Lepidoptera	Plutellidae	Plutella	51655	Chromosome	full		GCA_003427395	Chara braunii	Streptophyta	Charales	Characeae	Chara	69332	Scaffold	full
GCA_963575155	Hapalemur occidentalis	Chordata	Primates	Lemuridae	Hapalemur	867377	Scaffold	full		GCA_029814625	Psittacula derbiana	Chordata	Psittaciformes	Psittacidae	Psittacula	57074	Scaffold	full		GCA_900234385	Anemonia viridis	Cnidaria	Actiniaria	Actiniidae	Anemonia	51769	Scaffold	full		GCA_000737435	Penstemon centranthifolius	Streptophyta	Lamiales	Plantaginaceae	Penstemon	69924	Contig	full
GCA_963573355	Trachypithecus hatinhensis	Chordata	Primates	Cercopithecidae	Trachypithecus	867383	Scaffold	full		GCA_010015965	Ara militaris	Chordata	Psittaciformes	Psittacidae	Ara	57237	Scaffold	full		GCA_030710605	Cordylochernes scorpioides	Arthropoda	Pseudoscorpiones	Chernetidae	Cordylochernes	51811	Chromosome	full		GCA_015476445	Crambe hispanica	Streptophyta	Brassicales	Brassicaceae	Crambe	70124	Scaffold	full
GCA_021464545	Hipposideros pendleburyi	Chordata	Chiroptera	Hipposideridae	Hipposideros	867831	Scaffold	full		GCA_034781795	Crypturellus tataupa	Chordata	Tinamiformes	Tinamidae	Crypturellus	57238	Scaffold	full		GCA_020010945	Muscidifurax raptorellus	Arthropoda	Hymenoptera	Pteromalidae	Muscidifurax	51938	Chromosome	full		GCA_950106755	Climacium dendroides	Streptophyta	Hypnales	Climaciaceae	Climacium	70131	Chromosome	full
GCA_004027635	Crocidura indochinensis	Chordata	Eulipotyphla	Soricidae	Crocidura	876679	Scaffold	full		GCA_010080425	Eudyptes schlegeli	Chordata	Sphenisciformes	Spheniscidae	Eudyptes	57240	Scaffold	full		GCA_034698365	Steganacarus magnus	Arthropoda	Sarcoptiformes	Steganacaridae	Steganacarus	52000	Contig	full		GCA_036897985	Geranium sanguineum	Streptophyta	Geraniales	Geraniaceae	Geranium	70270	Contig	full
GCA_023548195	Bettongia penicillata ogilbyi	Chordata	Diprotodontia	Potoroidae	Bettongia	881300	Scaffold	full		GCA_009867235	Psittacus erithacus	Chordata	Psittaciformes	Psittacidae	Psittacus	57247	Scaffold	full		GCA_007213375	Steinernema feltiae	Nematoda	Rhabditida	Steinernematidae	Steinernema	52066	Contig	full		GCA_000214015	Ostreococcus tauri	Chlorophyta	Mamiellales	Bathycoccaceae	Ostreococcus	70448	Chromosome	full
GCA_012274545	Fukomys damarensis	Chordata	Rodentia	Bathyergidae	Fukomys	885580	Scaffold	full		GCA_000150875	Labeotropheus fuelleborni	Chordata	Cichliformes	Cichlidae	Labeotropheus	57307	Scaffold	full		GCA_041381395	Steinernema riobrave	Nematoda	Rhabditida	Steinernematidae	Steinernema	52067	Contig	full		GCA_946800305	Medicago arabica	Streptophyta	Fabales	Fabaceae	Medicago	70936	Chromosome	full
GCA_006410695	Philantomba maxwellii	Chordata	Artiodactyla	Bovidae	Philantomba	907741	Scaffold	full		GCA_032360045	Amazona ventralis	Chordata	Psittaciformes	Psittacidae	Amazona	57393	Scaffold	full		GCA_020844145	Sarcoptes scabiei	Arthropoda	Sarcoptiformes	Sarcoptidae	Sarcoptes	52283	Chromosome	full		GCA_018208015	Medicago ruthenica	Streptophyta	Fabales	Fabaceae	Medicago	70973	Chromosome	full
GCA_963574415	Tarsius wallacei	Chordata	Primates	Tarsiidae	Tarsius	981131	Scaffold	full		GCA_000703405	Apaloderma vittatum	Chordata	Trogoniformes	Trogonidae	Apaloderma	57397	Scaffold	full		GCA_963856015	Helicoverpa assulta	Arthropoda	Lepidoptera	Noctuidae	Helicoverpa	52344	Scaffold	full		GCA_016545825	Eucalyptus grandis	Streptophyta	Myrtales	Myrtaceae	Eucalyptus	71139	Chromosome	full
GCA_963574695	Propithecus perrieri	Chordata	Primates	Indriidae	Propithecus	989338	Scaffold	full		GCA_028858725	Colius striatus	Chordata	Coliiformes	Coliidae	Colius	57412	Chromosome	full		GCA_016617855	Megalonaias nervosa	Mollusca	Unionida	Unionidae	Megalonaias	52375	Scaffold	full		GCA_900406345	Erysimum cheiri	Streptophyta	Brassicales	Brassicaceae	Erysimum	71232	Scaffold	full
GCA_019844195	Rhabdomys dilectus	Chordata	Rodentia	Muridae	Rhabdomys	996586	Scaffold	full		GCA_000691845	Merops nubicus	Chordata	Coraciiformes	Meropidae	Merops	57421	Scaffold	full		GCA_002093875	Calopteryx splendens	Arthropoda	Odonata	Calopterygidae	Calopteryx	52612	Scaffold	full		GCA_030180135	Orychophragmus violaceus	Streptophyta	Brassicales	Brassicaceae	Orychophragmus	71234	Chromosome	full
GCA_000622305	Nannospalax galili	Chordata	Rodentia	Spalacidae	Nannospalax	1026970	Scaffold	full		GCA_034783455	Micropsitta finschii	Chordata	Psittaciformes	Psittacidae	Micropsitta	57423	Scaffold	full		GCA_010015015	Bolitophila cinerea	Arthropoda	Diptera	Mycetophilidae	Bolitophila	52719	Scaffold	full		GCA_965112285	Melittis melissophyllum	Streptophyta	Lamiales	Lamiaceae	Melittis	457147	Chromosome	full
GCA_006410875	Neotragus pygmaeus	Chordata	Artiodactyla	Bovidae	Neotragus	1027985	Scaffold	full		GCA_028565915	Momotus momota	Chordata	Coraciiformes	Momotidae	Momotus	57426	Scaffold	full		GCA_958336335	Dilophus febrilis	Arthropoda	Diptera	Bibionidae	Dilophus	52734	Chromosome	full		GCA_900406495	Sisymbrium altissimum	Streptophyta	Brassicales	Brassicaceae	Sisymbrium	71365	Scaffold	full
GCA_004027895	Orientallactaga bullata	Chordata	Rodentia	Dipodidae	Orientallactaga	1041416	Scaffold	full		GCA_013397515	Upupa epops	Chordata	Bucerotiformes	Upupidae	Upupa	57439	Scaffold	full		GCA_002072015	Radix auricularia	Mollusca	NA	Lymnaeidae	Radix	52793	Scaffold	full		GCA_034641835	Pinus albicaulis	Streptophyta	Pinales	Pinaceae	Pinus	71622	Scaffold	full
GCA_903992535	Arvicola amphibius	Chordata	Rodentia	Cricetidae	Arvicola	1047088	Chromosome	full		GCA_041108295	Morus capensis	Chordata	Suliformes	Sulidae	Morus	57657	Scaffold	full		GCA_000688135	Ancylostoma ceylanicum	Nematoda	Rhabditida	Ancylostomatidae	Ancylostoma	53326	Scaffold	full		GCA_037074485	Delonix regia	Streptophyta	Fabales	Fabaceae	Delonix	72433	Chromosome	full
GCA_963574735	Saguinus inustus	Chordata	Primates	Cebidae	Saguinus	1079039	Scaffold	full		GCA_039877515	Morus serrator	Chordata	Suliformes	Sulidae	Morus	57658	Scaffold	full		GCA_900604375	Mesocestoides corti	Platyhelminthes	Cyclophyllidea	Mesocestoididae	Mesocestoides	53468	Scaffold	full		GCA_018361395	Boechera stricta	Streptophyta	Brassicales	Brassicaceae	Boechera	72658	Chromosome	full
GCA_048197345	Pusa caspica	Chordata	Carnivora	Phocidae	Pusa	693431	Scaffold	full		GCA_036873025	Papasula abbotti	Chordata	Suliformes	Sulidae	Papasula	57660	Scaffold	full		GCA_943734655	Sabethes cyaneus	Arthropoda	Diptera	Culicidae	Sabethes	53552	Chromosome	full		GCA_000478725	Eutrema salsugineum	Streptophyta	Brassicales	Brassicaceae	Eutrema	72664	Scaffold	full
GCA_038501445	Rusa alfredi	Chordata	Artiodactyla	Cervidae	Rusa	1088129	Scaffold	full		GCA_046270125	Leptodactylus longirostris	Chordata	Anura	Leptodactylidae	Leptodactylus	479894	Scaffold	full		GCA_963662155	Lamellibrachia columna	Annelida	Sabellida	Siboglinidae	Lamellibrachia	53616	Chromosome	full		GCA_010389155	Erigeron canadensis	Streptophyta	Asterales	Asteraceae	Erigeron	72917	Chromosome	full
GCA_022376925	Tragulus kanchil	Chordata	Artiodactyla	Tragulidae	Tragulus	1088131	Scaffold	full		GCA_041107955	Sula sula	Chordata	Suliformes	Sulidae	Sula	57662	Scaffold	full		GCA_963995525	Escarpia spicata	Annelida	Sabellida	Siboglinidae	Escarpia	53617	Chromosome	full		GCA_024320915	Erigeron philadelphicus	Streptophyta	Asterales	Asteraceae	Erigeron	72930	Scaffold	full
GCA_963573595	Cercopithecus roloway	Chordata	Primates	Cercopithecidae	Cercopithecus	1137049	Scaffold	full		GCA_038407235	Sula variegata	Chordata	Suliformes	Sulidae	Sula	57663	Scaffold	full		GCA_025642065	Paralvinella palmiformis	Annelida	Terebellida	Alvinellidae	Paralvinella	53620	Contig	full		GCA_036897665	Pelargonium citronellum	Streptophyta	Geraniales	Geraniaceae	Pelargonium	73188	Contig	full
GCA_026225945	Cricetomys ansorgei	Chordata	Rodentia	Nesomyidae	Cricetomys	1157628	Scaffold	full		GCA_023631565	Gymnocephalus cernua	Chordata	Perciformes	Percidae	Gymnocephalus	57865	Chromosome	full		GCA_958299035	Cylicocyclus nassatus	Nematoda	Rhabditida	Strongylidae	Cylicocyclus	53992	Scaffold	full		GCA_036897545	Pelargonium fulgidum	Streptophyta	Geraniales	Geraniaceae	Pelargonium	73198	Contig	full
GCA_023764705	Rhinopithecus strykeri	Chordata	Primates	Cercopithecidae	Rhinopithecus	1194336	Contig	full		GCA_964194155	Cetorhinus maximus	Chordata	Lamniformes	Alopiidae	Cetorhinus	57982	Chromosome	full		GCA_035045825	Drosophila eohydei	Arthropoda	Diptera	Drosophilidae	Drosophila	54075	Contig	full		GCA_036250385	Solanum microdontum	Streptophyta	Solanales	Solanaceae	Solanum	73574	Contig	full
GCA_963574295	Semnopithecus priam	Chordata	Primates	Cercopithecidae	Semnopithecus	1208733	Scaffold	full		GCA_026770705	Isurus oxyrinchus	Chordata	Lamniformes	Alopiidae	Isurus	57983	Scaffold	full		GCA_000180635	Pristionchus pacificus	Nematoda	Rhabditida	Neodiplogasteridae	Pristionchus	54126	Chromosome	full		GCA_036553675	Solanum okadae	Streptophyta	Solanales	Solanaceae	Solanum	73575	Chromosome	full
GCA_963573665	Semnopithecus hypoleucos	Chordata	Primates	Cercopithecidae	Semnopithecus	1208734	Scaffold	full		GCA_013396575	Rhodinocichla rosea	Chordata	Passeriformes	Thraupidae	Rhodinocichla	58203	Scaffold	full		GCA_040939245	Umbonia crassicornis	Arthropoda	Hemiptera	Membracidae	Umbonia	54658	Scaffold	full		GCA_964059555	Trifolium occidentale	Streptophyta	Fabales	Fabaceae	Trifolium	74524	Chromosome	full
GCA_036250175	Myotis planiceps	Chordata	Chiroptera	Vespertilionidae	Myotis	1209081	Scaffold	full		GCA_028567075	Toxostoma rufum	Chordata	Passeriformes	Mimidae	Toxostoma	58210	Scaffold	full		GCA_031471655	Diodora aspera	Mollusca	Lepetellida	Fissurellidae	Diodora	54989	Scaffold	full		GCA_030159175	Glycyrrhiza uralensis	Streptophyta	Fabales	Fabaceae	Glycyrrhiza	74613	Scaffold	full
GCA_963573435	Eulemur albifrons	Chordata	Primates	Lemuridae	Eulemur	1215604	Scaffold	full		GCA_030347415	Decapterus maruadsi	Chordata	Carangiformes	Carangidae	Decapterus	58220	Chromosome	full		GCA_033042655	Cyathermia naticoides	Mollusca	Neomphalida	Neomphalidae	Cyathermia	55006	Scaffold	full		GCA_958449725	Rosa rugosa	Streptophyta	Rosales	Rosaceae	Rosa	74645	Chromosome	full
GCA_019843965	Rhynchomys soricoides	Chordata	Rodentia	Muridae	Rhynchomys	1217597	Scaffold	full		GCA_964197995	Scardinius erythrophthalmus	Chordata	Cypriniformes	Leuciscidae	Scardinius	58319	Chromosome	full		GCA_032274625	Depressigyra globulus	Mollusca	Neomphalida	Peltospiridae	Depressigyra	55009	Scaffold	full		GCA_002564525	Rosa multiflora	Streptophyta	Rosales	Rosaceae	Rosa	74647	Scaffold	full
GCA_000298275	Orycteropus afer afer	Chordata	Tubulidentata	Orycteropodidae	Orycteropus	1230840	Scaffold	full		GCA_023718395	Leucaspius delineatus	Chordata	Cypriniformes	Leuciscidae	Leucaspius	58323	Chromosome	full		GCA_032361325	Lepetodrilus fucensis	Mollusca	Lepetellida	Lepetodrilidae	Lepetodrilus	55010	Scaffold	full		GCA_024704745	Rosa lucieae	Streptophyta	Rosales	Rosaceae	Rosa	74648	Chromosome	full
GCA_028533215	Babyrousa celebensis	Chordata	Artiodactyla	Suidae	Babyrousa	1303000	Chromosome	full		GCA_949152265	Phoxinus phoxinus	Chordata	Cypriniformes	Leuciscidae	Phoxinus	58324	Chromosome	full		GCA_032355825	Melanodrymia aurantiaca	Mollusca	Neomphalida	Peltospiridae	Melanodrymia	55014	Scaffold	full		GCA_002994745	Rosa chinensis	Streptophyta	Rosales	Rosaceae	Rosa	74649	Chromosome	full
GCA_963573525	Avahi peyrierasi	Chordata	Primates	Indriidae	Avahi	1313323	Scaffold	full		GCA_044758805	Listrura tetraradiata	Chordata	Siluriformes	Trichomycteridae	Listrura	1167639	Scaffold	full		GCA_032361585	Peltospira operculata	Mollusca	Neomphalida	Peltospiridae	Peltospira	55021	Scaffold	full		GCA_023531435	Papaver californicum	Streptophyta	Ranunculales	Papaveraceae	Papaver	74822	Scaffold	full
GCA_003258685	Prolemur simus	Chordata	Primates	Lemuridae	Prolemur	1328070	Scaffold	full		GCA_003957565	Taeniopygia guttata	Chordata	Passeriformes	Estrildidae	Taeniopygia	59729	Chromosome	full		GCA_905163435	Mamestra brassicae	Arthropoda	Lepidoptera	Noctuidae	Mamestra	55057	Chromosome	full		GCA_023529015	Papaver nudicaule	Streptophyta	Ranunculales	Papaveraceae	Papaver	74823	Scaffold	full
GCA_963574235	Alouatta seniculus puruensis	Chordata	Primates	Atelidae	Alouatta	1347729	Scaffold	full		GCA_020615455	Coregonus clupeaformis	Chordata	Salmoniformes	Salmonidae	Coregonus	59861	Chromosome	full		GCA_028751875	Rapana venosa	Mollusca	Neogastropoda	Muricidae	Rapana	55521	Chromosome	full		GCA_031762675	Pachysandra terminalis	Streptophyta	Buxales	Buxaceae	Pachysandra	74825	Scaffold	full
GCA_004026665	Murina feae	Chordata	Chiroptera	Vespertilionidae	Murina	1453894	Scaffold	full		GCA_000247815	Ficedula albicollis	Chordata	Passeriformes	Muscicapidae	Ficedula	59894	Chromosome	full		GCA_963971285	Astropecten irregularis	Echinodermata	Paxillosida	Astropectinidae	Astropecten	55651	Chromosome	full		GCA_025169955	Salix arbutifolia	Streptophyta	Malpighiales	Salicaceae	Salix	75699	Chromosome	full
GCA_014363405	Pteropus pselaphon	Chordata	Chiroptera	Pteropodidae	Pteropus	1496133	Scaffold	full		GCA_003987875	Clarias batrachus	Chordata	Siluriformes	Clariidae	Clarias	59899	Scaffold	full		GCA_947846245	Cerastoderma edule	Mollusca	Cardiida	Cardiidae	Cerastoderma	55710	Chromosome	full		GCA_000495115	Populus euphratica	Streptophyta	Malpighiales	Salicaceae	Populus	75702	Scaffold	full
GCA_016801295	Manis crassicaudata	Chordata	Pholidota	Manidae	Manis	1496684	Scaffold	full		GCA_041108415	Eurillas latirostris	Chordata	Passeriformes	Pycnonotidae	Eurillas	59950	Scaffold	full		GCA_964200665	Venus verrucosa	Mollusca	Venerida	Veneridae	Venus	55715	Chromosome	full		GCA_964656325	Matthiola sinuata	Streptophyta	Brassicales	Brassicaceae	Matthiola	500837	Chromosome	full
GCA_963573555	Ateles marginatus	Chordata	Primates	Atelidae	Ateles	1529884	Scaffold	full		GCA_031762495	Anablepsoides rubrolineatus	Chordata	Cyprinodontiformes	Rivulidae	Anablepsoides	60331	Scaffold	full		GCA_028565955	Melanoides tuberculata	Mollusca	NA	Thiaridae	Melanoides	55729	Scaffold	full		GCA_928212115	Lactuca virosa	Streptophyta	Asterales	Asteraceae	Lactuca	75947	Scaffold	full
GCA_037176705	Molossus alvarezi	Chordata	Chiroptera	Molossidae	Molossus	1552295	Chromosome	full		GCA_006937965	Callopanchax toddi	Chordata	Cyprinodontiformes	Nothobranchiidae	Callopanchax	60409	Scaffold	full		GCA_021962125	Bulinus truncatus	Mollusca	NA	Planorbidae	Bulinus	55810	Scaffold	full		GCA_964016875	Fallopia convolvulus	Streptophyta	Caryophyllales	Polygonaceae	Fallopia	76029	Chromosome	full
GCA_032199065	Smutsia gigantea	Chordata	Pholidota	Manidae	Smutsia	1559511	Scaffold	full		GCA_036873685	Agapornis canus	Chordata	Psittaciformes	Psittacidae	Agapornis	60462	Scaffold	full		GCA_030141615	Unio pictorum	Mollusca	Unionida	Unionidae	Unio	55837	Contig	full		GCA_029929735	Mimosa pudica	Streptophyta	Fabales	Fabaceae	Mimosa	76306	Scaffold	full
GCA_019320065	Cervus canadensis	Chordata	Artiodactyla	Cervidae	Cervus	1574408	Chromosome	full		GCA_034782895	Agapornis fischeri	Chordata	Psittaciformes	Psittacidae	Agapornis	60463	Scaffold	full		GCA_037043495	Drosophila recens	Arthropoda	Diptera	Drosophilidae	Drosophila	55946	Scaffold	full		GCA_028566635	Lobelia cardinalis	Streptophyta	Asterales	Campanulaceae	Lobelia	76578	Scaffold	full
GCA_014898765	Puma yagouaroundi	Chordata	Carnivora	Felidae	Puma	1608482	Scaffold	full		GCA_035222285	Agapornis lilianae	Chordata	Psittaciformes	Psittacidae	Agapornis	60464	Scaffold	full		GCA_035047465	Drosophila sordidula	Arthropoda	Diptera	Drosophilidae	Drosophila	55950	Contig	full		GCA_046464095	Prunus serrula	Streptophyta	Rosales	Rosaceae	Prunus	1358727	Chromosome	full
GCA_963574525	Nomascus annamensis	Chordata	Primates	Hylobatidae	Nomascus	1616038	Scaffold	full		GCA_035041115	Agapornis nigrigenis	Chordata	Psittaciformes	Psittacidae	Agapornis	60465	Scaffold	full		GCA_046203345	Phthonandria atrilineata	Arthropoda	Lepidoptera	Geometridae	Phthonandria	339843	Chromosome	full		GCA_030444775	Atalantia buxifolia	Streptophyta	Sapindales	Rutaceae	Atalantia	76974	Chromosome	full
GCA_047571435	Neodon fuscus	Chordata	Rodentia	Cricetidae	Neodon	771787	Chromosome	full		GCA_034783155	Agapornis personatus	Chordata	Psittaciformes	Psittacidae	Agapornis	60466	Scaffold	full		GCA_016097725	Ips typographus	Arthropoda	Coleoptera	Curculionidae	Ips	55986	Contig	full		GCA_963924115	Dovyalis caffra	Streptophyta	Malpighiales	Salicaceae	Dovyalis	77055	Scaffold	full
GCA_003031525	Neophocaena asiaeorientalis asiaeorientalis	Chordata	Artiodactyla	Phocoenidae	Neophocaena	1706337	Scaffold	full		GCA_034783915	Agapornis pullarius	Chordata	Psittaciformes	Psittacidae	Agapornis	60467	Scaffold	full		GCA_001010745	Gerris buenoi	Arthropoda	Hemiptera	Gerridae	Gerris	56086	Scaffold	full		GCA_032356905	Salix exigua	Streptophyta	Malpighiales	Salicaceae	Salix	77062	Chromosome	full
GCA_963574705	Plecturocebus bernhardi	Chordata	Primates	Pitheciidae	Plecturocebus	1812036	Scaffold	full		GCA_002631895	Agapornis roseicollis	Chordata	Psittaciformes	Psittacidae	Agapornis	60468	Scaffold	full		GCA_036898135	Oncomelania hupensis	Mollusca	Littorinimorpha	Pomatiopsidae	Oncomelania	56141	Chromosome	full		GCA_027405865	Salix purpurea	Streptophyta	Malpighiales	Salicaceae	Salix	77065	Chromosome	full
GCA_963573415	Plecturocebus cinerascens	Chordata	Primates	Pitheciidae	Plecturocebus	1812037	Scaffold	full		GCA_034783195	Agapornis taranta	Chordata	Psittaciformes	Psittacidae	Agapornis	60469	Scaffold	full		GCA_031471615	Aglantha digitale	Cnidaria	Trachymedusae	Rhopalonematidae	Aglantha	56245	Scaffold	full		GCA_004764505	Scenedesmus vacuolatus	Chlorophyta	Sphaeropleales	Scenedesmaceae	Scenedesmus	77546	Contig	full
GCA_963575275	Plecturocebus miltoni	Chordata	Primates	Pitheciidae	Plecturocebus	1812038	Scaffold	full		GCA_047404595	Dendrelaphis tristis	Chordata	Squamata	Colubridae	Dendrelaphis	1296996	Scaffold	full		GCA_028554685	Agrotis ipsilon	Arthropoda	Lepidoptera	Noctuidae	Agrotis	56364	Chromosome	full		GCA_000325765	Leersia perrieri	Streptophyta	Poales	Poaceae	Leersia	77586	Chromosome	full
GCA_963573885	Plecturocebus brunneus	Chordata	Primates	Pitheciidae	Plecturocebus	1812042	Scaffold	full		GCA_036571765	Plecoglossus altivelis	Chordata	Osmeriformes	Plecoglossidae	Plecoglossus	61084	Scaffold	full		GCA_014825455	Pseudomyrmex pallidus	Arthropoda	Hymenoptera	Formicidae	Pseudomyrmex	56622	Scaffold	full		GCA_030770085	Oryza coarctata	Streptophyta	Poales	Poaceae	Oryza	77588	Chromosome	full
GCA_963574635	Cheracebus regulus	Chordata	Primates	Pitheciidae	Cheracebus	1812110	Scaffold	full		GCA_039654925	Anguilla bicolor pacifica	Chordata	Anguilliformes	Anguillidae	Anguilla	61126	Chromosome	full		GCA_046129895	Calligrapha alni	Arthropoda	Coleoptera	Chrysomelidae	Calligrapha	359191	Contig	full		GCA_002156105	Passiflora edulis	Streptophyta	Malpighiales	Passifloraceae	Passiflora	78168	Scaffold	full
GCA_032206105	Manis culionensis	Chordata	Pholidota	Manidae	Manis	1836949	Scaffold	full		GCA_004798865	Varanus komodoensis	Chordata	Squamata	Varanidae	Varanus	61221	Scaffold	full		GCA_032361185	Lepetodrilus ovalis	Mollusca	Lepetellida	Lepetodrilidae	Lepetodrilus	57054	Scaffold	full		GCA_964056655	Arabis hirsuta	Streptophyta	Brassicales	Brassicaceae	Arabis	78191	Chromosome	full
GCA_903231385	Ovis nivicola lydekkeri	Chordata	Artiodactyla	Bovidae	Ovis	1867112	Scaffold	full		GCA_933207985	Pelobates cultripes	Chordata	Anura	Pelobatidae	Pelobates	61616	Chromosome	full		GCA_032355345	Lepetodrilus pustulosus	Mollusca	Lepetellida	Lepetodrilidae	Lepetodrilus	57055	Scaffold	full		GCA_022559845	Amorphophallus konjac	Streptophyta	Alismatales	Araceae	Amorphophallus	78372	Chromosome	full
GCA_000164805	Carlito syrichta	Chordata	Primates	Tarsiidae	Carlito	1868482	Scaffold	full		GCA_047748055	Bycanistes fistulator	Chordata	Bucerotiformes	Bucerotidae	Bycanistes	1303088	Scaffold	full		GCA_041296355	Hypothenemus hampei	Arthropoda	Coleoptera	Curculionidae	Hypothenemus	57062	Scaffold	full		GCA_036287905	Corylus americana	Streptophyta	Fagales	Betulaceae	Corylus	78632	Chromosome	full
GCA_021234165	Pteronotus mesoamericanus	Chordata	Chiroptera	Mormoopidae	Pteronotus	1884717	Scaffold	full		GCA_910589615	Taurulus bubalis	Chordata	Perciformes	Cottidae	Taurulus	61643	Chromosome	full		GCA_944474145	Dicrocoelium dendriticum	Platyhelminthes	Plagiorchiida	Dicrocoeliidae	Dicrocoelium	57078	Chromosome	full		GCA_001263595	Phalaenopsis equestris	Streptophyta	Asparagales	Orchidaceae	Phalaenopsis	78828	Scaffold	full
GCA_036768555	Pteronotus parnellii mexicanus	Chordata	Chiroptera	Mormoopidae	Pteronotus	1884721	Scaffold	full		GCA_013435755	Amphilophus citrinellus	Chordata	Cichliformes	Cichlidae	Amphilophus	61819	Chromosome	full		GCA_035578135	Flexamia atlantica	Arthropoda	Hemiptera	Cicadellidae	Flexamia	57336	Scaffold	full		GCA_036250425	Stylosanthes scabra	Streptophyta	Fabales	Fabaceae	Stylosanthes	79078	Scaffold	full
GCA_963574255	Cebus unicolor	Chordata	Primates	Cebidae	Cebus	1985288	Scaffold	full		GCA_036884735	Huso huso	Chordata	Acipenseriformes	Acipenseridae	Huso	61971	Chromosome	full		GCA_025091365	Daktulosphaira vitifoliae	Arthropoda	Hemiptera	Phylloxeridae	Daktulosphaira	58002	Scaffold	full		GCA_001625215	Daucus carota subsp. sativus	Streptophyta	Apiales	Apiaceae	Daucus	79200	Chromosome	full
GCA_963919705	Alexandromys oeconomus	Chordata	Rodentia	Cricetidae	Alexandromys	2162900	Scaffold	full		GCA_003317085	Hucho hucho	Chordata	Salmoniformes	Salmonidae	Hucho	62062	Scaffold	full		GCA_034640455	Diachasmimorpha longicaudata	Arthropoda	Hymenoptera	Braconidae	Diachasmimorpha	58733	Chromosome	full		GCA_029959085	Nemophila menziesii	Streptophyta	Boraginales	Hydrophyllaceae	Nemophila	79376	Scaffold	full
GCA_003697995	Taxidea taxus jeffersonii	Chordata	Carnivora	Mustelidae	Taxidea	2282171	Scaffold	full		GCA_007364275	Archocentrus centrarchus	Chordata	Cichliformes	Cichlidae	Archocentrus	63155	Chromosome	full		GCA_022885665	Triops longicaudatus	Arthropoda	Notostraca	Triopsidae	Triops	58777	Scaffold	full		GCA_027186245	Coriaria nepalensis	Streptophyta	Cucurbitales	Coriariaceae	Coriaria	79760	Chromosome	full
GCA_023159085	Spilogale interrupta	Chordata	Carnivora	Mephitidae	Spilogale	2340998	Contig	full		GCA_960531495	Zeus faber	Chordata	Zeiformes	Zeidae	Zeus	64108	Chromosome	full		GCA_025770025	Virgularia gustaviana	Cnidaria	Scleralcyonacea	Virgulariidae	Virgularia	58815	Scaffold	full		GCA_958496215	Verbena officinalis	Streptophyta	Lamiales	Verbenaceae	Verbena	79772	Chromosome	full
GCA_963573755	Cheracebus lucifer	Chordata	Primates	Pitheciidae	Cheracebus	2487712	Scaffold	full		GCA_900324465	Anabas testudineus	Chordata	Anabantiformes	Anabantidae	Anabas	64144	Chromosome	full		GCA_027563975	Plodia interpunctella	Arthropoda	Lepidoptera	Pyralidae	Plodia	58824	Chromosome	full		GCA_009725075	Coix aquatica	Streptophyta	Poales	Poaceae	Coix	79833	Chromosome	full
GCA_963574625	Plecturocebus grovesi	Chordata	Primates	Pitheciidae	Plecturocebus	2488670	Scaffold	full		GCA_033026295	Channa striata	Chordata	Anabantiformes	Channidae	Channa	64152	Chromosome	full		GCA_022844705	Toxascaris leonina	Nematoda	Rhabditida	Ascarididae	Toxascaris	59264	Scaffold	full		GCA_027790015	Cymbopogon flexuosus	Streptophyta	Poales	Poaceae	Cymbopogon	79835	Contig	full
GCA_004026705	Nesogale talazaci	Chordata	NA	Tenrecidae	Nesogale	2583312	Scaffold	full		GCA_034064705	Bothrops alternatus	Chordata	Squamata	Viperidae	Bothrops	64174	Contig	full		GCA_035046065	Chymomyza procnemis	Arthropoda	Diptera	Drosophilidae	Chymomyza	59308	Contig	full		GCA_000441515	Elaeis oleifera	Streptophyta	Arecales	Arecaceae	Elaeis	80265	Chromosome	full
GCA_025134845	Neodon shergylaensis	Chordata	Rodentia	Cricetidae	Neodon	2613871	Scaffold	full		GCA_004329235	Podarcis muralis	Chordata	Squamata	Lacertidae	Podarcis	64176	Chromosome	full		GCA_020352625	Cactoblastis cactorum	Arthropoda	Lepidoptera	Pyralidae	Cactoblastis	59379	Scaffold	full		GCA_026225755	Bursera bipinnata	Streptophyta	Sapindales	Burseraceae	Bursera	80288	Scaffold	full
GCA_001604975	Cebus imitator	Chordata	Primates	Cebidae	Cebus	2715852	Scaffold	full		GCA_013399035	Quiscalus mexicanus	Chordata	Passeriformes	Icteridae	Quiscalus	64278	Scaffold	full		GCA_003260075	Phallusia mammillata	Chordata	Phlebobranchia	Ascidiidae	Phallusia	59560	Scaffold	full		GCA_026212285	Bursera cuneata	Streptophyta	Sapindales	Burseraceae	Bursera	80294	Scaffold	full
GCA_017591445	Giraffa camelopardalis rothschildi	Chordata	Artiodactyla	Giraffidae	Giraffa	2740528	Chromosome	full		GCA_015109875	Astatoreochromis straeleni	Chordata	Cichliformes	Cichlidae	Astatoreochromis	64535	Scaffold	full		GCA_037783415	Leptasterias polaris	Echinodermata	Forcipulatida	Asteriidae	Leptasterias	59564	Contig	full		GCA_026225775	Bursera palmeri	Streptophyta	Sapindales	Burseraceae	Bursera	80321	Scaffold	full
GCA_028023285	Balaenoptera ricei	Chordata	Artiodactyla	Balaenopteridae	Balaenoptera	2746895	Chromosome	full		GCA_015111835	Oreochromis malagarasi	Chordata	Cichliformes	Cichlidae	Oreochromis	64543	Scaffold	full		GCA_015183035	Meloidogyne chitwoodi	Nematoda	Rhabditida	Meloidogynidae	Meloidogyne	59747	Contig	full		GCA_026120095	Capsicum chinense	Streptophyta	Solanales	Solanaceae	Capsicum	80379	Scaffold	full
GCA_017311455	Otocyon megalotis megalotis	Chordata	Carnivora	Canidae	Otocyon	2793302	Scaffold	full		GCA_008269305	Oreochromis spilurus	Chordata	Cichliformes	Cichlidae	Oreochromis	64544	Contig	full		GCA_032273845	Panulirus longipes	Arthropoda	Decapoda	Palinuridae	Panulirus	59761	Scaffold	full		GCA_016403345	Corylus heterophylla	Streptophyta	Fagales	Betulaceae	Corylus	80754	Chromosome	full
GCA_017311185	Proteles cristata cristata	Chordata	Carnivora	Hyaenidae	Proteles	2793304	Scaffold	full		GCA_015111915	Orthochromis malagaraziensis	Chordata	Cichliformes	Cichlidae	Orthochromis	64555	Scaffold	full		GCA_034780535	Scyllarides nodifer	Arthropoda	Decapoda	Scyllaridae	Scyllarides	59763	Scaffold	full		GCA_963969395	Pseudoscleropodium purum	Streptophyta	Hypnales	Brachytheciaceae	Pseudoscleropodium	80891	Chromosome	full
GCA_036365155	Meriones psammophilus	Chordata	Rodentia	Muridae	Meriones	2800508	Scaffold	full		GCA_023343835	Lagopus muta	Chordata	Galliformes	Phasianidae	Lagopus	64668	Chromosome	full		GCA_010108815	Myxobolus squamalis	Cnidaria	Bivalvulida	Myxobolidae	Myxobolus	59785	Contig	full		GCA_028641055	Alopecurus myosuroides	Streptophyta	Poales	Poaceae	Alopecurus	81473	Chromosome	full
GCA_033318265	Phyllotis vaccarum	Chordata	Rodentia	Cricetidae	Phyllotis	2804059	Scaffold	full		GCA_003286495	Chlorodrepanis virens	Chordata	Passeriformes	Fringillidae	Chlorodrepanis	64799	Scaffold	full		GCA_024499935	Tyrophagus putrescentiae	Arthropoda	Sarcoptiformes	Acaridae	Tyrophagus	59818	Scaffold	full		GCA_008037345	Messastrum gracile	Chlorophyta	Sphaeropleales	Selenastraceae	Messastrum	81816	Scaffold	full
GCA_963574385	Semnopithecus schistaceus	Chordata	Primates	Cercopithecidae	Semnopithecus	2804203	Scaffold	full		GCA_013398455	Loxia curvirostra	Chordata	Passeriformes	Fringillidae	Loxia	64802	Scaffold	full		GCA_016617805	Bactrocera tryoni	Arthropoda	Diptera	Tephritidae	Bactrocera	59916	Chromosome	full		GCA_001021135	Selaginella kraussiana	Streptophyta	Selaginellales	Selaginellaceae	Selaginella	81964	Scaffold	full
GCA_963575025	Cebuella niveiventris	Chordata	Primates	Cebidae	Cebuella	2826950	Scaffold	full		GCA_035583215	Arremon brunneinucha	Chordata	Passeriformes	Passerellidae	Arremon	65378	Scaffold	full		GCA_038994185	Dermacentor albipictus	Arthropoda	Ixodida	Ixodidae	Dermacentor	60249	Chromosome	full		GCA_000004255	Arabidopsis lyrata subsp. lyrata	Streptophyta	Brassicales	Brassicaceae	Arabidopsis	81972	Scaffold	full
GCA_024510155	Gulo gulo luscus	Chordata	Carnivora	Mustelidae	Gulo	2888765	Scaffold	full		GCA_900245905	Lacerta viridis	Chordata	Squamata	Lacertidae	Lacerta	65476	Contig	full		GCA_900617775	Dibothriocephalus latus	Platyhelminthes	Diphyllobothriidea	Diphyllobothriidae	Dibothriocephalus	60516	Scaffold	full		GCA_900406555	Pseudoturritis turrita	Streptophyta	Brassicales	Brassicaceae	Pseudoturritis	81982	Contig	full
GCA_963575205	Alouatta discolor	Chordata	Primates	Atelidae	Alouatta	2905217	Scaffold	full		GCA_027172205	Podarcis raffonei	Chordata	Squamata	Lacertidae	Podarcis	65483	Chromosome	full		GCA_001693035	Taenia asiatica	Platyhelminthes	Cyclophyllidea	Taeniidae	Taenia	60517	Scaffold	full		GCA_000375325	Capsella rubella	Streptophyta	Brassicales	Brassicaceae	Capsella	81985	Scaffold	full
GCA_046862485	Callithrix penicillata	Chordata	Primates	Cebidae	Callithrix	57378	Chromosome	full		GCA_964188175	Podarcis siculus	Chordata	Squamata	Lacertidae	Podarcis	65484	Chromosome	full		GCA_037893245	Crossaster papposus	Echinodermata	Velatida	Solasteridae	Crossaster	60567	Contig	full		GCA_030789695	Scilla litardierei	Streptophyta	Asparagales	Hyacinthaceae	Scilla	82011	Chromosome	full
GCA_963574365	Alouatta juara	Chordata	Primates	Atelidae	Alouatta	2946512	Scaffold	full		GCA_029582295	Cobitis paludica	Chordata	Cypriniformes	Cobitidae	Cobitis	66299	Scaffold	full		GCA_021186555	Reticulitermes speratus	Arthropoda	Blattodea	Rhinotermitidae	Reticulitermes	60591	Scaffold	full		GCA_031762755	Hyacinthus orientalis	Streptophyta	Asparagales	Hyacinthaceae	Hyacinthus	82025	Scaffold	full
GCA_963573695	Pithecia albicans	Chordata	Primates	Pitheciidae	Pithecia	2946514	Scaffold	full		GCA_036023535	Galaxias brevipinnis	Chordata	Galaxiiformes	Galaxiidae	Galaxias	66447	Contig	full		GCA_918559645	Ceratonova shasta	Cnidaria	Bivalvulida	Ceratomyxidae	Ceratonova	60662	Scaffold	full		GCA_964106935	Hydrocotyle vulgaris	Streptophyta	Apiales	Araliaceae	Hydrocotyle	82091	Chromosome	full
GCA_963574905	Pithecia chrysocephala	Chordata	Primates	Pitheciidae	Pithecia	2946515	Scaffold	full		GCA_041146985	Galaxias truttaceus	Chordata	Galaxiiformes	Galaxiidae	Galaxias	66448	Contig	full		GCA_035045925	Drosophila atripex	Arthropoda	Diptera	Drosophilidae	Drosophila	60715	Contig	full		GCA_034770075	Aralia elata	Streptophyta	Apiales	Araliaceae	Aralia	82095	Chromosome	full
GCA_963573645	Pithecia hirsuta	Chordata	Primates	Pitheciidae	Pithecia	2946516	Scaffold	full		GCA_013397295	Polioptila caerulea	Chordata	Passeriformes	Certhiidae	Polioptila	66707	Scaffold	full		GCA_008042585	Drosophila punjabiensis	Arthropoda	Diptera	Drosophilidae	Drosophila	60717	Scaffold	full		GCA_019155195	Avicennia marina	Streptophyta	Lamiales	Acanthaceae	Avicennia	82927	Chromosome	full
GCA_963574975	Pithecia mittermeieri	Chordata	Primates	Pitheciidae	Pithecia	2946517	Scaffold	full		GCA_023375685	Ictalurus furcatus	Chordata	Siluriformes	Ictaluridae	Ictalurus	66913	Chromosome	full		GCA_029619325	Dynastes grantii	Arthropoda	Coleoptera	Scarabaeidae	Dynastes	60843	Scaffold	full		GCA_008642245	Bassia scoparia	Streptophyta	Caryophyllales	Chenopodiaceae	Bassia	83154	Chromosome	full
GCA_963575305	Pithecia pissinatti	Chordata	Primates	Pitheciidae	Pithecia	2946518	Scaffold	full		GCA_030578275	Meda fulgida	Chordata	Cypriniformes	Leuciscidae	Meda	67549	Chromosome	full		GCA_030673865	Melipona bicolor	Arthropoda	Hymenoptera	Apidae	Melipona	60889	Scaffold	full		GCA_025991245	Galdieria partita	Rhodophyta	Galdieriales	Galdieriaceae	Galdieria	83374	Contig	full
GCA_963574005	Pithecia vanzolinii	Chordata	Primates	Pitheciidae	Pithecia	2946519	Scaffold	full		GCA_031834385	Semotilus atromaculatus	Chordata	Cypriniformes	Leuciscidae	Semotilus	67558	Contig	full		GCA_943735955	Piscicola geometra	Annelida	Hirudinida	Piscicolidae	Piscicola	60958	Chromosome	full		GCA_031763035	Lilium candidum	Streptophyta	Liliales	Liliaceae	Lilium	83802	Scaffold	full
GCA_963575235	Plecturocebus dubius	Chordata	Primates	Pitheciidae	Plecturocebus	2946520	Scaffold	full		GCA_015103535	Ophthalmotilapia heterodonta	Chordata	Cichliformes	Cichlidae	Ophthalmotilapia	68045	Scaffold	full		GCA_000797555	Oesophagostomum dentatum	Nematoda	Rhabditida	Strongylidae	Oesophagostomum	61180	Scaffold	full		GCA_963573325	Astragalus glycyphyllos	Streptophyta	Fabales	Fabaceae	Astragalus	83862	Chromosome	full
GCA_963573395	Saimiri cassiquiarensis	Chordata	Primates	Cebidae	Saimiri	2946521	Scaffold	full		GCA_015103715	Ophthalmotilapia nasuta	Chordata	Cichliformes	Cichlidae	Ophthalmotilapia	68046	Scaffold	full		GCA_016165875	Acanthopleura granulata	Mollusca	Chitonida	Chitonidae	Acanthopleura	61363	Scaffold	full		GCA_014822125	Arbutus unedo	Streptophyta	Ericales	Ericaceae	Arbutus	84005	Scaffold	full
GCA_963573505	Saimiri macrodon	Chordata	Primates	Cebidae	Saimiri	2946522	Scaffold	full		GCA_017639235	Corvus kubaryi	Chordata	Passeriformes	Corvidae	Corvus	68294	Scaffold	full		GCA_018874655	Drosophila diplacantha	Arthropoda	Diptera	Drosophilidae	Drosophila	61426	Scaffold	full		GCA_910574055	Azolla filiculoides	Streptophyta	Salviniales	Salviniaceae	Azolla	84609	Scaffold	full
GCA_040207635	Thomomys bottae limpiae	Chordata	Rodentia	Geomyidae	Thomomys	2983910	Scaffold	full		GCA_010883035	Poeciliopsis occidentalis	Chordata	Cyprinodontiformes	Poeciliidae	Poeciliopsis	68464	Scaffold	full		GCA_902151455	Timema bartmani	Arthropoda	Phasmatodea	Timematidae	Timema	61472	Scaffold	full		GCA_033239125	Fagopyrum homotropicum	Streptophyta	Caryophyllales	Polygonaceae	Fagopyrum	85475	Scaffold	full
GCA_039655065	Glossophaga mutica	Chordata	Chiroptera	Phyllostomidae	Glossophaga	2994998	Chromosome	full		GCA_013401135	Cettia cetti	Chordata	Passeriformes	Sylviidae	Cettia	68486	Scaffold	full		GCA_902141385	Timema californicum	Arthropoda	Phasmatodea	Timematidae	Timema	61474	Scaffold	full		GCA_036169575	Citrus reticulata	Streptophyta	Sapindales	Rutaceae	Citrus	85571	Complete Genome	full
GCA_039880945	Molossus nigricans	Chordata	Chiroptera	Molossidae	Molossus	2997257	Chromosome	full		GCA_013400075	Hippolais icterina	Chordata	Passeriformes	Sylviidae	Hippolais	68497	Scaffold	full		GCA_039000515	Timema cristinae	Arthropoda	Phasmatodea	Timematidae	Timema	61476	Scaffold	full		GCA_046119255	Citrus australis	Streptophyta	Sapindales	Rutaceae	Citrus	341934	Chromosome	full
GCA_028583685	Petaurus breviceps papuanus	Chordata	Diprotodontia	Petauridae	Petaurus	3040969	Scaffold	full		GCA_037177055	Atherinosoma microstoma	Chordata	Atheriniformes	Atherinidae	Atherinosoma	69132	Scaffold	full		GCA_040436065	Timema douglasi	Arthropoda	Phasmatodea	Timematidae	Timema	61478	Chromosome	full		GCA_002162155	Triticum dicoccoides	Streptophyta	Poales	Poaceae	Triticum	85692	Chromosome	full
GCA_963575175	Hapalemur meridionalis	Chordata	Primates	Lemuridae	Hapalemur	3043112	Scaffold	full		GCA_037177095	Craterocephalus marjoriae	Chordata	Atheriniformes	Atherinidae	Craterocephalus	69134	Scaffold	full		GCA_033556935	Timema podura	Arthropoda	Phasmatodea	Timematidae	Timema	61482	Scaffold	full		GCA_021015155	Magnolia officinalis	Streptophyta	Magnoliales	Magnoliaceae	Magnolia	85864	Scaffold	full
GCA_949782905	Rangifer tarandus platyrhynchus	Chordata	Artiodactyla	Cervidae	Rangifer	3082113	Chromosome	full		GCA_037177115	Craterocephalus stercusmuscarum	Chordata	Atheriniformes	Atherinidae	Craterocephalus	69135	Scaffold	full		GCA_902151465	Timema tahoe	Arthropoda	Phasmatodea	Timematidae	Timema	61484	Scaffold	full		GCA_034509245	Artemisia ludoviciana	Streptophyta	Asterales	Asteraceae	Artemisia	86312	Scaffold	full
GCA_038630795	Myotis findleyi	Chordata	Chiroptera	Vespertilionidae	Myotis	3085897	Scaffold	full		GCA_030533445	Cyprinodon diabolis	Chordata	Cyprinodontiformes	Cyprinodontidae	Cyprinodon	69136	Chromosome	full		GCA_015501135	Hapalochlaena maculosa	Mollusca	Octopoda	Octopodidae	Hapalochlaena	61716	Scaffold	full		GCA_037074715	Magnolia kwangsiensis	Streptophyta	Magnoliales	Magnoliaceae	Magnolia	86722	Chromosome	full
GCA_029407905	Bubalus kerabau	Chordata	Artiodactyla	Bovidae	Bubalus	3119969	Chromosome	full		GCA_903068115	Poecilia gillii	Chordata	Cyprinodontiformes	Poeciliidae	Poecilia	69226	Scaffold	full		GCA_029822975	Japetella diaphana	Mollusca	Octopoda	Bolitaenidae	Japetella	61718	Scaffold	full		GCA_029962835	Magnolia sinica	Streptophyta	Magnoliales	Magnoliaceae	Magnolia	86752	Chromosome	full
GCA_963574175	Chiropotes sagulatus	Chordata	Primates	Pitheciidae	Chiropotes	3134011	Scaffold	full		GCA_033032245	Poecilia picta	Chordata	Cyprinodontiformes	Poeciliidae	Poecilia	69234	Chromosome	full		GCA_963457665	Thysanoteuthis rhombus	Mollusca	Oegopsida	Thysanoteuthidae	Thysanoteuthis	61751	Chromosome	full		GCA_003571905	Magnolia ashei	Streptophyta	Magnoliales	Magnoliaceae	Magnolia	86777	Scaffold	full
GCA_047496905	Tamias sibiricus	Chordata	Rodentia	Sciuridae	Tamias	64680	Chromosome	full		GCA_030533455	Cyprinodon nevadensis mionectes	Chordata	Cyprinodontiformes	Cyprinodontidae	Cyprinodon	69241	Chromosome	full		GCA_032356625	Axiothella rubrocincta	Annelida	NA	Maldanidae	Axiothella	61847	Scaffold	full		GCA_018835915	Vigna umbellata	Streptophyta	Fabales	Fabaceae	Vigna	87088	Scaffold	full
GCA_040955705	Lycaon pictus	Chordata	Carnivora	Canidae	Lycaon	9622	Chromosome	full		GCA_021554675	Leuciscus idus	Chordata	Cypriniformes	Leuciscidae	Leuciscus	69811	Chromosome	full		GCA_034696005	Narceus annularis	Arthropoda	Spirobolida	Spirobolidae	Narceus	62006	Contig	full		GCA_021901955	Brassica balearica	Streptophyta	Brassicales	Brassicaceae	Brassica	87089	Contig	full
GCA_047676605	Pekania pennanti	Chordata	Carnivora	Mustelidae	Pekania	76720	Scaffold	full		GCA_903067075	Micropoecilia bifurca	Chordata	Cyprinodontiformes	Poeciliidae	Micropoecilia	69812	Scaffold	full		GCA_022747635	Hetaerina americana	Arthropoda	Odonata	Calopterygidae	Hetaerina	62018	Scaffold	full		GCA_014182735	Corymbia maculata	Streptophyta	Myrtales	Myrtaceae	Corymbia	87660	Chromosome	full
GCA_040938815	Martes zibellina	Chordata	Carnivora	Mustelidae	Martes	36722	Chromosome	full		GCA_026745465	Lota lota	Chordata	Gadiformes	Lotidae	Lota	69944	Scaffold	full		GCA_037158775	Hetaerina titia	Arthropoda	Odonata	Calopterygidae	Hetaerina	62019	Chromosome	full		GCA_017140395	Eucalyptus lansdowneana	Streptophyta	Myrtales	Myrtaceae	Eucalyptus	87673	Chromosome	full
GCA_040869175	Arctocephalus gazella	Chordata	Carnivora	Otariidae	Arctocephalus	37190	Scaffold	full		GCA_032466295	Forpus passerinus	Chordata	Psittaciformes	Psittacidae	Forpus	69957	Scaffold	full		GCA_964187665	Gluvia dorsalis	Arthropoda	Solifugae	Daesiidae	Gluvia	62148	Chromosome	full		GCA_007663325	Eucalyptus pauciflora	Streptophyta	Myrtales	Myrtaceae	Eucalyptus	87676	Scaffold	full
GCA_047655295	Semnopithecus entellus	Chordata	Primates	Cercopithecidae	Semnopithecus	88029	Contig	full		GCA_025727975	Hieraaetus pennatus	Chordata	Accipitriformes	Accipitridae	Hieraaetus	70275	Scaffold	full		GCA_943734845	Anopheles funestus	Arthropoda	Diptera	Culicidae	Anopheles	62324	Chromosome	full		GCA_037349125	Eucalyptus regnans	Streptophyta	Myrtales	Myrtaceae	Eucalyptus	87681	Chromosome	full
GCA_964212035	Myotis nattereri	Chordata	Chiroptera	Vespertilionidae	Myotis	109481	Chromosome	full		GCA_009756435	Chionodraco myersi	Chordata	Perciformes	Channichthyidae	Chionodraco	70433	Scaffold	full		GCA_016170025	Anopheles vaneedeni	Arthropoda	Diptera	Culicidae	Anopheles	62325	Chromosome	full		GCA_000143415	Selaginella moellendorffii	Streptophyta	Selaginellales	Selaginellaceae	Selaginella	88036	Scaffold	full
GCA_040437455	Plecturocebus cupreus	Chordata	Primates	Pitheciidae	Plecturocebus	202457	Chromosome	full		GCA_943593825	Chaenodraco wilsoni	Chordata	Perciformes	Channichthyidae	Chaenodraco	70440	Scaffold	full		GCA_002532875	Varroa jacobsoni	Arthropoda	Mesostigmata	Varroidae	Varroa	62625	Scaffold	full		GCA_020226455	Prunus salicina	Streptophyta	Rosales	Rosaceae	Prunus	88123	Chromosome	full
GCA_040869305	Salpingotus crassicauda	Chordata	Rodentia	Dipodidae	Salpingotus	1385376	Contig	full		GCA_943594065	Chionobathyscus dewitti	Chordata	Perciformes	Channichthyidae	Chionobathyscus	70442	Scaffold	full		GCA_010014785	Anisolabis maritima	Arthropoda	Dermaptera	Anisolabididae	Anisolabis	62749	Scaffold	full		GCA_038048775	Picocystis salinarum	Chlorophyta	Picocystales	Picocystaceae	Picocystis	88271	Contig	full
GCA_047150545	Tokudaia muenninki	Chordata	Rodentia	Muridae	Tokudaia	742503	Scaffold	full		GCA_024605255	Rastrelliger kanagurta	Chordata	Scombriformes	Scombridae	Rastrelliger	70446	Scaffold	full		GCA_041260155	Ptychodera flava	Hemichordata	NA	Ptychoderidae	Ptychodera	63121	Chromosome	full		GCA_031772625	Pinus tabuliformis	Streptophyta	Pinales	Pinaceae	Pinus	88731	Complete Genome	full
GCA_043159975	Macaca nemestrina	Chordata	Primates	Cercopithecidae	Macaca	9545	Chromosome	full		GCA_019703515	Myxocyprinus asiaticus	Chordata	Cypriniformes	Catostomidae	Myxocyprinus	70543	Chromosome	full		GCA_019393585	Leptopilina boulardi	Arthropoda	Hymenoptera	Figitidae	Leptopilina	63433	Scaffold	full		GCA_019985065	Arctostaphylos glauca	Streptophyta	Ericales	Ericaceae	Arctostaphylos	89197	Scaffold	full
GCA_047496155	Brachyteles arachnoides	Chordata	Primates	Atelidae	Brachyteles	30594	Contig	full		GCA_040144785	Plagiognathops microlepis	Chordata	Cypriniformes	Xenocyprididae	Plagiognathops	70548	Chromosome	full		GCA_001855655	Leptopilina clavipes	Arthropoda	Hymenoptera	Figitidae	Leptopilina	63434	Scaffold	full		GCA_022539505	Lolium rigidum	Streptophyta	Poales	Poaceae	Lolium	89674	Chromosome	full
GCA_047301775	Sigmodon hispidus	Chordata	Rodentia	Cricetidae	Sigmodon	42415	Chromosome	full		GCA_029874215	Squalius alburnoides	Chordata	Cypriniformes	Leuciscidae	Squalius	70739	Scaffold	full		GCA_015476425	Leptopilina heterotoma	Arthropoda	Hymenoptera	Figitidae	Leptopilina	63436	Contig	full		GCA_900205405	Echinochloa crus-galli	Streptophyta	Poales	Poaceae	Echinochloa	90397	Scaffold	full
GCA_047511675	Marmota flaviventris	Chordata	Rodentia	Sciuridae	Marmota	93162	Chromosome	full		GCA_015103115	Julidochromis transcriptus	Chordata	Cichliformes	Cichlidae	Julidochromis	70784	Scaffold	full		GCA_031471845	Boltenia villosa	Chordata	Stolidobranchia	Pyuridae	Boltenia	63515	Scaffold	full		GCA_032274865	Eryngium alpinum	Streptophyta	Apiales	Apiaceae	Eryngium	90454	Scaffold	full
GCA_043880595	Megaderma spasma	Chordata	Chiroptera	Megadermatidae	Megaderma	9414	Chromosome	full		GCA_015105255	Haplotaxodon microlepis	Chordata	Cichliformes	Cichlidae	Haplotaxodon	70786	Scaffold	full		GCA_018342105	Gonioctena quinquepunctata	Arthropoda	Coleoptera	Chrysomelidae	Gonioctena	63699	Contig	full		GCA_000633955	Camelina sativa	Streptophyta	Brassicales	Brassicaceae	Camelina	90675	Chromosome	full
GCA_000001405	Homo sapiens	Chordata	Primates	Hominidae	Homo	9606	Chromosome	full		GCA_015104255	Reganochromis calliurus	Chordata	Cichliformes	Cichlidae	Reganochromis	70788	Scaffold	full		GCA_022832235	Lepidurus couesii	Arthropoda	Notostraca	Triopsidae	Lepidurus	63726	Scaffold	full		GCA_002076135	Xerophyta viscosa	Streptophyta	Pandanales	Velloziaceae	Xerophyta	90708	Scaffold	full
GCA_041834305	Megaptera novaeangliae	Chordata	Artiodactyla	Balaenopteridae	Megaptera	9773	Chromosome	full		GCA_035046505	Tiliqua scincoides	Chordata	Squamata	Scincidae	Tiliqua	71010	Chromosome	full		GCA_023053545	Lepidurus packardi	Arthropoda	Notostraca	Triopsidae	Lepidurus	63727	Scaffold	full		GCA_002896215	Cicer echinospermum	Streptophyta	Fabales	Fabaceae	Cicer	90897	Scaffold	full
GCA_964270355	Alces alces	Chordata	Artiodactyla	Cervidae	Alces	9852	Scaffold	full		GCA_036362915	Geotria australis	Chordata	Petromyzontiformes	Geotriidae	Geotria	71168	Scaffold	full		GCA_039707435	Actias luna	Arthropoda	Lepidoptera	Saturniidae	Actias	63976	Contig	full		GCA_002896235	Cicer reticulatum	Streptophyta	Fabales	Fabaceae	Cicer	90898	Contig	full
GCA_042027585	Lepus capensis	Chordata	Lagomorpha	Leporidae	Lepus	9981	Chromosome	full		GCA_964187705	Anaecypris hispanica	Chordata	Cypriniformes	Leuciscidae	Anaecypris	71183	Chromosome	full		GCA_040182625	Callosobruchus maculatus	Arthropoda	Coleoptera	Chrysomelidae	Callosobruchus	64391	Chromosome	full		GCA_037974875	Cicer bijugum	Streptophyta	Fabales	Fabaceae	Cicer	90899	Scaffold	full
GCA_000001635	Mus musculus	Chordata	Rodentia	Muridae	Mus	10090	Chromosome	full		GCA_026230005	Gila orcuttii	Chordata	Cypriniformes	Leuciscidae	Gila	71755	Scaffold	full		GCA_029227775	Morpho helenor	Arthropoda	Lepidoptera	Nymphalidae	Morpho	64456	Contig	full		GCA_963678935	Umbilicus rupestris	Streptophyta	Saxifragales	Crassulaceae	Umbilicus	91168	Chromosome	full
GCA_041154305	Thryonomys swinderianus	Chordata	Rodentia	Thryonomyidae	Thryonomys	10169	Scaffold	full		GCA_030770095	Gila robusta	Chordata	Cypriniformes	Leuciscidae	Gila	71757	Contig	full		GCA_905147795	Pieris rapae	Arthropoda	Lepidoptera	Pieridae	Pieris	64459	Chromosome	full		GCA_016760335	Gastrodia elata	Streptophyta	Asparagales	Orchidaceae	Gastrodia	91201	Chromosome	full
GCA_043643345	Bos frontalis	Chordata	Artiodactyla	Bovidae	Bos	30520	Chromosome	full		GCA_035610475	Porphyrio melanotus	Chordata	Gruiformes	Rallidae	Porphyrio	72013	Scaffold	full		GCA_038502775	Hippodamia convergens	Arthropoda	Coleoptera	Coccinellidae	Hippodamia	64696	Chromosome	full		GCA_023349395	Juglans californica	Streptophyta	Fagales	Juglandaceae	Juglans	91212	Scaffold	full
GCA_042477335	Ovis canadensis	Chordata	Artiodactyla	Bovidae	Ovis	37174	Chromosome	full		GCA_916700825	Sebastes alutus	Chordata	Perciformes	Sebastidae	Sebastes	72055	Scaffold	full		GCA_034700385	Porcellio scaber	Arthropoda	Isopoda	Porcellionidae	Porcellio	64697	Scaffold	full		GCA_003122765	Juglans cathayensis	Streptophyta	Fagales	Juglandaceae	Juglans	91213	Scaffold	full
GCA_041156055	Ovibos moschatus	Chordata	Artiodactyla	Bovidae	Ovibos	37176	Scaffold	full		GCA_916700955	Sebastes atrovirens	Chordata	Perciformes	Sebastidae	Sebastes	72056	Scaffold	full		GCA_001594055	Trachymyrmex zeteki	Arthropoda	Hymenoptera	Formicidae	Trachymyrmex	64791	Scaffold	full		GCA_961763995	Juglans cinerea	Streptophyta	Fagales	Juglandaceae	Juglans	91214	Scaffold	full
GCA_964264875	Nyctalus leisleri	Chordata	Chiroptera	Vespertilionidae	Nyctalus	59465	Chromosome	full		GCA_916700975	Sebastes auriculatus	Chordata	Perciformes	Sebastidae	Sebastes	72057	Scaffold	full		GCA_000956235	Wasmannia auropunctata	Arthropoda	Hymenoptera	Formicidae	Wasmannia	64793	Scaffold	full		GCA_046127895	Layia glandulosa	Streptophyta	Asterales	Asteraceae	Layia	349391	Scaffold	full
GCA_043728065	Rhinolophus affinis	Chordata	Chiroptera	Rhinolophidae	Rhinolophus	59477	Chromosome	full		GCA_916700905	Sebastes aurora	Chordata	Perciformes	Sebastidae	Sebastes	72058	Scaffold	full		GCA_000806365	Fopius arisanus	Arthropoda	Hymenoptera	Braconidae	Fopius	64838	Scaffold	full		GCA_022457165	Juglans mandshurica	Streptophyta	Fagales	Juglandaceae	Juglans	91218	Complete Genome	full
GCA_040893245	Lepus timidus	Chordata	Lagomorpha	Leporidae	Lepus	62621	Chromosome	full		GCA_916700865	Sebastes babcocki	Chordata	Perciformes	Sebastidae	Sebastes	72059	Scaffold	full		GCA_018845635	Nicrophorus orbicollis	Arthropoda	Coleoptera	Silphidae	Nicrophorus	64902	Scaffold	full		GCA_003123845	Juglans microcarpa	Streptophyta	Fagales	Juglandaceae	Juglans	91219	Scaffold	full
GCA_039906515	Pseudorca crassidens	Chordata	Artiodactyla	Delphinidae	Pseudorca	82174	Chromosome	full		GCA_916700855	Sebastes carnatus	Chordata	Perciformes	Sebastidae	Sebastes	72062	Scaffold	full		GCA_963932345	Ophion ventricosus	Arthropoda	Hymenoptera	Ichneumonidae	Ophion	65146	Chromosome	full		GCA_036898215	Platycarya strobilacea	Streptophyta	Fagales	Juglandaceae	Platycarya	91224	Chromosome	full
GCA_964271855	Acomys minous	Chordata	Rodentia	Muridae	Acomys	83528	Chromosome	full		GCA_916700845	Sebastes caurinus	Chordata	Perciformes	Sebastidae	Sebastes	72063	Scaffold	full		GCA_964007375	Ophion obscuratus	Arthropoda	Hymenoptera	Ichneumonidae	Ophion	65147	Chromosome	full		GCA_003123785	Pterocarya stenoptera	Streptophyta	Fagales	Juglandaceae	Pterocarya	91225	Scaffold	full
GCA_964270905	Leucopleurus acutus	Chordata	Artiodactyla	Delphinidae	Leucopleurus	90246	Chromosome	full		GCA_916700915	Sebastes chlorostictus	Chordata	Perciformes	Sebastidae	Sebastes	72064	Scaffold	full		GCA_963662125	Diplazon laetatorius	Arthropoda	Hymenoptera	Ichneumonidae	Diplazon	65311	Chromosome	full		GCA_022036555	Microstegium vimineum	Streptophyta	Poales	Poaceae	Microstegium	91518	Chromosome	full
GCA_041430695	Sorex ornatus	Chordata	Eulipotyphla	Soricidae	Sorex	126318	Scaffold	full		GCA_916700805	Sebastes ciliatus	Chordata	Perciformes	Sebastidae	Sebastes	72065	Scaffold	full		GCA_963970395	Ephialtes manifestator	Arthropoda	Hymenoptera	Ichneumonidae	Ephialtes	65333	Chromosome	full		GCA_963425845	Sphenostylis stenocarpa	Streptophyta	Fabales	Fabaceae	Sphenostylis	92480	Chromosome	full
GCA_043880545	Rhinopoma microphyllum	Chordata	Chiroptera	Rhinopomatidae	Rhinopoma	173903	Chromosome	full		GCA_916700895	Sebastes constellatus	Chordata	Perciformes	Sebastidae	Sebastes	72066	Scaffold	full		GCA_905332965	Bombus pascuorum	Arthropoda	Hymenoptera	Apidae	Bombus	65598	Chromosome	full		GCA_037974755	Cicer yamashitae	Streptophyta	Fabales	Fabaceae	Cicer	92718	Scaffold	full
GCA_043727835	Aselliscus stoliczkanus	Chordata	Chiroptera	Hipposideridae	Aselliscus	188568	Chromosome	full		GCA_916700755	Sebastes crameri	Chordata	Perciformes	Sebastidae	Sebastes	72067	Scaffold	full		GCA_018153365	Drosophila fuyamai	Arthropoda	Diptera	Drosophilidae	Drosophila	65963	Contig	full		GCA_037974835	Cicer judaicum	Streptophyta	Fabales	Fabaceae	Cicer	92719	Scaffold	full
GCA_041825415	Rhinolophus rex	Chordata	Chiroptera	Rhinolophidae	Rhinolophus	188572	Chromosome	full		GCA_916700885	Sebastes diploproa	Chordata	Perciformes	Sebastidae	Sebastes	72069	Scaffold	full		GCA_018153035	Drosophila pseudoananassae pseudoananassae	Arthropoda	Diptera	Drosophilidae	Drosophila	65965	Contig	full		GCA_037974295	Cicer cuneatum	Streptophyta	Fabales	Fabaceae	Cicer	92720	Scaffold	full
GCA_041429955	Orientallactaga sibirica	Chordata	Rodentia	Dipodidae	Orientallactaga	234626	Contig	full		GCA_916700925	Sebastes elongatus	Chordata	Perciformes	Sebastidae	Sebastes	72070	Scaffold	full		GCA_000836235	Papilio xuthus	Arthropoda	Lepidoptera	Papilionidae	Papilio	66420	Scaffold	full		GCA_036898165	Silybum marianum	Streptophyta	Asterales	Asteraceae	Silybum	92921	Chromosome	full
GCA_043880285	Doryrhina cyclops	Chordata	Chiroptera	Hipposideridae	Doryrhina	249021	Chromosome	full		GCA_916700965	Sebastes ensifer	Chordata	Perciformes	Sebastidae	Sebastes	72072	Scaffold	full		GCA_018873245	Archegozetes longisetosus	Arthropoda	Sarcoptiformes	Trhypochthoniidae	Archegozetes	66560	Scaffold	full		GCA_026929855	Poa annua	Streptophyta	Poales	Poaceae	Poa	93036	Chromosome	full
GCA_043748645	Mops condylurus	Chordata	Chiroptera	Molossidae	Mops	258863	Chromosome	full		GCA_047748195	Boiga beddomei	Chordata	Squamata	Colubridae	Boiga	1296652	Scaffold	full		GCA_000988845	Hypochthonius rufulus	Arthropoda	Sarcoptiformes	Hypochthoniidae	Hypochthonius	66581	Scaffold	full		GCA_017589505	Metroxylon sagu	Streptophyta	Arecales	Arecaceae	Metroxylon	93297	Scaffold	full
GCA_043290065	Rhynchocyon petersi	Chordata	Macroscelidea	Macroscelididae	Rhynchocyon	320637	Chromosome	full		GCA_916700705	Sebastes exsul	Chordata	Perciformes	Sebastidae	Sebastes	72075	Scaffold	full		GCA_033995675	Nothrus silvestris	Arthropoda	Sarcoptiformes	Nothridae	Nothrus	66602	Contig	full		GCA_001974825	Corchorus olitorius	Streptophyta	Malvales	Malvaceae	Corchorus	93759	Contig	full
GCA_043728145	Rhinolophus trifoliatus	Chordata	Chiroptera	Rhinolophidae	Rhinolophus	430492	Chromosome	full		GCA_916700785	Sebastes flavidus	Chordata	Perciformes	Sebastidae	Sebastes	72076	Scaffold	full		GCA_033119305	Pinctada imbricata	Mollusca	Pterioida	Pteriidae	Pinctada	66713	Scaffold	full		GCA_030761205	Fremontodendron californicum	Streptophyta	Malvales	Malvaceae	Fremontodendron	93767	Scaffold	full
GCA_042919465	Scaptochirus moschatus	Chordata	Eulipotyphla	Talpidae	Scaptochirus	446353	Chromosome	full		GCA_916700735	Sebastes goodei	Chordata	Perciformes	Sebastidae	Sebastes	72078	Scaffold	full		GCA_017562135	Dipylidium caninum	Platyhelminthes	Cyclophyllidea	Dipylidiidae	Dipylidium	66787	Contig	full		GCA_031772115	Heritiera littoralis	Streptophyta	Malvales	Malvaceae	Heritiera	93780	Contig	full
GCA_041146395	Eulemur rufifrons	Chordata	Primates	Lemuridae	Eulemur	859984	Chromosome	full		GCA_916700695	Sebastes helvomaculatus	Chordata	Perciformes	Sebastidae	Sebastes	72079	Scaffold	full		GCA_036873565	Xipholeptos notoides	Mollusca	NA	Idiosepiidae	Xipholeptos	66914	Scaffold	full		GCA_019395295	Osmanthus fragrans	Streptophyta	Lamiales	Oleaceae	Osmanthus	93977	Chromosome	full
GCA_043880425	Rhinolophus yonghoiseni	Chordata	Chiroptera	Rhinolophidae	Rhinolophus	2952509	Chromosome	full		GCA_916701215	Sebastes hopkinsi	Chordata	Perciformes	Sebastidae	Sebastes	72080	Scaffold	full		GCA_008044355	Drosophila lacteicornis	Arthropoda	Diptera	Drosophilidae	Drosophila	67531	Scaffold	full		GCA_040143745	Cnidium monnieri	Streptophyta	Apiales	Apiaceae	Cnidium	94007	Chromosome	full
GCA_043748575	Rhinolophus perniger lanosus	Chordata	Chiroptera	Rhinolophidae	Rhinolophus	3030661	Chromosome	full		GCA_916701295	Sebastes jordani	Chordata	Perciformes	Sebastidae	Sebastes	72081	Scaffold	full		GCA_018153105	Drosophila rufa	Arthropoda	Diptera	Drosophilidae	Drosophila	67533	Contig	full		GCA_022539455	Dendrobium nobile	Streptophyta	Asparagales	Orchidaceae	Dendrobium	94219	Chromosome	full
GCA_043882965	Reithrodontomys megalotis longicaudus	Chordata	Rodentia	Cricetidae	Reithrodontomys	3079464	Scaffold	full		GCA_916701195	Sebastes levis	Chordata	Perciformes	Sebastidae	Sebastes	72083	Scaffold	full		GCA_014170255	Drosophila triauraria	Arthropoda	Diptera	Drosophilidae	Drosophila	67534	Chromosome	full		GCA_016624345	Platycodon grandiflorus	Streptophyta	Asterales	Campanulaceae	Platycodon	94286	Chromosome	full
GCA_965194805	Balaenoptera borealis	Chordata	Artiodactyla	Balaenopteridae	Balaenoptera	9768	Chromosome	full		GCA_916701265	Sebastes maliger	Chordata	Perciformes	Sebastidae	Sebastes	72084	Scaffold	full		GCA_964271875	Zygaena viciae	Arthropoda	Lepidoptera	Zygaenidae	Zygaena	287404	Chromosome	full		GCA_037177395	Alpinia galanga	Streptophyta	Zingiberales	Zingiberaceae	Alpinia	94327	Scaffold	full
GCA_048197585	Mustela sibirica	Chordata	Carnivora	Mustelidae	Mustela	36240	Scaffold	full		GCA_916701325	Sebastes melanops	Chordata	Perciformes	Sebastidae	Sebastes	72085	Scaffold	full		GCA_000818775	Glossina palpalis gambiensis	Arthropoda	Diptera	Glossinidae	Glossina	67801	Scaffold	full		GCA_018446385	Zingiber officinale	Streptophyta	Zingiberales	Zingiberaceae	Zingiber	94328	Chromosome	full
GCA_047834645	Nasalis larvatus	Chordata	Primates	Cercopithecidae	Nasalis	43780	Chromosome	full		GCA_916701165	Sebastes melanostomus	Chordata	Perciformes	Sebastidae	Sebastes	72086	Scaffold	full		GCA_009760855	Cristatella mucedo	Bryozoa	NA	Cristatellidae	Cristatella	67896	Scaffold	full		GCA_032358215	Chondracanthus exasperatus	Rhodophyta	Gigartinales	Gigartinaceae	Chondracanthus	95348	Scaffold	full
GCA_965153135	Papio papio	Chordata	Primates	Cercopithecidae	Papio	100937	Contig	full		GCA_916701275	Sebastes miniatus	Chordata	Perciformes	Sebastidae	Sebastes	72087	Scaffold	full		GCA_947044365	Petrosia ficiformis	Porifera	Haplosclerida	Petrosiidae	Petrosia	68564	Chromosome	full		GCA_037127255	Persicaria tinctoria	Streptophyta	Caryophyllales	Polygonaceae	Persicaria	96455	Scaffold	full
GCA_964237555	Oryctolagus cuniculus	Chordata	Lagomorpha	Leporidae	Oryctolagus	9986	Chromosome	full		GCA_916701245	Sebastes mystinus	Chordata	Perciformes	Sebastidae	Sebastes	72088	Scaffold	full		GCA_947172415	Chondrosia reniformis	Porifera	Chondrillida	Chondrillidae	Chondrosia	68574	Chromosome	full		GCA_026686915	Exbucklandia tonkinensis	Streptophyta	Saxifragales	Hamamelidaceae	Exbucklandia	96569	Contig	full
GCA_964304595	Cricetus cricetus	Chordata	Rodentia	Cricetidae	Cricetus	10034	Chromosome	full		GCA_000475235	Sebastes nigrocinctus	Chordata	Perciformes	Sebastidae	Sebastes	72089	Scaffold	full		GCA_943734635	Anopheles cruzii	Arthropoda	Diptera	Culicidae	Anopheles	68878	Chromosome	full		GCA_004353265	Vitis riparia	Streptophyta	Vitales	Vitaceae	Vitis	96939	Chromosome	full
GCA_044048945	Daubentonia madagascariensis	Chordata	Primates	Daubentoniidae	Daubentonia	31869	Scaffold	full		GCA_916701125	Sebastes oculatus	Chordata	Perciformes	Sebastidae	Sebastes	72091	Scaffold	full		GCA_000797535	Trichuris suis	Nematoda	Trichinellida	Trichuridae	Trichuris	68888	Scaffold	full		GCA_951804385	Trifolium dubium	Streptophyta	Fabales	Fabaceae	Trifolium	97021	Chromosome	full
GCA_964341445	Mesoplodon mirus	Chordata	Artiodactyla	Ziphiidae	Mesoplodon	52113	Chromosome	full		GCA_036937225	Sebastes paucispinis	Chordata	Perciformes	Sebastidae	Sebastes	72093	Scaffold	full		GCA_000473445	Anopheles farauti	Arthropoda	Diptera	Culicidae	Anopheles	69004	Scaffold	full		GCA_954870985	Trifolium fragiferum	Streptophyta	Fabales	Fabaceae	Trifolium	97023	Chromosome	full
GCA_044231825	Addax nasomaculatus	Chordata	Artiodactyla	Bovidae	Addax	59515	Chromosome	full		GCA_916701065	Sebastes pinniger	Chordata	Perciformes	Sebastidae	Sebastes	72094	Contig	full		GCA_040805635	Drosophila pallidosa	Arthropoda	Diptera	Drosophilidae	Drosophila	69217	Scaffold	full		GCA_003490085	Trifolium medium	Streptophyta	Fabales	Fabaceae	Trifolium	97028	Scaffold	full
GCA_964374135	Grampus griseus	Chordata	Artiodactyla	Delphinidae	Grampus	83653	Chromosome	full		GCA_916701435	Sebastes rastrelliger	Chordata	Perciformes	Sebastidae	Sebastes	72095	Scaffold	full		GCA_026212275	Microplitis demolitor	Arthropoda	Hymenoptera	Braconidae	Microplitis	69319	Chromosome	full		GCA_964059935	Trifolium striatum	Streptophyta	Fabales	Fabaceae	Trifolium	97043	Chromosome	full
GCA_044885105	Pipistrellus abramus	Chordata	Chiroptera	Vespertilionidae	Pipistrellus	105295	Chromosome	full		GCA_916701555	Sebastes rosaceus	Chordata	Perciformes	Sebastidae	Sebastes	72096	Scaffold	full		GCA_905338385	Darwinula stevensoni	Arthropoda	Podocopida	Darwinulidae	Darwinula	69355	Scaffold	full		GCA_024362665	Prunus padus	Streptophyta	Rosales	Rosaceae	Prunus	97307	Contig	full
GCA_045298715	Apodemus speciosus	Chordata	Rodentia	Muridae	Apodemus	105296	Scaffold	full		GCA_916701545	Sebastes rosenblatti	Chordata	Perciformes	Sebastidae	Sebastes	72097	Scaffold	full		GCA_009887335	Henneguya salminicola	Cnidaria	Bivalvulida	Myxobolidae	Henneguya	69463	Scaffold	full		GCA_963691705	Viola odorata	Streptophyta	Malpighiales	Violaceae	Viola	97441	Chromosome	full
GCA_044509165	Taphozous melanopogon	Chordata	Chiroptera	Emballonuridae	Taphozous	187003	Chromosome	full		GCA_916701515	Sebastes ruberrimus	Chordata	Perciformes	Sebastidae	Sebastes	72098	Scaffold	full		GCA_039654405	Bullina lineata	Mollusca	NA	Bullinidae	Bullina	69553	Scaffold	full		GCA_002752925	Viola pubescens var. scabriuscula	Streptophyta	Malpighiales	Violaceae	Viola	97446	Scaffold	full
GCA_964339955	Pipistrellus hanaki	Chordata	Chiroptera	Vespertilionidae	Pipistrellus	412090	Chromosome	full		GCA_916701605	Sebastes rubrivinctus	Chordata	Perciformes	Sebastidae	Sebastes	72099	Scaffold	full		GCA_002706865	Spodoptera litura	Arthropoda	Lepidoptera	Noctuidae	Spodoptera	69820	Chromosome	full		GCA_029955455	Quercus agrifolia	Streptophyta	Fagales	Fagaceae	Quercus	97693	Scaffold	full
GCA_964304585	Martes foina	Chordata	Carnivora	Mustelidae	Martes	9659	Chromosome	full		GCA_916701375	Sebastes saxicola	Chordata	Perciformes	Sebastidae	Sebastes	72101	Scaffold	full		GCA_963556195	Sepiola atlantica	Mollusca	Sepiida	Sepiolidae	Sepiola	70193	Chromosome	full		GCA_029955605	Quercus engelmannii	Streptophyta	Fagales	Fagaceae	Quercus	97696	Scaffold	full
GCA_046562895	Trichechus inunguis	Chordata	Sirenia	Trichechidae	Trichechus	9777	Chromosome	full		GCA_015220745	Sebastes umbrosus	Chordata	Perciformes	Sebastidae	Sebastes	72105	Chromosome	full		GCA_020875895	Aphelenchoides avenae	Nematoda	Rhabditida	Aphelenchoididae	Aphelenchoides	70226	Scaffold	full		GCA_001633185	Quercus lobata	Streptophyta	Fagales	Fagaceae	Quercus	97700	Chromosome	full
GCA_041296235	Equus asinus	Chordata	Perissodactyla	Equidae	Equus	9793	Chromosome	full		GCA_916701405	Sebastes variegatus	Chordata	Perciformes	Sebastidae	Sebastes	72106	Scaffold	full		GCA_018908115	Anopheles rivulorum	Arthropoda	Diptera	Culicidae	Anopheles	70327	Chromosome	full		GCA_024364735	Boesenbergia rotunda	Streptophyta	Zingiberales	Zingiberaceae	Boesenbergia	97729	Scaffold	full
GCA_041296265	Equus caballus	Chordata	Perissodactyla	Equidae	Equus	9796	Chromosome	full		GCA_916701595	Sebastes wilsoni	Chordata	Perciformes	Sebastidae	Sebastes	72107	Scaffold	full		GCA_036926295	Pachydiplax longipennis	Arthropoda	Odonata	Libellulidae	Pachydiplax	70399	Contig	full		GCA_037974815	Kaempferia elegans	Streptophyta	Zingiberales	Zingiberaceae	Kaempferia	97749	Scaffold	full
GCA_037783145	Equus przewalskii	Chordata	Perissodactyla	Equidae	Equus	9798	Chromosome	full		GCA_916701415	Sebastes zacentrus	Chordata	Perciformes	Sebastidae	Sebastes	72108	Scaffold	full		GCA_000612645	Trichuris muris	Nematoda	Trichinellida	Trichuridae	Trichuris	70415	Scaffold	full		GCA_037974795	Kaempferia galanga	Streptophyta	Zingiberales	Zingiberaceae	Kaempferia	97750	Scaffold	full
GCA_023699985	Odocoileus virginianus	Chordata	Artiodactyla	Cervidae	Odocoileus	9874	Chromosome	full		GCA_916701655	Sebastiscus albofasciatus	Chordata	Perciformes	Sebastidae	Sebastiscus	72109	Scaffold	full		GCA_036768485	Mermis nigrescens	Nematoda	Mermithida	Mermithidae	Mermis	70421	Scaffold	full		GCA_037177295	Kaempferia parviflora	Streptophyta	Zingiberales	Zingiberaceae	Kaempferia	97751	Scaffold	full
GCA_029378745	Bos indicus	Chordata	Artiodactyla	Bovidae	Bos	9915	Chromosome	full		GCA_916701645	Sebastolobus alascanus	Chordata	Perciformes	Sebastidae	Sebastolobus	72110	Contig	full		GCA_017591395	Schistocephalus solidus	Platyhelminthes	Diphyllobothriidea	Diphyllobothriidae	Schistocephalus	70667	Scaffold	full		GCA_037177415	Kaempferia rotunda	Streptophyta	Zingiberales	Zingiberaceae	Kaempferia	97754	Scaffold	full
GCA_964662115	Mustela nivalis	Chordata	Carnivora	Mustelidae	Mustela	36239	Chromosome	full		GCA_012976165	Labeo catla	Chordata	Cypriniformes	Cyprinidae	Labeo	72446	Scaffold	full		GCA_014634205	Acropora nasuta	Cnidaria	Scleractinia	Acroporidae	Acropora	70778	Scaffold	full		GCA_900406485	Physaria acutifolia	Streptophyta	Brassicales	Brassicaceae	Physaria	98029	Scaffold	full
GCA_027580195	Bos mutus	Chordata	Artiodactyla	Bovidae	Bos	72004	Chromosome	full		GCA_025960845	Tachycineta bicolor	Chordata	Passeriformes	Hirundinidae	Tachycineta	72873	Scaffold	full		GCA_000222465	Acropora digitifera	Cnidaria	Scleractinia	Acroporidae	Acropora	70779	Scaffold	full		GCA_000218505	Schrenkiella parvula	Streptophyta	Brassicales	Brassicaceae	Schrenkiella	98039	Chromosome	full
GCA_965115925	Myotis emarginatus	Chordata	Chiroptera	Vespertilionidae	Myotis	109480	Chromosome	full		GCA_026413225	Otis tarda	Chordata	Otidiformes	Otididae	Otis	73107	Chromosome	full		GCA_014634125	Acropora gemmifera	Cnidaria	Scleractinia	Acroporidae	Acropora	70780	Scaffold	full		GCA_028455895	Rhodomyrtus tomentosa	Streptophyta	Myrtales	Myrtaceae	Rhodomyrtus	98583	Contig	full
GCA_963992745	Bradypus torquatus	Chordata	Pilosa	Bradypodidae	Bradypus	227087	Chromosome	full		GCA_014839755	Sylvia borin	Chordata	Passeriformes	Sylviidae	Sylvia	73324	Chromosome	full		GCA_014634605	Acropora florida	Cnidaria	Scleractinia	Acroporidae	Acropora	70782	Scaffold	full		GCA_020141445	Bruguiera sexangula	Streptophyta	Malpighiales	Rhizophoraceae	Bruguiera	98584	Scaffold	full
GCA_047047975	Trachypithecus germaini	Chordata	Primates	Cercopithecidae	Trachypithecus	271260	Contig	full		GCA_013389925	Aegithalos caudatus	Chordata	Passeriformes	Aegithalidae	Aegithalos	73327	Scaffold	full		GCA_014633955	Acropora tenuis	Cnidaria	Scleractinia	Acroporidae	Acropora	70783	Scaffold	full		GCA_037832335	Carallia pectinifolia	Streptophyta	Malpighiales	Rhizophoraceae	Carallia	98586	Chromosome	full
GCA_046563475	Cervus albirostris	Chordata	Artiodactyla	Cervidae	Cervus	1088058	Chromosome	full		GCA_013400355	Certhia brachydactyla	Chordata	Passeriformes	Certhiidae	Certhia	73330	Scaffold	full		GCA_031833985	Ancula gibbosa	Mollusca	Nudibranchia	Goniodorididae	Ancula	71288	Scaffold	full		GCA_026873135	Eucalyptus urophylla	Streptophyta	Myrtales	Myrtaceae	Eucalyptus	99020	Chromosome	full
GCA_965194825	Balaenoptera physalus	Chordata	Artiodactyla	Balaenopteridae	Balaenoptera	9770	Chromosome	full		GCA_013398575	Certhia familiaris	Chordata	Passeriformes	Certhiidae	Certhia	73333	Scaffold	full		GCA_900617965	Cylicostephanus goldi	Nematoda	Rhabditida	Strongylidae	Cylicostephanus	71465	Scaffold	full		GCA_025667525	Glebionis coronaria	Streptophyta	Asterales	Asteraceae	Glebionis	99038	Chromosome	full
GCA_048126345	Notoryctes typhlops	Chordata	Notoryctemorphia	Notoryctidae	Notoryctes	37699	Scaffold	full		GCA_015108495	Heterochromis multidens	Chordata	Cichliformes	Cichlidae	Heterochromis	73563	Scaffold	full		GCA_032362205	Clione limacina	Mollusca	Pteropoda	Clionidae	Clione	71516	Scaffold	full		GCA_948208565	Hura crepitans	Streptophyta	Malpighiales	Euphorbiaceae	Hura	99294	Contig	full
GCA_044665705	Microtus arvalis	Chordata	Rodentia	Cricetidae	Microtus	47230	Scaffold	full		GCA_024447675	Pterophyllum scalare	Chordata	Cichliformes	Cichlidae	Pterophyllum	74131	Contig	full		GCA_016086655	Lepeophtheirus salmonis	Arthropoda	Siphonostomatoida	Caligidae	Lepeophtheirus	72036	Chromosome	full		GCA_948193385	Breynia disticha f. nivosa	Streptophyta	Malpighiales	Phyllanthaceae	Breynia	99296	Contig	full
GCA_047496735	Simias concolor	Chordata	Primates	Cercopithecidae	Simias	170207	Scaffold	full		GCA_013397245	Thryothorus ludovicianus	Chordata	Passeriformes	Certhiidae	Thryothorus	74200	Scaffold	full		GCA_029959065	Colias behrii	Arthropoda	Lepidoptera	Pieridae	Colias	72247	Scaffold	full		GCA_016081115	Rehmannia glutinosa	Streptophyta	Lamiales	Orobanchaceae	Rehmannia	99300	Chromosome	full
										GCA_947686815	Podarcis lilfordi	Chordata	Squamata	Lacertidae	Podarcis	74358	Chromosome	full		GCA_905220415	Colias croceus	Arthropoda	Lepidoptera	Pieridae	Colias	72248	Chromosome	full		GCA_021234155	Isoetes taiwanensis	Streptophyta	Isoetales	Isoetaceae	Isoetes	99432	Scaffold	full
										GCA_964106635	Podarcis pityusensis	Chordata	Squamata	Lacertidae	Podarcis	74359	Chromosome	full		GCA_902732785	Trichogramma evanescens	Arthropoda	Hymenoptera	Trichogrammatidae	Trichogramma	72267	Scaffold	full		GCA_037176905	Azolla pinnata	Streptophyta	Salviniales	Salviniaceae	Azolla	99433	Scaffold	full
										GCA_004028625	Cuora amboinensis	Chordata	Testudines	Geoemydidae	Cuora	74909	Scaffold	full		GCA_037178445	Onykia robusta	Mollusca	Oegopsida	Onychoteuthidae	Onykia	72292	Scaffold	full		GCA_024138015	Lumnitzera littorea	Streptophyta	Myrtales	Combretaceae	Lumnitzera	99437	Scaffold	full
										GCA_020497125	Mauremys mutica	Chordata	Testudines	Geoemydidae	Mauremys	74926	Chromosome	full		GCA_036419045	Scirpophaga incertulas	Arthropoda	Lepidoptera	Crambidae	Scirpophaga	72366	Chromosome	full		GCA_024138005	Lumnitzera racemosa	Streptophyta	Myrtales	Combretaceae	Lumnitzera	99438	Scaffold	full
										GCA_018296145	Oncorhynchus tshawytscha	Chordata	Salmoniformes	Salmonidae	Oncorhynchus	74940	Chromosome	full		GCA_035045865	Drosophila austrosaltans	Arthropoda	Diptera	Drosophilidae	Drosophila	72469	Contig	full		GCA_003430845	Xanthoceras sorbifolium	Streptophyta	Sapindales	Sapindaceae	Xanthoceras	99658	Chromosome	full
										GCA_029783705	Chaetodon striatus	Chordata	Chaetodontiformes	Chaetodontidae	Chaetodon	75016	Scaffold	full		GCA_964198125	Triatoma dimidiata	Arthropoda	Hemiptera	Reduviidae	Triatoma	72491	Chromosome	full		GCA_007115665	Sequoiadendron giganteum	Streptophyta	Cupressales	Cupressaceae	Sequoiadendron	99814	Chromosome	full
										GCA_020382885	Scatophagus argus	Chordata	NA	Scatophagidae	Scatophagus	75038	Chromosome	full		GCA_020654165	Oryctes rhinoceros	Arthropoda	Coleoptera	Scarabaeidae	Oryctes	72550	Scaffold	full		GCA_025461125	Carex kokanica	Streptophyta	Poales	Cyperaceae	Carex	100296	Contig	full
										GCA_041146955	Siganus canaliculatus	Chordata	NA	Siganidae	Siganus	75042	Chromosome	full		GCA_963402885	Antedon bifida	Echinodermata	Comatulida	Antedonidae	Antedon	72669	Chromosome	full		GCA_951230915	Antitrichia curtipendula	Streptophyta	Hypnales	Leucodontaceae	Antitrichia	100465	Chromosome	full
										GCA_029814745	Zanclus cornutus	Chordata	Acanthuriformes	Zanclidae	Zanclus	75044	Scaffold	full		GCA_963931865	Axinella damicornis	Porifera	Axinellida	Axinellidae	Axinella	72671	Chromosome	full		GCA_000512025	Fragaria nipponica	Streptophyta	Rosales	Rosaceae	Fragaria	101012	Scaffold	full
										GCA_028570965	Pylodictis olivaris	Chordata	Siluriformes	Ictaluridae	Pylodictis	75288	Scaffold	full		GCA_035610815	Ophiura ophiura	Echinodermata	Amphilepidida	Ophiuridae	Ophiura	72673	Contig	full		GCA_000517285	Fragaria orientalis	Streptophyta	Rosales	Rosaceae	Fragaria	101013	Scaffold	full
										GCA_027580225	Misgurnus anguillicaudatus	Chordata	Cypriniformes	Cobitidae	Misgurnus	75329	Chromosome	full		GCA_949130485	Agelas oroides	Porifera	Agelasida	Agelasidae	Agelas	72715	Chromosome	full		GCA_000184155	Fragaria vesca subsp. vesca	Streptophyta	Rosales	Rosaceae	Fragaria	101020	Chromosome	full
										GCA_018812025	Megalobrama amblycephala	Chordata	Cypriniformes	Xenocyprididae	Megalobrama	75352	Chromosome	full		GCA_003651465	Formica exsecta	Arthropoda	Hymenoptera	Formicidae	Formica	72781	Scaffold	full		GCA_029953675	Rhodosorus marinus	Rhodophyta	Stylonematales	Stylonemataceae	Rhodosorus	101924	Contig	full
										GCA_039654765	Mylopharyngodon piceus	Chordata	Cypriniformes	Xenocyprididae	Mylopharyngodon	75356	Chromosome	full		GCA_040966415	Cataglyphis velox	Arthropoda	Hymenoptera	Formicidae	Cataglyphis	72786	Scaffold	full		GCA_001662345	Metrosideros polymorpha var. glaberrima	Streptophyta	Myrtales	Myrtaceae	Metrosideros	101978	Scaffold	full
										GCA_001515645	Sinocyclocheilus grahami	Chordata	Cypriniformes	Cyprinidae	Sinocyclocheilus	75366	Scaffold	full		GCA_039654425	Cataglyphis rosenhaueri	Arthropoda	Hymenoptera	Formicidae	Cataglyphis	72787	Scaffold	full		GCA_036897845	Plantago media	Streptophyta	Lamiales	Plantaginaceae	Plantago	101992	Contig	full
										GCA_047748275	Boiga ceylonensis	Chordata	Squamata	Colubridae	Boiga	1296664	Scaffold	full		GCA_040496135	Cataglyphis bombycina	Arthropoda	Hymenoptera	Formicidae	Cataglyphis	72790	Scaffold	full		GCA_036897785	Plantago rugelii	Streptophyta	Lamiales	Plantaginaceae	Plantago	101993	Contig	full
										GCA_028500815	Rissa tridactyla	Chordata	Charadriiformes	Laridae	Rissa	75485	Chromosome	full		GCA_039654345	Cataglyphis cursor	Arthropoda	Hymenoptera	Formicidae	Cataglyphis	72792	Scaffold	full		GCA_036897825	Plantago rigida	Streptophyta	Lamiales	Plantaginaceae	Plantago	101994	Contig	full
										GCA_035588595	Mareca americana	Chordata	Anseriformes	Anatidae	Mareca	75832	Scaffold	full		GCA_037379345	Perna viridis	Mollusca	Mytilida	Mytilidae	Perna	73031	Chromosome	full		GCA_036897195	Plantago coronopus	Streptophyta	Lamiales	Plantaginaceae	Plantago	101996	Contig	full
										GCA_038406075	Anas aucklandica	Chordata	Anseriformes	Anatidae	Anas	75833	Scaffold	full		GCA_008042635	Drosophila nikananu	Arthropoda	Diptera	Drosophilidae	Drosophila	73157	Scaffold	full		GCA_036897215	Plantago sericea	Streptophyta	Lamiales	Plantaginaceae	Plantago	101999	Contig	full
										GCA_038381715	Anas bahamensis	Chordata	Anseriformes	Anatidae	Anas	75834	Scaffold	full		GCA_030998225	Diplolepis rosae	Arthropoda	Hymenoptera	Cynipidae	Diplolepis	73405	Contig	full		GCA_000346735	Prunus mume	Streptophyta	Rosales	Rosaceae	Prunus	102107	Chromosome	full
										GCA_032165215	Anas bernieri	Chordata	Anseriformes	Anatidae	Anas	75835	Scaffold	full		GCA_018251375	Calpodes ethlius	Arthropoda	Lepidoptera	Hesperiidae	Calpodes	73634	Contig	full		GCA_023375785	Penium margaritaceum	Streptophyta	Desmidiales	Peniaceae	Penium	102169	Scaffold	full
										GCA_038406475	Anas carolinensis	Chordata	Anseriformes	Anatidae	Anas	75836	Scaffold	full		GCA_008042675	Drosophila seguyi	Arthropoda	Diptera	Drosophilidae	Drosophila	73917	Scaffold	full		GCA_009727055	Benincasa hispida	Streptophyta	Cucurbitales	Cucurbitaceae	Benincasa	102211	Chromosome	full
										GCA_038406095	Spatula clypeata	Chordata	Anseriformes	Anatidae	Spatula	75838	Scaffold	full		GCA_028750875	Macrosteles quadrilineatus	Arthropoda	Hemiptera	Cicadellidae	Macrosteles	74068	Scaffold	full		GCA_946800315	Misopates orontium	Streptophyta	Lamiales	Plantaginaceae	Misopates	102599	Chromosome	full
										GCA_036873605	Anas crecca	Chordata	Anseriformes	Anatidae	Anas	75839	Scaffold	full		GCA_024699665	Ostrea denselamellosa	Mollusca	Ostreida	Ostreidae	Ostrea	74434	Scaffold	full		GCA_903798335	Fraxinus albicans	Streptophyta	Lamiales	Oleaceae	Fraxinus	102695	Scaffold	full
										GCA_032165275	Spatula discors	Chordata	Anseriformes	Anatidae	Spatula	75842	Scaffold	full		GCA_018151655	Drosophila bocqueti	Arthropoda	Diptera	Drosophilidae	Drosophila	74549	Contig	full		GCA_046244915	Geranium bicknellii	Streptophyta	Geraniales	Geraniaceae	Geranium	379936	Scaffold	full
										GCA_038382085	Mareca falcata	Chordata	Anseriformes	Anatidae	Mareca	75844	Scaffold	full		GCA_018905715	Drosophila lini	Arthropoda	Diptera	Drosophilidae	Drosophila	74550	Scaffold	full		GCA_037355405	Vitis amurensis	Streptophyta	Vitales	Vitaceae	Vitis	103351	Chromosome	full
										GCA_038406055	Anas flavirostris	Chordata	Anseriformes	Anatidae	Anas	75845	Scaffold	full		GCA_002091835	Anopheles maculatus	Arthropoda	Diptera	Culicidae	Anopheles	74869	Scaffold	full		GCA_046118355	Ruthalicia longipes	Streptophyta	Cucurbitales	Cucurbitaceae	Ruthalicia	386220	Scaffold	full
										GCA_032275265	Anas georgica	Chordata	Anseriformes	Anatidae	Anas	75847	Scaffold	full		GCA_000441895	Anopheles sinensis	Arthropoda	Diptera	Culicidae	Anopheles	74873	Scaffold	full		GCA_011039315	Vitis labrusca	Streptophyta	Vitales	Vitaceae	Vitis	103355	Scaffold	full
										GCA_040966495	Anas poecilorhyncha	Chordata	Anseriformes	Anatidae	Anas	75854	Scaffold	full		GCA_004794655	Marisa cornuarietis	Mollusca	Architaenioglossa	Ampullariidae	Marisa	75126	Contig	full		GCA_020976635	Castanea crenata	Streptophyta	Fagales	Fagaceae	Castanea	103480	Scaffold	full
										GCA_040966455	Spatula puna	Chordata	Anseriformes	Anatidae	Spatula	75855	Scaffold	full		GCA_932195095	Andricus curvator	Arthropoda	Hymenoptera	Cynipidae	Andricus	75152	Scaffold	full		GCA_030445155	Quercus variabilis	Streptophyta	Fagales	Fagaceae	Quercus	103481	Chromosome	full
										GCA_032191525	Spatula querquedula	Chordata	Anseriformes	Anatidae	Spatula	75856	Scaffold	full		GCA_932066315	Andricus coriarius	Arthropoda	Hymenoptera	Cynipidae	Andricus	75157	Scaffold	full		GCA_028216015	Quercus dentata	Streptophyta	Fagales	Fagaceae	Quercus	103484	Chromosome	full
										GCA_034783215	Mareca sibilatrix	Chordata	Anseriformes	Anatidae	Mareca	75858	Scaffold	full		GCA_900474215	Andricus inflator	Arthropoda	Hymenoptera	Cynipidae	Andricus	75162	Scaffold	full		GCA_011696235	Quercus mongolica	Streptophyta	Fagales	Fagaceae	Quercus	103485	Chromosome	full
										GCA_035583915	Mareca strepera	Chordata	Anseriformes	Anatidae	Mareca	75861	Scaffold	full		GCA_932074435	Andricus kollari	Arthropoda	Hymenoptera	Cynipidae	Andricus	75165	Scaffold	full		GCA_023736055	Quercus glauca	Streptophyta	Fagales	Fagaceae	Quercus	103489	Chromosome	full
										GCA_038382005	Spatula versicolor	Chordata	Anseriformes	Anatidae	Spatula	75863	Scaffold	full		GCA_932072015	Andricus quercustozae	Arthropoda	Hymenoptera	Cynipidae	Andricus	75166	Scaffold	full		GCA_023621385	Quercus gilva	Streptophyta	Fagales	Fagaceae	Quercus	103490	Chromosome	full
										GCA_002224875	Anas zonorhyncha	Chordata	Anseriformes	Anatidae	Anas	75864	Scaffold	full		GCA_011634705	Andricus grossulariae	Arthropoda	Hymenoptera	Cynipidae	Andricus	75169	Scaffold	full		GCA_019279435	Zizania palustris	Streptophyta	Poales	Poaceae	Zizania	103762	Scaffold	full
										GCA_038381965	Amazonetta brasiliensis	Chordata	Anseriformes	Anatidae	Amazonetta	75867	Scaffold	full		GCA_958502065	Chrysolina americana	Arthropoda	Coleoptera	Chrysomelidae	Chrysolina	75506	Chromosome	full		GCA_965117245	Callitriche obtusangula	Streptophyta	Lamiales	Plantaginaceae	Callitriche	1155256	Chromosome	full
										GCA_013398475	Asarcornis scutulata	Chordata	Anseriformes	Anatidae	Asarcornis	75869	Scaffold	full		GCA_958298965	Chrysolina haemoptera	Arthropoda	Coleoptera	Chrysomelidae	Chrysolina	75519	Chromosome	full		GCA_013146195	Codonopsis lanceolata	Streptophyta	Asterales	Campanulaceae	Codonopsis	103999	Chromosome	full
										GCA_032165235	Lophonetta specularioides	Chordata	Anseriformes	Anatidae	Lophonetta	75873	Scaffold	full		GCA_963280985	Strongyloides venezuelensis	Nematoda	Rhabditida	Strongyloididae	Strongyloides	75913	Scaffold	full		GCA_036346265	Melocanna baccifera	Streptophyta	Poales	Poaceae	Melocanna	104005	Chromosome	full
										GCA_032165255	Speculanas specularis	Chordata	Anseriformes	Anatidae	Speculanas	75879	Scaffold	full		GCA_011426435	Lysiphlebus fabarum	Arthropoda	Hymenoptera	Braconidae	Lysiphlebus	75917	Contig	full		GCA_964662855	Rosa agrestis	Streptophyta	Rosales	Rosaceae	Rosa	267229	Chromosome	full
										GCA_040894045	Umbra pygmaea	Chordata	Esociformes	Umbridae	Umbra	75934	Chromosome	full		GCA_031471865	Melibe leonina	Mollusca	Nudibranchia	Dendronotidae	Melibe	76178	Scaffold	full		GCA_000708835	Klebsormidium nitens	Streptophyta	Klebsormidiales	Klebsormidiaceae	Klebsormidium	105231	Scaffold	full
										GCA_016801125	Novumbra hubbsi	Chordata	Esociformes	Umbridae	Novumbra	75937	Scaffold	full		GCA_033319125	Parnassius glacialis	Arthropoda	Lepidoptera	Papilionidae	Parnassius	76189	Scaffold	full		GCA_021464415	Lonicera japonica	Streptophyta	Dipsacales	Caprifoliaceae	Lonicera	105884	Chromosome	full
										GCA_029465975	Dallia pectoralis	Chordata	Esociformes	Umbridae	Dallia	75939	Chromosome	full		GCA_912999745	Papilio machaon	Arthropoda	Lepidoptera	Papilionidae	Papilio	76193	Chromosome	full		GCA_003254905	Nissolia schottii	Streptophyta	Fabales	Fabaceae	Nissolia	105944	Scaffold	full
										GCA_035584035	Lepidocolaptes lacrymiger	Chordata	Passeriformes	Dendrocolaptidae	Lepidocolaptes	75976	Scaffold	full		GCA_000836215	Papilio polytes	Arthropoda	Lepidoptera	Papilionidae	Papilio	76194	Scaffold	full		GCA_031216125	Dalbergia cochinchinensis	Streptophyta	Fabales	Fabaceae	Dalbergia	106130	Chromosome	full
										GCA_951411735	Somateria mollissima	Chordata	Anseriformes	Anatidae	Somateria	76058	Chromosome	full		GCA_026546675	Papilio helenus	Arthropoda	Lepidoptera	Papilionidae	Papilio	76195	Scaffold	full		GCA_035048495	Euptelea pleiosperma	Streptophyta	Ranunculales	Eupteleaceae	Euptelea	106141	Chromosome	full
										GCA_040894005	Engystomops pustulosus	Chordata	Anura	Leptodactylidae	Engystomops	76066	Chromosome	full		GCA_029286645	Papilio protenor	Arthropoda	Lepidoptera	Papilionidae	Papilio	76196	Scaffold	full		GCA_006381635	Hibiscus syriacus	Streptophyta	Malvales	Malvaceae	Hibiscus	106335	Scaffold	full
										GCA_008086565	Thalassoma bifasciatum	Chordata	Labriformes	Labridae	Thalassoma	76338	Scaffold	full		GCA_003118335	Papilio memnon	Arthropoda	Lepidoptera	Papilionidae	Papilio	76198	Scaffold	full		GCA_033882615	Malus asiatica	Streptophyta	Rosales	Rosaceae	Malus	106548	Chromosome	full
										GCA_033000465	Sciaenops ocellatus	Chordata	NA	Sciaenidae	Sciaenops	76340	Chromosome	full		GCA_040363705	Papilio bianor	Arthropoda	Lepidoptera	Papilionidae	Papilio	76199	Chromosome	full		GCA_047403095	Scabiosa tenuis	Streptophyta	Dipsacales	Caprifoliaceae	Scabiosa	1161155	Scaffold	full
										GCA_016077235	Cyprinodon tularosa	Chordata	Cyprinodontiformes	Cyprinodontidae	Cyprinodon	77115	Contig	full		GCA_029286655	Papilio demoleus	Arthropoda	Lepidoptera	Papilionidae	Papilio	76202	Scaffold	full		GCA_035220775	Malus fusca	Streptophyta	Rosales	Rosaceae	Malus	106553	Chromosome	full
										GCA_018403495	Haplochromis sauvagei	Chordata	Cichliformes	Cichlidae	Haplochromis	77313	Scaffold	full		GCA_026213755	Eurema hecabe	Arthropoda	Lepidoptera	Pieridae	Eurema	76203	Scaffold	full		GCA_033883245	Malus orientalis	Streptophyta	Rosales	Rosaceae	Malus	106562	Chromosome	full
										GCA_029874285	Iberochondrostoma lusitanicum	Chordata	Cypriniformes	Leuciscidae	Iberochondrostoma	77799	Scaffold	full		GCA_040363715	Graphium sarpedon	Arthropoda	Lepidoptera	Papilionidae	Graphium	76205	Chromosome	full		GCA_028456135	Malus sieversii	Streptophyta	Rosales	Rosaceae	Malus	106567	Complete Genome	full
										GCA_029874575	Iberochondrostoma lemmingii	Chordata	Cypriniformes	Leuciscidae	Iberochondrostoma	77803	Scaffold	full		GCA_913698395	Graphium doson	Arthropoda	Lepidoptera	Papilionidae	Graphium	76206	Contig	full		GCA_023213415	Bruguiera cylindrica	Streptophyta	Malpighiales	Rhizophoraceae	Bruguiera	106616	Scaffold	full
										GCA_036025875	Mogurnda adspersa	Chordata	Gobiiformes	Eleotridae	Mogurnda	78195	Contig	full		GCA_018249735	Luehdorfia japonica	Arthropoda	Lepidoptera	Papilionidae	Luehdorfia	76208	Contig	full		GCA_019804595	Bruguiera parviflora	Streptophyta	Malpighiales	Rhizophoraceae	Bruguiera	106618	Chromosome	full
										GCA_033459285	Clamator glandarius	Chordata	Cuculiformes	Cuculidae	Clamator	78203	Contig	full		GCA_046127445	Aphis glycines	Arthropoda	Hemiptera	Aphididae	Aphis	307491	Chromosome	full		GCA_037832385	Rhizophora apiculata	Streptophyta	Malpighiales	Rhizophoraceae	Rhizophora	106626	Chromosome	full
										GCA_033558235	Neomorphus geoffroyi	Chordata	Cuculiformes	Neomorphidae	Neomorphus	78208	Contig	full		GCA_018150985	Chymomyza costata	Arthropoda	Diptera	Drosophilidae	Chymomyza	76946	Contig	full		GCA_018135685	Themeda triandra	Streptophyta	Poales	Poaceae	Themeda	106636	Contig	full
										GCA_033556795	Tapera naevia	Chordata	Cuculiformes	Neomorphidae	Tapera	78212	Contig	full		GCA_916049575	Ancistrocerus nigricornis	Arthropoda	Hymenoptera	Vespidae	Ancistrocerus	76990	Chromosome	full		GCA_964106655	Frangula alnus	Streptophyta	Rosales	Rhamnaceae	Frangula	106677	Chromosome	full
										GCA_013399595	Glaucidium brasilianum	Chordata	Strigiformes	Strigidae	Glaucidium	78217	Scaffold	full		GCA_963969585	Drosophila helvetica	Arthropoda	Diptera	Drosophilidae	Drosophila	77129	Chromosome	full		GCA_047496255	Selenicereus monacanthus	Streptophyta	Caryophyllales	Cactaceae	Selenicereus	1195128	Complete Genome	full
										GCA_010085355	Eudyptes chrysocome	Chordata	Sphenisciformes	Spheniscidae	Eudyptes	79626	Scaffold	full		GCA_040113315	Dendroctonus frontalis	Arthropoda	Coleoptera	Curculionidae	Dendroctonus	77161	Chromosome	full		GCA_019776075	Amaranthus palmeri	Streptophyta	Caryophyllales	Amaranthaceae	Amaranthus	107608	Contig	full
										GCA_010084205	Eudyptes chrysolophus	Chordata	Sphenisciformes	Spheniscidae	Eudyptes	79627	Scaffold	full		GCA_020466585	Dendroctonus ponderosae	Arthropoda	Coleoptera	Curculionidae	Dendroctonus	77166	Scaffold	full		GCA_037974735	Cicer chorassanicum	Streptophyta	Fabales	Fabaceae	Cicer	107682	Scaffold	full
										GCA_013399335	Fregetta grallaria	Chordata	Procellariiformes	NA	Fregetta	79628	Scaffold	full		GCA_024550625	Dendroctonus valens	Arthropoda	Coleoptera	Curculionidae	Dendroctonus	77173	Scaffold	full		GCA_031439585	Pterocarpus macrocarpus	Streptophyta	Fabales	Fabaceae	Pterocarpus	108278	Chromosome	full
										GCA_013397025	Oceanodroma tethys	Chordata	Procellariiformes	NA	Oceanodroma	79633	Scaffold	full		GCA_018246175	Papilio zelicaon	Arthropoda	Lepidoptera	Papilionidae	Papilio	77252	Contig	full		GCA_002168275	Herrania umbratica	Streptophyta	Malvales	Malvaceae	Herrania	108875	Scaffold	full
										GCA_010078415	Pygoscelis antarcticus	Chordata	Sphenisciformes	Spheniscidae	Pygoscelis	79643	Scaffold	full		GCA_028454255	Halictus ligatus	Arthropoda	Hymenoptera	Halictidae	Halictus	77576	Chromosome	full		GCA_036013995	Theobroma grandiflorum	Streptophyta	Malvales	Malvaceae	Theobroma	108881	Chromosome	full
										GCA_013396615	Oceanites oceanicus	Chordata	Procellariiformes	NA	Oceanites	79653	Scaffold	full		GCA_028454235	Halictus rubicundus	Arthropoda	Hymenoptera	Halictidae	Halictus	77578	Chromosome	full		GCA_028654335	Alnus rubra	Streptophyta	Fagales	Betulaceae	Alnus	109069	Contig	full
										GCA_030144855	Hypanus sabinus	Chordata	Myliobatiformes	Dasyatidae	Hypanus	79690	Chromosome	full		GCA_041003635	Simocephalus vetulus	Arthropoda	Diplostraca	Daphniidae	Simocephalus	77651	Chromosome	full		GCA_026544285	Pachyrhizus erosus	Streptophyta	Fabales	Fabaceae	Pachyrhizus	109171	Scaffold	full
										GCA_027123055	Merluccius bilinearis	Chordata	Gadiformes	Merlucciidae	Merluccius	79698	Scaffold	full		GCA_003724045	Lepidurus arcticus	Arthropoda	Notostraca	Triopsidae	Lepidurus	77708	Scaffold	full		GCA_000695525	Brassica oleracea var. oleracea	Streptophyta	Brassicales	Brassicaceae	Brassica	109376	Chromosome	full
										GCA_009819535	Lacerta agilis	Chordata	Squamata	Lacertidae	Lacerta	80427	Chromosome	full		GCA_030141595	Chydorus sphaericus	Arthropoda	Diplostraca	Chydoridae	Chydorus	77745	Chromosome	full		GCA_949673435	Macaranga tanarius	Streptophyta	Malpighiales	Euphorbiaceae	Macaranga	109849	Contig	full
										GCA_031168955	Gadus macrocephalus	Chordata	Gadiformes	Gadidae	Gadus	80720	Chromosome	full		GCA_035043065	Hirtodrosophila confusa	Arthropoda	Diptera	Drosophilidae	Hirtodrosophila	77771	Contig	full		GCA_964234985	Draba verna	Streptophyta	Brassicales	Brassicaceae	Draba	161951	Chromosome	full
										GCA_027122715	Trisopterus minutus	Chordata	Gadiformes	Gadidae	Trisopterus	80722	Scaffold	full		GCA_004307685	Ceratina australensis	Arthropoda	Hymenoptera	Apidae	Ceratina	78185	Scaffold	full		GCA_019706035	Raphanus raphanistrum subsp. raphanistrum	Streptophyta	Brassicales	Brassicaceae	Raphanus	109997	Chromosome	full
										GCA_027123545	Trisopterus esmarkii	Chordata	Gadiformes	Gadidae	Trisopterus	80723	Scaffold	full		GCA_030523065	Aphidius colemani	Arthropoda	Hymenoptera	Braconidae	Aphidius	78482	Scaffold	full		GCA_021018815	Talinum fruticosum	Streptophyta	Caryophyllales	Talinaceae	Talinum	110664	Scaffold	full
										GCA_015106735	Paratilapia polleni	Chordata	Cichliformes	Cichlidae	Paratilapia	80772	Scaffold	full		GCA_907164665	Colias nastes	Arthropoda	Lepidoptera	Pieridae	Colias	78618	Scaffold	full		GCA_000970635	Eragrostis tef	Streptophyta	Poales	Poaceae	Eragrostis	110835	Scaffold	full
										GCA_038088235	Zacco platypus	Chordata	Cypriniformes	Xenocyprididae	Zacco	80810	Chromosome	full		GCA_905475465	Pieris napi	Arthropoda	Lepidoptera	Pieridae	Pieris	78633	Chromosome	full		GCA_031894775	Chloris gayana	Streptophyta	Poales	Poaceae	Chloris	110876	Scaffold	full
										GCA_021347895	Acanthochromis polyacanthus	Chordata	NA	Pomacentridae	Acanthochromis	80966	Chromosome	full		GCA_905163515	Lymantria monacha	Arthropoda	Lepidoptera	Erebidae	Lymantria	78897	Chromosome	full		GCA_033065855	Escallonia rubra	Streptophyta	Escalloniales	Escalloniaceae	Escallonia	112253	Contig	full
										GCA_027123335	Amphiprion clarkii	Chordata	NA	Pomacentridae	Amphiprion	80970	Chromosome	full		GCA_964656145	Lasiommata paramegaera	Arthropoda	Lepidoptera	Nymphalidae	Lasiommata	2494358	Chromosome	full		GCA_904849725	Hordeum vulgare subsp. vulgare	Streptophyta	Poales	Poaceae	Hordeum	112509	Chromosome	full
										GCA_022539595	Amphiprion ocellaris	Chordata	NA	Pomacentridae	Amphiprion	80972	Chromosome	full		GCA_950371165	Lacanobia oleracea	Arthropoda	Lepidoptera	Noctuidae	Lacanobia	79499	Chromosome	full		GCA_000582825	Hordeum pubiflorum	Streptophyta	Poales	Poaceae	Hordeum	112521	Scaffold	full
										GCA_900302545	Lampris guttatus	Chordata	Lampriformes	Lampridae	Lampris	81370	Scaffold	full		GCA_040412425	Macrobrachium rosenbergii	Arthropoda	Decapoda	Palaemonidae	Macrobrachium	79674	Chromosome	full		GCA_021442155	Cymbidium sinense	Streptophyta	Asparagales	Orchidaceae	Cymbidium	112615	Chromosome	full
										GCA_027575585	Percopsis omiscomaycus	Chordata	Percopsiformes	Percopsidae	Percopsis	81381	Scaffold	full		GCA_037951405	Platydemus manokwari	Platyhelminthes	Tricladida	Geoplanidae	Platydemus	79748	Scaffold	full		GCA_016920855	Puya raimondii	Streptophyta	Poales	Bromeliaceae	Puya	112807	Contig	full
										GCA_900302305	Polymixia japonica	Chordata	Polymixiiformes	Polymixiidae	Polymixia	81385	Scaffold	full		GCA_000648675	Cimex lectularius	Arthropoda	Hemiptera	Cimicidae	Cimex	79782	Scaffold	full		GCA_019175385	Lycium barbarum	Streptophyta	Solanales	Solanaceae	Lycium	112863	Chromosome	full
										GCA_900302585	Regalecus glesne	Chordata	Lampriformes	Regalecidae	Regalecus	81389	Scaffold	full		GCA_003604175	Clonorchis sinensis	Platyhelminthes	Opisthorchiida	Opisthorchiidae	Clonorchis	79923	Chromosome	full		GCA_029784015	Lycium ferocissimum	Streptophyta	Solanales	Solanaceae	Lycium	112874	Chromosome	full
										GCA_964030765	Micromesistius poutassou	Chordata	Gadiformes	Gadidae	Micromesistius	81636	Chromosome	full		GCA_918026855	Phaedon cochleariae	Arthropoda	Coleoptera	Chrysomelidae	Phaedon	80249	Chromosome	full		GCA_030864215	Capsicum pubescens	Streptophyta	Solanales	Solanaceae	Capsicum	113210	Chromosome	full
										GCA_044474425	Drymobius margaritiferus	Chordata	Squamata	Colubridae	Drymobius	1159292	Scaffold	full		GCA_020184175	Aphis gossypii	Arthropoda	Hemiptera	Aphididae	Aphis	80765	Chromosome	full		GCA_003412495	Echium plantagineum	Streptophyta	Boraginales	Boraginaceae	Echium	113446	Chromosome	full
										GCA_027122795	Enchelyopus cimbrius	Chordata	Gadiformes	Gaidropsaridae	Enchelyopus	81640	Scaffold	full		GCA_946811185	Hippopus hippopus	Mollusca	Cardiida	Cardiidae	Hippopus	80818	Chromosome	full		GCA_964106015	Populus tremula	Streptophyta	Malpighiales	Salicaceae	Populus	113636	Chromosome	full
										GCA_041053205	Furnarius rufus	Chordata	Passeriformes	Furnariidae	Furnarius	81886	Scaffold	full		GCA_946902895	Fragum fragum	Mollusca	Cardiida	Cardiidae	Fragum	80821	Chromosome	full		GCA_963920575	Narthecium ossifragum	Streptophyta	Dioscoreales	Nartheciaceae	Narthecium	114204	Chromosome	full
										GCA_040967475	Megascops asio	Chordata	Strigiformes	Strigidae	Megascops	81905	Scaffold	full		GCA_945859785	Tridacna gigas	Mollusca	Cardiida	Cardiidae	Tridacna	80829	Chromosome	full		GCA_013103745	Gardenia jasminoides	Streptophyta	Gentianales	Rubiaceae	Gardenia	114476	Chromosome	full
										GCA_013399715	Alectura lathami	Chordata	Galliformes	Megapodiidae	Alectura	81907	Scaffold	full		GCA_963210305	Tridacna derasa	Mollusca	Cardiida	Cardiidae	Tridacna	80831	Chromosome	full		GCA_901111325	Limeum aethiopicum	Streptophyta	Caryophyllales	Limeaceae	Limeum	115627	Scaffold	full
										GCA_026979565	Vidua chalybeata	Chordata	Passeriformes	Estrildidae	Vidua	81927	Chromosome	full		GCA_943736015	Tridacna crocea	Mollusca	Cardiida	Cardiidae	Tridacna	80833	Chromosome	full		GCA_018342035	Solanum appendiculatum	Streptophyta	Solanales	Solanaceae	Solanum	115661	Scaffold	full
										GCA_028017835	Emys orbicularis	Chordata	Testudines	Emydidae	Emys	82168	Chromosome	full		GCA_035046885	Portunus pelagicus	Arthropoda	Decapoda	Portunidae	Portunus	80836	Scaffold	full		GCA_026770425	Boechera divaricarpa	Streptophyta	Brassicales	Brassicaceae	Boechera	115915	Chromosome	full
										GCA_026259375	Verasper variegatus	Chordata	Pleuronectiformes	Pleuronectidae	Verasper	82366	Chromosome	full		GCA_019845155	Luehdorfia chinensis	Arthropoda	Lepidoptera	Papilionidae	Luehdorfia	81069	Scaffold	full		GCA_900406335	Boechera puberula	Streptophyta	Brassicales	Brassicaceae	Boechera	115924	Scaffold	full
										GCA_963514075	Conger conger	Chordata	Anguilliformes	Congridae	Conger	82655	Chromosome	full		GCA_039555335	Amphiura filiformis	Echinodermata	Amphilepidida	Amphiuridae	Amphiura	82378	Chromosome	full		GCA_015832515	Boechera retrofracta	Streptophyta	Brassicales	Brassicaceae	Boechera	115934	Scaffold	full
										GCA_943590975	Lindbergichthys nudifrons	Chordata	Perciformes	Nototheniidae	Lindbergichthys	83203	Scaffold	full		GCA_036320925	Automeris io	Arthropoda	Lepidoptera	Saturniidae	Automeris	82589	Contig	full		GCA_030180095	Magnolia changhungtana	Streptophyta	Magnoliales	Magnoliaceae	Magnolia	116762	Scaffold	full
										GCA_013398335	Nothoprocta ornata	Chordata	Tinamiformes	Tinamidae	Nothoprocta	83376	Scaffold	full		GCA_905404145	Biston betularia	Arthropoda	Lepidoptera	Geometridae	Biston	82595	Chromosome	full		GCA_028565735	Pinacopodium congolense	Streptophyta	Malpighiales	Erythroxylaceae	Pinacopodium	117155	Scaffold	full
										GCA_022985175	Labeo rohita	Chordata	Cypriniformes	Cyprinidae	Labeo	84645	Chromosome	full		GCA_033807575	Cydia pomonella	Arthropoda	Lepidoptera	Tortricidae	Cydia	82600	Chromosome	full		GCA_029856935	Cyclocarya paliurus	Streptophyta	Fagales	Juglandaceae	Cyclocarya	117167	Chromosome	full
										GCA_037042795	Molothrus aeneus	Chordata	Passeriformes	Icteridae	Molothrus	84833	Chromosome	full		GCA_949316025	Lapara coniferarum	Arthropoda	Lepidoptera	Sphingidae	Lapara	82619	Chromosome	full		GCA_019425755	Amaranthus cruentus	Streptophyta	Caryophyllales	Amaranthaceae	Amaranthus	117272	Chromosome	full
										GCA_012460135	Molothrus ater	Chordata	Passeriformes	Icteridae	Molothrus	84834	Chromosome	full		GCA_012064415	Gyrodactylus bullatarudis	Platyhelminthes	Gyrodactylidea	Gyrodactylidae	Gyrodactylus	82660	Scaffold	full		GCA_019656275	Rhododendron kiyosumense	Streptophyta	Ericales	Ericaceae	Rhododendron	118354	Scaffold	full
										GCA_028564985	Crax fasciolata	Chordata	Galliformes	Cracidae	Crax	84988	Scaffold	full		GCA_018703685	Orius laevigatus	Arthropoda	Hemiptera	Anthocoridae	Orius	82742	Scaffold	full		GCA_005239525	Nicotiana knightiana	Streptophyta	Solanales	Solanaceae	Nicotiana	118699	Scaffold	full
										GCA_000691975	Corvus brachyrhynchos	Chordata	Passeriformes	Corvidae	Corvus	85066	Scaffold	full		GCA_040581485	Linepithema humile	Arthropoda	Hymenoptera	Formicidae	Linepithema	83485	Chromosome	full		GCA_032618575	Nicotiana noctiflora	Streptophyta	Solanales	Solanaceae	Nicotiana	118705	Contig	full
										GCA_013389985	Dryoscopus gambensis	Chordata	Passeriformes	Malaconotidae	Dryoscopus	85069	Scaffold	full		GCA_013186455	Papilio dardanus tibullus	Arthropoda	Lepidoptera	Papilionidae	Papilio	83487	Scaffold	full		GCA_005239495	Nicotiana undulata	Streptophyta	Solanales	Solanaceae	Nicotiana	118713	Scaffold	full
										GCA_009364435	Scaphiopus couchii	Chordata	Anura	Pelobatidae	Scaphiopus	85089	Scaffold	full		GCA_027568975	Octopus mimus	Mollusca	Octopoda	Octopodidae	Octopus	83531	Scaffold	full		GCA_018804465	Populus tomentosa	Streptophyta	Malpighiales	Salicaceae	Populus	118781	Chromosome	full
										GCA_024611155	Corythornis cristatus	Chordata	Coraciiformes	Alcedinidae	Corythornis	85095	Scaffold	full		GCA_014119065	Orius insidiosus	Arthropoda	Hemiptera	Anthocoridae	Orius	83647	Contig	full		GCA_023653495	Melastoma candidum	Streptophyta	Myrtales	Melastomataceae	Melastoma	119954	Chromosome	full
										GCA_008921705	Burhinus oedicnemus	Chordata	Charadriiformes	Burhinidae	Burhinus	85105	Scaffold	full		GCA_046203225	Meretrix petechialis	Mollusca	Venerida	Veneridae	Meretrix	311198	Chromosome	full		GCA_947650365	Chionographis japonica	Streptophyta	Liliales	Melanthiaceae	Chionographis	119999	Chromosome	full
										GCA_951799975	Gobius niger	Chordata	Gobiiformes	Gobiidae	Gobius	85417	Chromosome	full		GCA_963678635	Symsagittifera roscoffensis	Xenacoelomorpha	Acoela	Sagittiferidae	Symsagittifera	84072	Chromosome	full		GCA_016432845	Psidium guajava	Streptophyta	Myrtales	Myrtaceae	Psidium	120290	Chromosome	full
										GCA_040208395	Clemmys guttata	Chordata	Testudines	Emydidae	Clemmys	85608	Contig	full		GCA_028455905	Neoseiulus californicus	Arthropoda	Mesostigmata	Phytoseiidae	Neoseiulus	84382	Contig	full		GCA_905146915	Ostreobium quekettii	Chlorophyta	Bryopsidales	Ostreobiaceae	Ostreobium	121088	Scaffold	full
										GCA_036785055	Emydoidea blandingii	Chordata	Testudines	Emydidae	Emydoidea	85613	Scaffold	full		GCA_001014945	Clogmia albipunctata	Arthropoda	Diptera	Psychodidae	Clogmia	85120	Scaffold	full		GCA_907163345	Haberlea rhodopensis	Streptophyta	Lamiales	Gesneriaceae	Haberlea	121481	Scaffold	full
										GCA_036850595	Rhyacichthys aspro	Chordata	Gobiiformes	Rhyacichthyidae	Rhyacichthys	86220	Chromosome	full		GCA_018246375	Byasa alcinous	Arthropoda	Lepidoptera	Papilionidae	Byasa	85299	Contig	full		GCA_910822075	Senecio squalidus	Streptophyta	Asterales	Asteraceae	Senecio	121554	Scaffold	full
										GCA_020698575	Bostrychus sinensis	Chordata	Gobiiformes	Eleotridae	Bostrychus	86224	Chromosome	full		GCA_928085145	Nezara viridula	Arthropoda	Hemiptera	Pentatomidae	Nezara	85310	Chromosome	full		GCA_003290165	Berberis thunbergii	Streptophyta	Ranunculales	Berberidaceae	Berberis	121720	Contig	full
										GCA_040285405	Oxyeleotris marmorata	Chordata	Gobiiformes	Eleotridae	Oxyeleotris	86250	Chromosome	full		GCA_036345935	Taenia hydatigena	Platyhelminthes	Cyclophyllidea	Taeniidae	Taenia	85431	Scaffold	full		GCA_036897445	Pelargonium tetragonum	Streptophyta	Geraniales	Geraniaceae	Pelargonium	122197	Contig	full
										GCA_029959095	Rhinichthys osculus	Chordata	Cypriniformes	Leuciscidae	Rhinichthys	86924	Scaffold	full		GCA_023968675	Taenia pisiformis	Platyhelminthes	Cyclophyllidea	Taeniidae	Taenia	85432	Chromosome	full		GCA_029817735	Melastoma sanguineum	Streptophyta	Myrtales	Melastomataceae	Melastoma	122218	Scaffold	full
										GCA_030578255	Tiaroga cobitis	Chordata	Cypriniformes	Leuciscidae	Tiaroga	86932	Chromosome	full		GCA_000469805	Hymenolepis microstoma	Platyhelminthes	Cyclophyllidea	Hymenolepididae	Hymenolepis	85433	Chromosome	full		GCA_036924285	Asterella californica	Streptophyta	Marchantiales	Aytoniaceae	Asterella	122619	Contig	full
										GCA_901111305	Anguilla megastoma	Chordata	Anguilliformes	Anguillidae	Anguilla	86963	Scaffold	full		GCA_911387935	Dolichovespula saxonica	Arthropoda	Hymenoptera	Vespidae	Dolichovespula	85443	Chromosome	full		GCA_037672795	Lagerstroemia speciosa	Streptophyta	Myrtales	Lythraceae	Lagerstroemia	122810	Chromosome	full
										GCA_901111295	Anguilla obscura	Chordata	Anguilliformes	Anguillidae	Anguilla	86964	Scaffold	full		GCA_918808275	Dolichovespula sylvestris	Arthropoda	Hymenoptera	Vespidae	Dolichovespula	85444	Chromosome	full		GCA_900174645	Sonneratia alba	Streptophyta	Myrtales	Lythraceae	Sonneratia	122812	Scaffold	full
										GCA_040782865	Testudo graeca	Chordata	Testudines	Testudinidae	Testudo	86975	Chromosome	full		GCA_025433975	Liostenogaster flavolineata	Arthropoda	Hymenoptera	Vespidae	Liostenogaster	85445	Scaffold	full		GCA_900006705	Sonneratia caseolaris	Streptophyta	Myrtales	Lythraceae	Sonneratia	122814	Scaffold	full
										GCA_901933205	Camarhynchus parvulus	Chordata	Passeriformes	Thraupidae	Camarhynchus	87175	Chromosome	full		GCA_035594125	Scylla paramamosain	Arthropoda	Decapoda	Portunidae	Scylla	85552	Chromosome	full		GCA_025762735	Platanus orientalis	Streptophyta	Proteales	Platanaceae	Platanus	122832	Scaffold	full
										GCA_027497735	Cyprinella lepida	Chordata	Cypriniformes	Leuciscidae	Cyprinella	87718	Scaffold	full		GCA_005406045	Adoxophyes honmai	Arthropoda	Lepidoptera	Tortricidae	Adoxophyes	85585	Scaffold	full		GCA_963580455	Euonymus europaeus	Streptophyta	Celastrales	Celastraceae	Euonymus	123417	Chromosome	full
										GCA_903171835	Mullus surmuletus	Chordata	Syngnathiformes	Mullidae	Mullus	87757	Scaffold	full		GCA_019201815	Bombus balteatus	Arthropoda	Hymenoptera	Apidae	Bombus	85657	Contig	full		GCA_948193065	Aleurites moluccanus	Streptophyta	Malpighiales	Euphorbiaceae	Aleurites	123498	Contig	full
										GCA_029874935	Atherina boyeri	Chordata	Atheriniformes	Atherinidae	Atherina	87785	Scaffold	full		GCA_037178635	Bombus dahlbomii	Arthropoda	Hymenoptera	Apidae	Bombus	85658	Chromosome	full		GCA_022749755	Azadirachta indica	Streptophyta	Sapindales	Meliaceae	Azadirachta	124943	Chromosome	full
										GCA_029532605	Oreochromis grahami	Chordata	Cichliformes	Cichlidae	Oreochromis	87886	Contig	full		GCA_905332935	Bombus hortorum	Arthropoda	Hymenoptera	Apidae	Bombus	85660	Chromosome	full		GCA_035584115	Cedrela odorata	Streptophyta	Sapindales	Meliaceae	Cedrela	124947	Scaffold	full
										GCA_016545835	Crotalus tigris	Chordata	Squamata	Viperidae	Crotalus	88082	Contig	full		GCA_024542735	Bombus huntii	Arthropoda	Hymenoptera	Apidae	Bombus	85661	Chromosome	full		GCA_020283515	Alliaria petiolata	Streptophyta	Brassicales	Brassicaceae	Alliaria	126270	Scaffold	full
										GCA_003402635	Protobothrops flavoviridis	Chordata	Squamata	Viperidae	Protobothrops	88087	Scaffold	full		GCA_964197665	Bombus jonellus	Arthropoda	Hymenoptera	Apidae	Bombus	85663	Chromosome	full		GCA_902829195	Fraxinus dipetala	Streptophyta	Lamiales	Oleaceae	Fraxinus	126365	Contig	full
										GCA_020917445	Riparia riparia	Chordata	Passeriformes	Hirundinidae	Riparia	88110	Scaffold	full		GCA_030142905	Heliopora coerulea	Cnidaria	Scleralcyonacea	Helioporidae	Heliopora	86515	Contig	full		GCA_903798315	Fraxinus greggii	Streptophyta	Lamiales	Oleaceae	Fraxinus	126366	Scaffold	full
										GCA_902810485	Alauda arvensis	Chordata	Passeriformes	Alaudidae	Alauda	88112	Scaffold	full		GCA_902806795	Trichogramma brassicae	Arthropoda	Hymenoptera	Trichogrammatidae	Trichogramma	86971	Contig	full		GCA_023638005	Forsythia suspensa	Streptophyta	Lamiales	Oleaceae	Forsythia	126418	Chromosome	full
										GCA_047292095	Aspidura guentheri	Chordata	Squamata	Colubridae	Aspidura	1296316	Scaffold	full		GCA_040496235	Euhadra peliomphala	Mollusca	Stylommatophora	Camaenidae	Euhadra	87841	Scaffold	full		GCA_903798325	Fraxinus xanthoxyloides	Streptophyta	Lamiales	Oleaceae	Fraxinus	126421	Scaffold	full
										GCA_900683385	Anoplogaster cornuta	Chordata	Trachichthyiformes	Anoplogasteridae	Anoplogaster	88656	Scaffold	full		GCA_040496215	Mandarina hirasei	Mollusca	Stylommatophora	Camaenidae	Mandarina	87850	Scaffold	full		GCA_037501455	Lantana camara	Streptophyta	Lamiales	Verbenaceae	Lantana	126435	Chromosome	full
										GCA_900312565	Beryx splendens	Chordata	Beryciformes	Berycidae	Beryx	88663	Scaffold	full		GCA_040496255	Mandarina suenoae	Mollusca	Stylommatophora	Camaenidae	Mandarina	87854	Scaffold	full		GCA_039654485	Withania somnifera	Streptophyta	Solanales	Solanaceae	Withania	126910	Scaffold	full
										GCA_900660295	Diretmus argenteus	Chordata	Trachichthyiformes	Diretmidae	Diretmus	88682	Scaffold	full		GCA_046161265	Beroe abyssicola	Ctenophora	Beroida	Beroidae	Beroe	320166	Scaffold	full		GCA_039655645	Ammopiptanthus mongolicus	Streptophyta	Fabales	Fabaceae	Ammopiptanthus	126911	Chromosome	full
										GCA_900302605	Rondeletia loricata	Chordata	Beryciformes	Rondeletiidae	Rondeletia	88713	Scaffold	full		GCA_948474765	Patella depressa	Mollusca	NA	Patellidae	Patella	87960	Chromosome	full		GCA_022984855	Dimocarpus longan	Streptophyta	Sapindales	Sapindaceae	Dimocarpus	128017	Chromosome	full
										GCA_022410635	Tretioscincus oriximinensis	Chordata	Squamata	Gymnophthalmidae	Tretioscincus	88860	Scaffold	full		GCA_917208275	Patella pellucida	Mollusca	NA	Patellidae	Patella	88005	Chromosome	full		GCA_963920785	Sphagnum contortum	Streptophyta	Sphagnales	Sphagnaceae	Sphagnum	128191	Chromosome	full
										GCA_013396375	Ardeotis kori	Chordata	Otidiformes	Otididae	Ardeotis	89386	Scaffold	full		GCA_034700285	Proteroiulus fuscus	Arthropoda	Julida	Blaniulidae	Proteroiulus	88024	Contig	full		GCA_964014455	Sphagnum jensenii	Streptophyta	Sphagnales	Sphagnaceae	Sphagnum	128206	Chromosome	full
										GCA_026901105	Galaxias olidus	Chordata	Galaxiiformes	Galaxiidae	Galaxias	89558	Scaffold	full		GCA_033782935	Petrolisthes cinctipes	Arthropoda	Decapoda	Porcellanidae	Petrolisthes	88211	Contig	full		GCA_021904315	Sphagnum magellanicum	Streptophyta	Sphagnales	Sphagnaceae	Sphagnum	128215	Chromosome	full
										GCA_026776745	Genyomyrus donnyi	Chordata	Osteoglossiformes	Mormyridae	Genyomyrus	89589	Scaffold	full		GCA_028455595	Lasioglossum vierecki	Arthropoda	Hymenoptera	Halictidae	Lasioglossum	88499	Chromosome	full		GCA_963970355	Sphagnum troendelagicum	Streptophyta	Sphagnales	Sphagnaceae	Sphagnum	128251	Chromosome	full
										GCA_026780345	Myomyrus pharao	Chordata	Osteoglossiformes	Mormyridae	Myomyrus	89591	Scaffold	full		GCA_028455615	Lasioglossum zephyrum	Arthropoda	Hymenoptera	Halictidae	Lasioglossum	88500	Chromosome	full		GCA_037013555	Sextonia rubra	Streptophyta	Laurales	Lauraceae	Sextonia	128702	Scaffold	full
										GCA_900312945	Merluccius capensis	Chordata	Gadiformes	Merlucciidae	Merluccius	89947	Scaffold	full		GCA_000346575	Lasioglossum albipes	Arthropoda	Hymenoptera	Halictidae	Lasioglossum	88501	Scaffold	full		GCA_945779075	Brassica incana	Streptophyta	Brassicales	Brassicaceae	Brassica	129365	Scaffold	full
										GCA_027122755	Merluccius hubbsi	Chordata	Gadiformes	Merlucciidae	Merluccius	89949	Scaffold	full		GCA_963966675	Lasioglossum calceatum	Arthropoda	Hymenoptera	Halictidae	Lasioglossum	88504	Chromosome	full		GCA_000341285	Galdieria sulphuraria	Rhodophyta	Galdieriales	Galdieriaceae	Galdieria	130081	Scaffold	full
										GCA_027123235	Merluccius paradoxus	Chordata	Gadiformes	Merlucciidae	Merluccius	89950	Scaffold	full		GCA_028455605	Lasioglossum malachurum	Arthropoda	Hymenoptera	Halictidae	Lasioglossum	88512	Chromosome	full		GCA_000817695	Arachis duranensis	Streptophyta	Fabales	Fabaceae	Arachis	130453	Chromosome	full
										GCA_030340625	Merluccius polli	Chordata	Gadiformes	Merlucciidae	Merluccius	89951	Contig	full		GCA_028455795	Lasioglossum marginatum	Arthropoda	Hymenoptera	Halictidae	Lasioglossum	88513	Chromosome	full		GCA_000816755	Arachis ipaensis	Streptophyta	Fabales	Fabaceae	Arachis	130454	Chromosome	full
										GCA_027122695	Merluccius productus	Chordata	Gadiformes	Merlucciidae	Merluccius	89952	Scaffold	full		GCA_916610235	Lasioglossum morio	Arthropoda	Hymenoptera	Halictidae	Lasioglossum	88514	Chromosome	full		GCA_029817715	Melastoma dodecandrum	Streptophyta	Myrtales	Melastomataceae	Melastoma	130512	Contig	full
										GCA_958295425	Solea solea	Chordata	Pleuronectiformes	Soleidae	Solea	90069	Chromosome	full		GCA_933228785	Lasioglossum pauxillum	Arthropoda	Hymenoptera	Halictidae	Lasioglossum	88516	Chromosome	full		GCA_032356425	Cumathamnion decipiens	Rhodophyta	Ceramiales	Delesseriaceae	Cumathamnion	131060	Scaffold	full
										GCA_963457635	Microchirus variegatus	Chordata	Pleuronectiformes	Soleidae	Microchirus	90074	Chromosome	full		GCA_963971365	Lasioglossum villosulum	Arthropoda	Hymenoptera	Halictidae	Lasioglossum	88523	Chromosome	full		GCA_900332095	Cuscuta campestris	Streptophyta	Solanales	Convolvulaceae	Cuscuta	132261	Scaffold	full
										GCA_036934945	Oncorhynchus masou masou	Chordata	Salmoniformes	Salmonidae	Oncorhynchus	90313	Chromosome	full		GCA_916610255	Lasioglossum lativentre	Arthropoda	Hymenoptera	Halictidae	Lasioglossum	88531	Chromosome	full		GCA_014843725	Amphicarpaea edgeworthii	Streptophyta	Fabales	Fabaceae	Amphicarpaea	132429	Chromosome	full
										GCA_964188305	Podarcis bocagei	Chordata	Squamata	Lacertidae	Podarcis	90520	Chromosome	full		GCA_028454225	Lasioglossum leucozonium	Arthropoda	Hymenoptera	Halictidae	Lasioglossum	88532	Chromosome	full		GCA_963854735	Marvania coccoides	Chlorophyta	Chlorellales	Chlorellaceae	Marvania	133487	Chromosome	full
										GCA_964106915	Podarcis gaigeae	Chordata	Squamata	Lacertidae	Podarcis	90521	Chromosome	full		GCA_028455765	Lasioglossum oenotherae	Arthropoda	Hymenoptera	Halictidae	Lasioglossum	88542	Chromosome	full		GCA_032356305	Prasiola linearis	Chlorophyta	Prasiolales	Prasiolaceae	Prasiola	135269	Scaffold	full
										GCA_022414735	Noturus placidus	Chordata	Siluriformes	Ictaluridae	Noturus	90669	Scaffold	full		GCA_011764245	Trialeurodes vaporariorum	Arthropoda	Hemiptera	Aleyrodidae	Trialeurodes	88556	Scaffold	full		GCA_964605405	Heterocladium heteropterum	Streptophyta	Hypnales	Pterigynandraceae	Heterocladium	271739	Chromosome	full
										GCA_034509085	Spinus yarrellii	Chordata	Passeriformes	Fringillidae	Spinus	90714	Scaffold	full		GCA_023558455	Drosophila kepulauana	Arthropoda	Diptera	Drosophilidae	Drosophila	88882	Chromosome	full		GCA_034190965	Prunus campanulata	Streptophyta	Rosales	Rosaceae	Prunus	136465	Chromosome	full
										GCA_030506205	Paramisgurnus dabryanus	Chordata	Cypriniformes	Cobitidae	Paramisgurnus	90735	Chromosome	full		GCA_019972355	Drosophila kohkoa	Arthropoda	Diptera	Drosophilidae	Drosophila	88883	Contig	full		GCA_046563565	Erodium cicutarium	Streptophyta	Geraniales	Geraniaceae	Erodium	301481	Scaffold	full
										GCA_016745375	Pimephales promelas	Chordata	Cypriniformes	Leuciscidae	Pimephales	90988	Scaffold	full		GCA_023558445	Drosophila pallidifrons	Arthropoda	Diptera	Drosophilidae	Drosophila	88884	Chromosome	full		GCA_003024785	Selaginella tamariscina	Streptophyta	Selaginellales	Selaginellaceae	Selaginella	137178	Scaffold	full
										GCA_900302755	Chromis chromis	Chordata	NA	Pomacentridae	Chromis	91607	Scaffold	full		GCA_910592395	Lineus longissimus	Nemertea	Heteronemertea	Lineidae	Lineus	88925	Chromosome	full		GCA_934048045	Polygonum aviculare	Streptophyta	Caryophyllales	Polygonaceae	Polygonum	137693	Chromosome	full
										GCA_026774385	Marcusenius ussheri	Chordata	Osteoglossiformes	Mormyridae	Marcusenius	91711	Scaffold	full		GCA_016801955	Conus betulinus	Mollusca	Neogastropoda	Conidae	Conus	89764	Scaffold	full		GCA_027886185	Rheum nobile	Streptophyta	Caryophyllales	Polygonaceae	Rheum	137697	Contig	full
										GCA_019775955	Pollimyrus isidori	Chordata	Osteoglossiformes	Mormyridae	Pollimyrus	91713	Scaffold	full		GCA_018835575	Cotesia chilonis	Arthropoda	Hymenoptera	Braconidae	Cotesia	89804	Scaffold	full		GCA_948294925	Codiaeum variegatum	Streptophyta	Malpighiales	Euphorbiaceae	Codiaeum	138558	Contig	full
										GCA_026777485	Ivindomyrus marchei	Chordata	Osteoglossiformes	Mormyridae	Ivindomyrus	91714	Scaffold	full		GCA_023558435	Drosophila sulfurigaster albostrigata	Arthropoda	Diptera	Drosophilidae	Drosophila	89887	Chromosome	full		GCA_008921755	Aristotelia chilensis	Streptophyta	Oxalidales	Elaeocarpaceae	Aristotelia	138855	Scaffold	full
										GCA_026770805	Boulengeromyrus knoepffleri	Chordata	Osteoglossiformes	Mormyridae	Boulengeromyrus	91717	Scaffold	full		GCA_000505645	Steinernema monticolum	Nematoda	Rhabditida	Steinernematidae	Steinernema	90984	Scaffold	full		GCA_023653625	Triadica sebifera	Streptophyta	Malpighiales	Euphorbiaceae	Triadica	139772	Chromosome	full
										GCA_026770845	Campylomormyrus tamandua	Chordata	Osteoglossiformes	Mormyridae	Campylomormyrus	91719	Scaffold	full		GCA_000757745	Steinernema scapterisci	Nematoda	Rhabditida	Steinernematidae	Steinernema	90986	Scaffold	full		GCA_011037825	Carya cathayensis	Streptophyta	Fagales	Juglandaceae	Carya	139927	Scaffold	full
										GCA_018136845	Heterotis niloticus	Chordata	Osteoglossiformes	Osteoglossidae	Heterotis	91721	Chromosome	full		GCA_035772565	Antheraea assamensis	Arthropoda	Lepidoptera	Saturniidae	Antheraea	91021	Contig	full		GCA_022496805	Pohlia nutans	Streptophyta	Bryales	Mniaceae	Pohlia	140635	Chromosome	full
										GCA_026777045	Hyperopisus bebe	Chordata	Osteoglossiformes	Mormyridae	Hyperopisus	91725	Scaffold	full		GCA_023678845	Mischocyttarus mexicanus	Arthropoda	Hymenoptera	Vespidae	Mischocyttarus	91405	Scaffold	full		GCA_963920765	Ulota crispa	Streptophyta	Orthotrichales	Orthotrichaceae	Ulota	140636	Chromosome	full
										GCA_026777505	Ivindomyrus opdenboschi	Chordata	Osteoglossiformes	Mormyridae	Ivindomyrus	91727	Scaffold	full		GCA_001313835	Polistes canadensis	Arthropoda	Hymenoptera	Vespidae	Polistes	91411	Scaffold	full		GCA_028015225	Carex myosuroides	Streptophyta	Poales	Cyperaceae	Carex	140873	Chromosome	full
										GCA_026778905	Mormyrops zanclirostris	Chordata	Osteoglossiformes	Mormyridae	Mormyrops	91734	Scaffold	full		GCA_010416925	Polistes metricus	Arthropoda	Hymenoptera	Vespidae	Polistes	91422	Scaffold	full		GCA_963995505	Hypericum androsaemum	Streptophyta	Malpighiales	Hypericaceae	Hypericum	140968	Chromosome	full
										GCA_013396675	Eubucco bourcierii	Chordata	Piciformes	Ramphastidae	Eubucco	91767	Scaffold	full		GCA_023053555	Branchinecta lindahli	Arthropoda	Anostraca	Branchinectidae	Branchinecta	91573	Scaffold	full		GCA_037126765	Stenogyne calaminthoides	Streptophyta	Lamiales	Lamiaceae	Stenogyne	141791	Scaffold	full
										GCA_041107995	Pogoniulus bilineatus	Chordata	Piciformes	Lybiidae	Pogoniulus	91775	Scaffold	full		GCA_963681505	Eunapius fragilis	Porifera	Spongillida	Spongillidae	Eunapius	91661	Chromosome	full		GCA_019514585	Dendrobium officinale	Streptophyta	Asparagales	Orchidaceae	Dendrobium	142615	Chromosome	full
										GCA_040966935	Ramphastos cuvieri	Chordata	Piciformes	Ramphastidae	Ramphastos	91781	Scaffold	full		GCA_937612035	Aricia artaxerxes	Arthropoda	Lepidoptera	Lycaenidae	Aricia	91738	Chromosome	full		GCA_024586325	Stellera chamaejasme	Streptophyta	Malvales	Thymelaeaceae	Stellera	142738	Chromosome	full
										GCA_040967795	Ramphastos vitellinus	Chordata	Piciformes	Ramphastidae	Ramphastos	91793	Scaffold	full		GCA_905147365	Aricia agestis	Arthropoda	Lepidoptera	Lycaenidae	Aricia	91739	Chromosome	full		GCA_022817965	Solanum lycopersicoides	Streptophyta	Solanales	Solanaceae	Solanum	142760	Chromosome	full
										GCA_013399775	Semnornis frantzii	Chordata	Piciformes	Ramphastidae	Semnornis	91796	Scaffold	full		GCA_964212115	Asellus aquaticus	Arthropoda	Isopoda	Asellidae	Asellus	92525	Chromosome	full		GCA_039660915	Euphorbia tirucalli	Streptophyta	Malpighiales	Euphorbiaceae	Euphorbia	142860	Chromosome	full
										GCA_009819885	Catharus ustulatus	Chordata	Passeriformes	Turdidae	Catharus	91951	Chromosome	full		GCA_949752695	Melanostoma scalare	Arthropoda	Diptera	Syrphidae	Melanostoma	92598	Chromosome	full		GCA_954870635	Arctium minus	Streptophyta	Asterales	Asteraceae	Arctium	143172	Chromosome	full
										GCA_010077935	Spheniscus demersus	Chordata	Sphenisciformes	Spheniscidae	Spheniscus	92683	Scaffold	full		GCA_025024175	Rhyzopertha dominica	Arthropoda	Coleoptera	Bostrichidae	Rhyzopertha	92692	Scaffold	full		GCA_019914995	Acanthochlamys bracteata	Streptophyta	Pandanales	Velloziaceae	Acanthochlamys	145231	Chromosome	full
										GCA_010078445	Eudyptes sclateri	Chordata	Sphenisciformes	Spheniscidae	Eudyptes	92688	Scaffold	full		GCA_022266195	Tetranychus cinnabarinus	Arthropoda	Trombidiformes	Tetranychidae	Tetranychus	93129	Contig	full		GCA_000611645	Monoraphidium neglectum	Chlorophyta	Sphaeropleales	Selenastraceae	Monoraphidium	145388	Scaffold	full
										GCA_039654945	Dendrobates tinctorius	Chordata	Anura	Dendrobatidae	Dendrobates	92724	Contig	full		GCA_036759885	Tetranychus piercei	Arthropoda	Trombidiformes	Tetranychidae	Tetranychus	93131	Complete Genome	full		GCA_910589775	Avena eriantha	Streptophyta	Poales	Poaceae	Avena	146534	Chromosome	full
										GCA_033576535	Allobates femoralis	Chordata	Anura	Aromobatidae	Allobates	92733	Scaffold	full		GCA_028476895	Tetranychus truncatus	Arthropoda	Trombidiformes	Tetranychidae	Tetranychus	93132	Complete Genome	full		GCA_021018995	Chloranthus sessilifolius	Streptophyta	Chloranthales	Chloranthaceae	Chloranthus	146544	Chromosome	full
										GCA_025389145	Misgurnus mizolepis	Chordata	Cypriniformes	Cobitidae	Misgurnus	93600	Scaffold	full		GCA_032445375	Bacillus rossius redtenbacheri	Arthropoda	Phasmatodea	Bacillidae	Bacillus	93214	Chromosome	full		GCA_022545495	Chrysanthemum lavandulifolium	Streptophyta	Asterales	Asteraceae	Chrysanthemum	146996	Chromosome	full
										GCA_001577835	Coturnix japonica	Chordata	Galliformes	Phasianidae	Coturnix	93934	Chromosome	full		GCA_029286595	Bhutanitis thaidina	Arthropoda	Lepidoptera	Papilionidae	Bhutanitis	93377	Contig	full		GCA_022530915	Paspalum notatum	Streptophyta	Poales	Poaceae	Paspalum	147272	Chromosome	full
										GCA_900536245	Epinephelus coioides	Chordata	Perciformes	Serranidae	Epinephelus	94232	Scaffold	full		GCA_035043045	Hirtodrosophila alboralis	Arthropoda	Diptera	Drosophilidae	Hirtodrosophila	93395	Contig	full		GCA_037074985	Solanum bulbocastanum	Streptophyta	Solanales	Solanaceae	Solanum	147425	Chromosome	full
										GCA_001698575	Mola mola	Chordata	Tetraodontiformes	Molidae	Mola	94237	Scaffold	full		GCA_018904275	Lordiphosa clarofinis	Arthropoda	Diptera	Drosophilidae	Lordiphosa	93397	Scaffold	full		GCA_033153095	Gastrolobium bilobum	Streptophyta	Fabales	Fabaceae	Gastrolobium	150636	Contig	full
										GCA_041107895	Stiphrornis xanthogaster	Chordata	Passeriformes	Turdidae	Stiphrornis	94620	Scaffold	full		GCA_018904265	Lordiphosa collinella	Arthropoda	Diptera	Drosophilidae	Lordiphosa	93398	Contig	full		GCA_033239525	Nepenthes gracilis	Streptophyta	Caryophyllales	Nepenthaceae	Nepenthes	150966	Scaffold	full
										GCA_000705375	Tinamus guttatus	Chordata	Tinamiformes	Tinamidae	Tinamus	94827	Scaffold	full		GCA_018904235	Lordiphosa stackelbergi	Arthropoda	Diptera	Drosophilidae	Lordiphosa	93405	Contig	full		GCA_025585075	Nepenthes mirabilis	Streptophyta	Caryophyllales	Nepenthaceae	Nepenthes	150983	Scaffold	full
										GCA_001723915	Gavialis gangeticus	Chordata	Crocodylia	Gavialidae	Gavialis	94835	Scaffold	full		GCA_040802665	Mycodrosophila poecilogastra	Arthropoda	Diptera	Drosophilidae	Mycodrosophila	93407	Scaffold	full		GCA_046244935	Rumex scutatus	Streptophyta	Caryophyllales	Polygonaceae	Rumex	242528	Scaffold	full
										GCA_029215685	Pituophis catenifer annectens	Chordata	Squamata	Colubridae	Pituophis	94852	Scaffold	full		GCA_004193835	Ostrinia furnacalis	Arthropoda	Lepidoptera	Crambidae	Ostrinia	93504	Scaffold	full		GCA_021234005	Nephelium lappaceum	Streptophyta	Sapindales	Sapindaceae	Nephelium	151071	Chromosome	full
										GCA_029531705	Pantherophis guttatus	Chordata	Squamata	Colubridae	Pantherophis	94885	Scaffold	full		GCA_045865085	Enchytraeus japonensis	Annelida	Enchytraeida	Enchytraeidae	Enchytraeus	228735	Scaffold	full		GCA_020226265	Prunus mira	Streptophyta	Rosales	Rosaceae	Prunus	151332	Chromosome	full
										GCA_037215915	Pantherophis vulpinus	Chordata	Squamata	Colubridae	Pantherophis	94886	Scaffold	full		GCA_947359465	Metellina segmentata	Arthropoda	Araneae	Tetragnathidae	Metellina	94026	Chromosome	full		GCA_020226225	Prunus davidiana	Streptophyta	Rosales	Rosaceae	Prunus	151430	Chromosome	full
										GCA_022577455	Arizona elegans	Chordata	Squamata	Colubridae	Arizona	94893	Scaffold	full		GCA_947563725	Argiope bruennichi	Arthropoda	Araneae	Araneidae	Argiope	94029	Chromosome	full		GCA_018703695	Prunus fruticosa	Streptophyta	Rosales	Rosaceae	Prunus	151433	Chromosome	full
										GCA_023101725	Atherinomorus stipes	Chordata	Atheriniformes	Atherinidae	Atherinomorus	94911	Scaffold	full		GCA_963978545	Linyphia triangularis	Arthropoda	Araneae	Linyphiidae	Linyphia	94031	Chromosome	full		GCA_964659625	Carex distans	Streptophyta	Poales	Cyperaceae	Carex	241205	Chromosome	full
										GCA_027564795	Aphredoderus sayanus	Chordata	Percopsiformes	Aphredoderidae	Aphredoderus	94919	Scaffold	full		GCA_038373865	Uloborus plumipes	Arthropoda	Araneae	Uloboridae	Uloborus	94033	Contig	full		GCA_046521375	Calochortus tolmiei	Streptophyta	Liliales	Liliaceae	Calochortus	254977	Scaffold	full
										GCA_901007715	Dactylopterus volitans	Chordata	Syngnathiformes	Dactylopteridae	Dactylopterus	94924	Scaffold	full		GCA_001923025	Taenia multiceps	Platyhelminthes	Cyclophyllidea	Taeniidae	Taenia	94034	Chromosome	full		GCA_039657325	Stephania cephalantha	Streptophyta	Ranunculales	Menispermaceae	Stephania	152367	Chromosome	full
										GCA_903364295	Serranus cabrilla	Chordata	Perciformes	Serranidae	Serranus	94953	Scaffold	full		GCA_008042575	Drosophila watanabei	Arthropoda	Diptera	Drosophilidae	Drosophila	94109	Scaffold	full		GCA_039657365	Stephania yunnanensis	Streptophyta	Ranunculales	Menispermaceae	Stephania	152371	Chromosome	full
										GCA_963691815	Echiichthys vipera	Chordata	Perciformes	Trachinidae	Echiichthys	94984	Chromosome	full		GCA_018874455	Drosophila trapezifrons	Arthropoda	Diptera	Drosophilidae	Drosophila	94110	Scaffold	full		GCA_020521535	Rubroshorea leprosula	Streptophyta	Malvales	Dipterocarpaceae	Rubroshorea	152421	Scaffold	full
										GCA_014706435	Silurus glanis	Chordata	Siluriformes	Siluridae	Silurus	94993	Scaffold	full		GCA_037075205	Drosophila prostipennis	Arthropoda	Diptera	Drosophilidae	Drosophila	94111	Scaffold	full		GCA_032358165	Diplosphaera chodatii	Chlorophyta	Prasiolales	Stichococcaceae	Diplosphaera	152768	Contig	full
										GCA_040802735	Opsanus beta	Chordata	Batrachoidiformes	Batrachoididae	Opsanus	95145	Chromosome	full		GCA_020458035	Crassostrea ariakensis	Mollusca	Ostreida	Ostreidae	Crassostrea	94323	Chromosome	full		GCA_900406405	Lepidium africanum	Streptophyta	Brassicales	Brassicaceae	Lepidium	153324	Scaffold	full
										GCA_900245895	Lacerta bilineata	Chordata	Squamata	Lacertidae	Lacerta	95620	Contig	full		GCA_023375725	Nephotettix cincticeps	Arthropoda	Hemiptera	Cicadellidae	Nephotettix	94400	Chromosome	full		GCA_900406435	Lepidium aucheri	Streptophyta	Brassicales	Brassicaceae	Lepidium	153329	Scaffold	full
										GCA_040967075	Ramphastos toco	Chordata	Piciformes	Ramphastidae	Ramphastos	95723	Scaffold	full		GCA_947086385	Phlebotomus argentipes	Arthropoda	Diptera	Psychodidae	Phlebotomus	94469	Scaffold	full		GCA_040207345	Lepidium apetalum	Streptophyta	Brassicales	Brassicaceae	Lepidium	153459	Contig	full
										GCA_003586115	Salvator merianae	Chordata	Squamata	Teiidae	Salvator	96440	Scaffold	full		GCA_014673585	Semibalanus balanoides	Arthropoda	Balanomorpha	Balanidae	Semibalanus	94630	Scaffold	full		GCA_046254845	Penstemon smallii	Streptophyta	Lamiales	Plantaginaceae	Penstemon	265156	Chromosome	full
										GCA_035046945	Loxia leucoptera	Chordata	Passeriformes	Fringillidae	Loxia	96539	Scaffold	full		GCA_024586415	Phrixothrix hirtus	Arthropoda	Coleoptera	Phengodidae	Phrixothrix	94779	Contig	full		GCA_002740545	Lophocereus schottii	Streptophyta	Caryophyllales	Cactaceae	Lophocereus	153875	Scaffold	full
										GCA_034670405	Hoplostethus atlanticus	Chordata	Trachichthyiformes	Trachichthyidae	Hoplostethus	96778	Contig	full		GCA_036362985	Ligula intestinalis	Platyhelminthes	Diphyllobothriidea	Diphyllobothriidae	Ligula	94845	Scaffold	full		GCA_016618105	Dendrobium huoshanense	Streptophyta	Asparagales	Orchidaceae	Dendrobium	154293	Chromosome	full
										GCA_030264415	Sardinella fimbriata	Chordata	Clupeiformes	Clupeidae	Sardinella	96887	Scaffold	full		GCA_914767715	Membranipora membranacea	Bryozoa	Cheilostomatida	Membraniporidae	Membranipora	95170	Chromosome	full		GCA_002740445	Pachycereus pringlei	Streptophyta	Caryophyllales	Cactaceae	Pachycereus	154437	Scaffold	full
										GCA_027497455	Sardinella longiceps	Chordata	Clupeiformes	Clupeidae	Sardinella	96888	Scaffold	full		GCA_030914335	Drosophila borborema	Arthropoda	Diptera	Drosophilidae	Drosophila	95451	Contig	full		GCA_019320115	Miscanthus floridulus	Streptophyta	Poales	Poaceae	Miscanthus	154761	Chromosome	full
										GCA_030264315	Sardinella tawilis	Chordata	Clupeiformes	Clupeidae	Sardinella	96889	Scaffold	full		GCA_035045345	Drosophila hamatofila	Arthropoda	Diptera	Drosophilidae	Drosophila	95452	Contig	full		GCA_022644695	Cenchrus purpureus	Streptophyta	Poales	Poaceae	Cenchrus	154765	Chromosome	full
										GCA_040437555	Petenia splendida	Chordata	Cichliformes	Cichlidae	Petenia	96998	Chromosome	full		GCA_035047405	Drosophila stalkeri	Arthropoda	Diptera	Drosophilidae	Drosophila	95456	Contig	full		GCA_017979445	Akebia trifoliata	Streptophyta	Ranunculales	Lardizabalaceae	Akebia	155132	Chromosome	full
										GCA_000687285	Phaethon lepturus	Chordata	Phaethontiformes	Phaethontidae	Phaethon	97097	Scaffold	full		GCA_040938175	Scathophaga stercoraria	Arthropoda	Diptera	Scathophagidae	Scathophaga	95463	Chromosome	full		GCA_012931725	Litsea cubeba	Streptophyta	Laurales	Lauraceae	Litsea	155299	Chromosome	full
										GCA_041108155	Cisticola cherina	Chordata	Passeriformes	Cisticolidae	Cisticola	98116	Scaffold	full		GCA_037575425	Anastrepha fraterculus	Arthropoda	Diptera	Tephritidae	Anastrepha	95504	Contig	full		GCA_028052125	Melia azedarach	Streptophyta	Sapindales	Meliaceae	Melia	155640	Chromosome	full
										GCA_013400655	Mystacornis crossleyi	Chordata	Passeriformes	Timaliidae	Mystacornis	98133	Scaffold	full		GCA_027943255	Anastrepha obliqua	Arthropoda	Diptera	Tephritidae	Anastrepha	95512	Chromosome	full		GCA_014182385	Eucalyptus viminalis	Streptophyta	Myrtales	Myrtaceae	Eucalyptus	155764	Chromosome	full
										GCA_013400675	Oxylabes madagascariensis	Chordata	Passeriformes	Timaliidae	Oxylabes	98144	Scaffold	full		GCA_019095985	Streblospio benedicti	Annelida	Spionida	Spionidae	Streblospio	95538	Chromosome	full		GCA_963556525	Cochlearia excelsa	Streptophyta	Brassicales	Brassicaceae	Cochlearia	157165	Chromosome	full
										GCA_014549065	Cardinalis cardinalis	Chordata	Passeriformes	Cardinalidae	Cardinalis	98964	Scaffold	full		GCA_018247655	Euryades corethrus	Arthropoda	Lepidoptera	Papilionidae	Euryades	95568	Contig	full		GCA_025330945	Mucuna pruriens	Streptophyta	Fabales	Fabaceae	Mucuna	157652	Scaffold	full
										GCA_038419695	Scomberomorus guttatus	Chordata	Scombriformes	Scombridae	Scomberomorus	99343	Chromosome	full		GCA_018248155	Cressida cressida	Arthropoda	Lepidoptera	Papilionidae	Cressida	95570	Contig	full		GCA_027742785	Vigna reflexopilosa	Streptophyta	Fabales	Fabaceae	Vigna	157742	Chromosome	full
										GCA_013397375	Toxostoma redivivum	Chordata	Passeriformes	Mimidae	Toxostoma	99882	Scaffold	full		GCA_018245475	Pharmacophagus antenor	Arthropoda	Lepidoptera	Papilionidae	Pharmacophagus	95577	Contig	full		GCA_027742795	Vigna hirtella	Streptophyta	Fabales	Fabaceae	Vigna	157746	Scaffold	full
										GCA_000180735	Tetraodon nigroviridis	Chordata	Tetraodontiformes	Tetraodontidae	Tetraodon	99883	Scaffold	full		GCA_029286815	Troides helena	Arthropoda	Lepidoptera	Papilionidae	Troides	95590	Contig	full		GCA_034642375	Vigna nakashimae	Streptophyta	Fabales	Fabaceae	Vigna	157749	Chromosome	full
										GCA_029030835	Brachyistius frenatus	Chordata	NA	Embiotocidae	Brachyistius	100188	Contig	full		GCA_029034505	Ornithoptera priamus	Arthropoda	Lepidoptera	Papilionidae	Ornithoptera	95593	Scaffold	full		GCA_027743565	Vigna trinervia	Streptophyta	Fabales	Fabaceae	Vigna	157753	Scaffold	full
										GCA_022577435	Embiotoca jacksoni	Chordata	NA	Embiotocidae	Embiotoca	100190	Scaffold	full		GCA_024679095	Eriocheir sinensis	Arthropoda	Decapoda	Varunidae	Eriocheir	95602	Chromosome	full		GCA_016586305	Ophiorrhiza pumila	Streptophyta	Gentianales	Rubiaceae	Ophiorrhiza	157934	Scaffold	full
										GCA_000709895	Balearica regulorum gibbericeps	Chordata	Gruiformes	Gruidae	Balearica	100784	Scaffold	full		GCA_035047525	Drosophila quinaria	Arthropoda	Diptera	Drosophilidae	Drosophila	95624	Contig	full		GCA_030272315	Paspalum vaginatum	Streptophyta	Poales	Poaceae	Paspalum	158149	Chromosome	full
										GCA_024430995	Falco tinnunculus	Chordata	Falconiformes	Falconidae	Falco	100819	Scaffold	full		GCA_030463065	Aphidoletes aphidimyza	Arthropoda	Diptera	Cecidomyiidae	Aphidoletes	95972	Chromosome	full		GCA_002742605	Olea europaea var. sylvestris	Streptophyta	Lamiales	Oleaceae	Olea	158386	Chromosome	full
										GCA_033816785	Picus viridis	Chordata	Piciformes	Picidae	Picus	100825	Chromosome	full		GCA_956483605	Tuberolachnus salignus	Arthropoda	Hemiptera	Aphididae	Tuberolachnus	96551	Chromosome	full		GCA_019845555	Aristolochia fimbriata	Streptophyta	Piperales	Aristolochiaceae	Aristolochia	158543	Chromosome	full
										GCA_047404675	Tiliqua occipitalis	Chordata	Squamata	Scincidae	Tiliqua	1041590	Scaffold	full		GCA_964212105	Acrobeloides maximus	Nematoda	Rhabditida	Cephalobidae	Acrobeloides	96598	Chromosome	full		GCA_036897505	Pelargonium transvaalense	Streptophyta	Geraniales	Geraniaceae	Pelargonium	158603	Contig	full
										GCA_951394365	Tetrao urogallus	Chordata	Galliformes	Phasianidae	Tetrao	100830	Chromosome	full		GCA_034699885	Acrobeloides thornei	Nematoda	Rhabditida	Cephalobidae	Acrobeloides	96599	Contig	full		GCA_025617385	Murraya koenigii	Streptophyta	Sapindales	Rutaceae	Murraya	159030	Complete Genome	full
										GCA_028583065	Threskiornis aethiopicus	Chordata	Pelecaniformes	Threskiornithidae	Threskiornis	100858	Scaffold	full		GCA_963572285	Caenorhabditis drosophilae	Nematoda	Rhabditida	Rhabditidae	Caenorhabditis	96641	Chromosome	full		GCA_030449835	Clausena lansium	Streptophyta	Sapindales	Rutaceae	Clausena	159037	Contig	full
										GCA_041043765	Vanellus vanellus	Chordata	Charadriiformes	Charadriidae	Vanellus	100859	Scaffold	full		GCA_958295435	Mesorhabditis spiculigera	Nematoda	Rhabditida	Rhabditidae	Mesorhabditis	96644	Scaffold	full		GCA_004802465	Citrus hindsii	Streptophyta	Sapindales	Rutaceae	Citrus	159041	Contig	full
										GCA_031216635	Dissostichus eleginoides	Chordata	Perciformes	Nototheniidae	Dissostichus	100907	Chromosome	full		GCA_034700245	Poikilolaimus oxycercus	Nematoda	Rhabditida	Rhabditidae	Poikilolaimus	96659	Contig	full		GCA_002091855	Nothapodytes nimmoniana	Streptophyta	Icacinales	Icacinaceae	Nothapodytes	159386	Contig	full
										GCA_023566465	Cottus gobio	Chordata	Perciformes	Cottidae	Cottus	100952	Chromosome	full		GCA_963966185	Rhabditoides inermis	Nematoda	Rhabditida	Rhabditidae	Rhabditoides	96661	Contig	full		GCA_019739055	Passiflora organensis	Streptophyta	Malpighiales	Passifloraceae	Passiflora	159434	Scaffold	full
										GCA_023724105	Carassius gibelio	Chordata	Cypriniformes	Cyprinidae	Carassius	101364	Complete Genome	full		GCA_009176605	Armadillidium nasatum	Arthropoda	Isopoda	Armadillidiidae	Armadillidium	96803	Scaffold	full		GCA_003313485	Penstemon barbatus	Streptophyta	Lamiales	Plantaginaceae	Penstemon	160364	Chromosome	full
										GCA_943593335	Lepidonotothen squamifrons	Chordata	Perciformes	Nototheniidae	Lepidonotothen	101496	Scaffold	full		GCA_016802295	Brachionus rotundiformis	Rotifera	Ploima	Brachionidae	Brachionus	96890	Scaffold	full		GCA_034814905	Penstemon davidsonii	Streptophyta	Lamiales	Plantaginaceae	Penstemon	160366	Scaffold	full
										GCA_949606895	Notothenia rossii	Chordata	Perciformes	Nototheniidae	Notothenia	101497	Chromosome	full		GCA_023374025	Heterodera schachtii	Nematoda	Rhabditida	Heteroderidae	Heterodera	97005	Scaffold	full		GCA_036927565	Tuctoria greenei	Streptophyta	Poales	Poaceae	Tuctoria	160569	Scaffold	full
										GCA_028570985	Heterobranchus longifilis	Chordata	Siluriformes	Clariidae	Heterobranchus	103213	Scaffold	full		GCA_963921405	Cepaea hortensis	Mollusca	Stylommatophora	Helicidae	Cepaea	97200	Chromosome	full		GCA_030760725	Neostapfia colusana	Streptophyta	Poales	Poaceae	Neostapfia	160571	Scaffold	full
										GCA_030522415	Channallabes apus	Chordata	Siluriformes	Clariidae	Channallabes	103215	Chromosome	full		GCA_007844125	Sinonovacula constricta	Mollusca	Cardiida	Solecurtidae	Sinonovacula	98310	Chromosome	full		GCA_027562315	Costus pulverulentus	Streptophyta	Zingiberales	Costaceae	Costus	160685	Chromosome	full
										GCA_037013535	Intellagama lesueurii	Chordata	Squamata	Agamidae	Intellagama	103694	Scaffold	full		GCA_002811645	Corallochytrium limacisporum	NA	NA	NA	Corallochytrium	98351	Scaffold	full		GCA_024174645	Lemna minuta	Streptophyta	Alismatales	Araceae	Lemna	161101	Chromosome	full
										GCA_900067755	Pogona vitticeps	Chordata	Squamata	Agamidae	Pogona	103695	Scaffold	full		GCA_024586455	Bactrocera neohumeralis	Arthropoda	Diptera	Tephritidae	Bactrocera	98809	Chromosome	full		GCA_029677425	Wolffia australiana	Streptophyta	Alismatales	Araceae	Wolffia	161112	Chromosome	full
										GCA_901007745	Hippocampus kuda	Chordata	Syngnathiformes	Syngnathidae	Hippocampus	103715	Scaffold	full		GCA_902702965	Spirometra erinaceieuropaei	Platyhelminthes	Diphyllobothriidea	Diphyllobothriidae	Spirometra	99802	Scaffold	full		GCA_010577795	Isatis tinctoria	Streptophyta	Brassicales	Brassicaceae	Isatis	161756	Chromosome	full
										GCA_947247035	Vipera ursinii	Chordata	Squamata	Viperidae	Vipera	103942	Chromosome	full		GCA_013368495	Paragonimus heterotremus	Platyhelminthes	Plagiorchiida	Troglotrematidae	Paragonimus	100268	Scaffold	full		GCA_019925795	Dendrobium chrysotoxum	Streptophyta	Asparagales	Orchidaceae	Dendrobium	161865	Chromosome	full
										GCA_001527695	Protobothrops mucrosquamatus	Chordata	Squamata	Viperidae	Protobothrops	103944	Scaffold	full		GCA_014220965	Paragonimus kellicotti	Platyhelminthes	Plagiorchiida	Troglotrematidae	Paragonimus	100269	Scaffold	full		GCA_037013595	Dicorynia guianensis	Streptophyta	Fabales	Fabaceae	Dicorynia	162748	Scaffold	full
										GCA_013396815	Corythaeola cristata	Chordata	Musophagiformes	Musophagidae	Corythaeola	103954	Scaffold	full		GCA_905116865	Candidula unifasciata	Mollusca	Stylommatophora	Geomitridae	Candidula	100452	Scaffold	full		GCA_900006205	Eperua falcata	Streptophyta	Fabales	Fabaceae	Eperua	162769	Contig	full
										GCA_013399495	Corythaixoides concolor	Chordata	Musophagiformes	Musophagidae	Corythaixoides	103956	Scaffold	full		GCA_029955525	Oeneis ivallda	Arthropoda	Lepidoptera	Nymphalidae	Oeneis	100748	Scaffold	full		GCA_028554755	Cordia subcordata	Streptophyta	Boraginales	Cordiaceae	Cordia	163078	Contig	full
										GCA_011038615	Limnodynastes dumerilii	Chordata	Anura	Limnodynastidae	Limnodynastes	104065	Scaffold	full		GCA_004193615	Conus consors	Mollusca	Neogastropoda	Conidae	Conus	101297	Scaffold	full		GCA_037974665	Ehretia macrophylla	Streptophyta	Boraginales	Ehretiaceae	Ehretia	163083	Complete Genome	full
										GCA_023969325	Oryzias curvinotus	Chordata	Beloniformes	Adrianichthyidae	Oryzias	104658	Chromosome	full		GCA_946894095	Incurvaria masculella	Arthropoda	Lepidoptera	Incurvariidae	Incurvaria	101737	Chromosome	full		GCA_025506415	Flaveria robusta	Streptophyta	Asterales	Asteraceae	Flaveria	163089	Chromosome	full
										GCA_047404635	Anomaloglossus kaiei	Chordata	Anura	Aromobatidae	Anomaloglossus	1133663	Scaffold	full		GCA_001262575	Conus tribblei	Mollusca	Neogastropoda	Conidae	Conus	101761	Scaffold	full		GCA_019926035	Melaleuca alternifolia	Streptophyta	Myrtales	Myrtaceae	Melaleuca	164405	Scaffold	full
										GCA_040207505	Cynopoecilus melanotaenia	Chordata	Cyprinodontiformes	Rivulidae	Cynopoecilus	105041	Scaffold	full		GCA_040967255	Eueides vibilia	Arthropoda	Lepidoptera	Nymphalidae	Eueides	101930	Scaffold	full		GCA_963922005	Cornus suecica	Streptophyta	Cornales	Cornaceae	Cornus	164435	Chromosome	full
										GCA_916701625	Sebastes thompsoni	Chordata	Perciformes	Sebastidae	Sebastes	105747	Scaffold	full		GCA_046129055	Ctenodiscus crispatus	Echinodermata	Paxillosida	Ctenodiscidae	Ctenodiscus	232941	Contig	full		GCA_032173675	Gastrolobium villosum	Streptophyta	Fabales	Fabaceae	Gastrolobium	164727	Contig	full
										GCA_000238955	Maylandia zebra	Chordata	Cichliformes	Cichlidae	Maylandia	106582	Chromosome	full		GCA_014634185	Astreopora myriophthalma	Cnidaria	Scleractinia	Acroporidae	Astreopora	102202	Scaffold	full		GCA_030064385	Melaleuca quinquenervia	Streptophyta	Myrtales	Myrtaceae	Melaleuca	164942	Chromosome	full
[truncated: 4,427 more rows]
