# Supplementary material for: Investigating ancient human DNA preservation on cave walls and in rock art
Source: Nat Commun. 2026 Jun 23;17:5561. doi: 10.1038/s41467-026-74234-2 (PMC13291361; doi:10.1038/s41467-026-74234-2)
Supplement: Supplementary file 12 — Source Data [file 41467_2026_74234_MOESM12_ESM.xlsx]

## Sheet: Figure5_A
Sample	V1	V2	Pop	Size	Filter
HGDP00511	0.0145	0.0062	French	18	modern
HGDP00512	0.0118	0.0075	French	18	modern
HGDP00513	0.0129	0.008	French	18	modern
HGDP00514	0.0142	0.0058	French	18	modern
HGDP00515	0.0155	0.008	French	18	modern
HGDP00516	0.0111	0.004	French	18	modern
HGDP00517	0.0138	0.0075	French	18	modern
HGDP00518	0.0143	0.0066	French	18	modern
HGDP00519	0.017	0.0031	French	18	modern
HGDP00522	0.0131	0.0073	French	18	modern
HGDP00523	0.0165	0.0057	French	18	modern
HGDP00524	0.0121	0.0122	French	18	modern
HGDP00525	0.0129	0.0078	French	18	modern
HGDP00526	0.0146	0.0055	French	18	modern
HGDP00527	0.0148	0.0057	French	18	modern
HGDP00528	0.0142	0.0062	French	18	modern
HGDP00529	0.0125	0.0064	French	18	modern
HGDP00531	0.0137	0.0175	French	18	modern
HGDP00533	0.0179	0.0002	French	18	modern
HGDP00534	0.0143	0.0056	French	18	modern
HGDP00535	0.0168	0.0037	French	18	modern
HGDP00536	0.0096	0.0102	French	18	modern
HGDP00537	0.0123	0.0085	French	18	modern
HGDP00538	0.0127	0.0078	French	18	modern
HGDP00539	0.0121	0.0109	French	18	modern
HGDP00557	-0.0219	-0.0022	Druze	18	modern
HGDP00558	-0.0232	-0.0019	Druze	18	modern
HGDP00559	-0.0203	-0.0026	Druze	18	modern
HGDP00560	-0.0225	-0.0068	Druze	18	modern
HGDP00561	-0.0214	-0.0005	Druze	18	modern
HGDP00562	-0.0217	-0.002	Druze	18	modern
HGDP00563	-0.022	-0.0026	Druze	18	modern
HGDP00564	-0.0211	-0.0015	Druze	18	modern
HGDP00565	-0.0235	-0.0014	Druze	18	modern
HGDP00566	-0.0214	0.0002	Druze	18	modern
HGDP00567	-0.0244	-0.0022	Druze	18	modern
HGDP00568	-0.0222	-0.0077	Druze	18	modern
HGDP00569	-0.021	-0.0019	Druze	18	modern
HGDP00571	-0.0184	-0.005	Druze	18	modern
HGDP00572	-0.0232	-0.003	Druze	18	modern
HGDP00573	-0.0215	-0.0021	Druze	18	modern
HGDP00574	-0.0243	-0.0035	Druze	18	modern
HGDP00575	-0.022	-0.0025	Druze	18	modern
HGDP00577	-0.023	-0.0025	Druze	18	modern
HGDP00578	-0.0214	0.0026	Druze	18	modern
HGDP00579	-0.0197	0.0014	Druze	18	modern
HGDP00580	-0.0193	-0.0035	Druze	18	modern
HGDP00582	-0.0218	-0.0004	Druze	18	modern
HGDP00583	-0.0232	-0.0064	Druze	18	modern
HGDP00584	-0.0199	-0.0042	Druze	18	modern
HGDP00586	-0.0209	0.0017	Druze	18	modern
HGDP00587	-0.0183	-0.0009	Druze	18	modern
HGDP00588	-0.0242	-0.0031	Druze	18	modern
HGDP00591	-0.0202	-0.0029	Druze	18	modern
HGDP00594	-0.0219	0.0018	Druze	18	modern
HGDP00595	-0.021	-0.0052	Druze	18	modern
HGDP00597	-0.0214	-0.0009	Druze	18	modern
HGDP00598	-0.0227	0.0001	Druze	18	modern
HGDP00599	-0.0194	-0.0063	Druze	18	modern
HGDP00600	-0.0201	-0.0007	Druze	18	modern
HGDP00601	-0.0238	-0.0042	Druze	18	modern
HGDP00602	-0.0189	-0.0013	Druze	18	modern
HGDP00604	-0.0224	-0.0049	Druze	18	modern
HGDP00606	-0.0205	-0.0011	Druze	18	modern
HGDP00607	-0.0414	0.0246	BedouinB	18	modern
HGDP00608	-0.0363	0.0219	BedouinB	18	modern
HGDP00609	-0.032	0.0141	BedouinA	18	modern
HGDP00610	-0.0408	0.0276	BedouinB	18	modern
HGDP00611	-0.0383	0.0247	BedouinA	18	modern
HGDP00612	-0.0423	0.0277	BedouinB	18	modern
HGDP00613	-0.0288	0.0065	BedouinA	18	modern
HGDP00614	-0.0333	0.011	BedouinA	18	modern
HGDP00615	-0.0316	0.0104	BedouinA	18	modern
HGDP00616	-0.0403	0.0341	BedouinB	18	modern
HGDP00618	-0.0414	0.0277	BedouinB	18	modern
HGDP00619	-0.0304	0.0126	BedouinA	18	modern
HGDP00620	-0.0364	0.0161	BedouinA	18	modern
HGDP00622	-0.0325	0.0143	BedouinA	18	modern
HGDP00623	-0.0416	0.0267	BedouinB	18	modern
HGDP00624	-0.0411	0.0252	BedouinB	18	modern
HGDP00625	-0.0297	0.0134	BedouinA	18	modern
HGDP00626	-0.0307	0.012	BedouinA	18	modern
HGDP00628	-0.0302	0.011	BedouinA	18	modern
HGDP00629	-0.0307	0.0137	BedouinA	18	modern
HGDP00630	-0.0438	0.0334	BedouinB	18	modern
HGDP00631	-0.0434	0.0306	BedouinB	18	modern
HGDP00632	-0.035	0.0162	BedouinA	18	modern
HGDP00634	-0.0342	0.0155	BedouinA	18	modern
HGDP00635	-0.0313	0.0119	BedouinA	18	modern
HGDP00636	-0.0392	0.0221	BedouinB	18	modern
HGDP00637	-0.0332	0.0115	BedouinA	18	modern
HGDP00638	-0.0348	0.0182	BedouinA	18	modern
HGDP00639	-0.0318	0.0179	BedouinA	18	modern
HGDP00640	-0.0351	0.0187	BedouinA	18	modern
HGDP00641	-0.0393	0.0234	BedouinB	18	modern
HGDP00642	-0.0324	0.0124	BedouinA	18	modern
HGDP00643	-0.0393	0.0257	BedouinB	18	modern
HGDP00644	-0.0285	0.009	BedouinA	18	modern
HGDP00645	-0.0313	0.0106	BedouinA	18	modern
HGDP00646	-0.0407	0.0264	BedouinA	18	modern
HGDP00647	-0.0302	0.0119	BedouinA	18	modern
HGDP00648	-0.0384	0.0235	BedouinB	18	modern
HGDP00649	-0.0401	0.025	BedouinB	18	modern
HGDP00650	-0.038	0.0256	BedouinB	18	modern
HGDP00651	-0.0393	0.0257	BedouinB	18	modern
HGDP00653	-0.04	0.0213	BedouinB	18	modern
HGDP00654	-0.0247	0.0015	BedouinA	18	modern
HGDP00666	0.0018	0.0307	Sardinian	18	modern
HGDP00667	0.0047	0.0283	Sardinian	18	modern
HGDP00668	0.003	0.0317	Sardinian	18	modern
HGDP00669	0.0028	0.0309	Sardinian	18	modern
HGDP00670	0.0025	0.0322	Sardinian	18	modern
HGDP00671	0.0034	0.0304	Sardinian	18	modern
HGDP00672	0.0009	0.0297	Sardinian	18	modern
HGDP00673	0.0012	0.0287	Sardinian	18	modern
HGDP00674	0.0035	0.0321	Sardinian	18	modern
HGDP00675	-0.0287	0.0059	Palestinian	18	modern
HGDP00676	-0.027	0.0077	Palestinian	18	modern
HGDP00677	-0.0275	0.0082	Palestinian	18	modern
HGDP00679	-0.0269	0.0059	Palestinian	18	modern
HGDP00680	-0.032	0.0112	Palestinian	18	modern
HGDP00683	-0.0306	0.0078	Palestinian	18	modern
HGDP00684	-0.0283	0.011	Palestinian	18	modern
HGDP00685	-0.0329	0.0144	Palestinian	18	modern
HGDP00686	-0.0291	0.0111	Palestinian	18	modern
HGDP00687	-0.0281	0.0073	Palestinian	18	modern
HGDP00688	-0.0251	0.0053	Palestinian	18	modern
HGDP00689	-0.0271	0.0084	Palestinian	18	modern
HGDP00690	-0.0277	0.0073	Palestinian	18	modern
HGDP00691	-0.0289	0.011	Palestinian	18	modern
HGDP00694	-0.0264	0.0058	Palestinian	18	modern
HGDP00696	-0.0266	0.0046	Palestinian	18	modern
HGDP00697	-0.0278	0.01	Palestinian	18	modern
HGDP00698	-0.028	0.0081	Palestinian	18	modern
HGDP00699	-0.0264	0.0071	Palestinian	18	modern
HGDP00700	-0.0283	0.0107	Palestinian	18	modern
HGDP00701	-0.0396	0.0256	BedouinB	18	modern
HGDP00722	-0.0269	0.0062	Palestinian	18	modern
HGDP00724	-0.0277	0.0081	Palestinian	18	modern
HGDP00725	-0.0282	0.0084	Palestinian	18	modern
HGDP00726	-0.0302	0.0094	Palestinian	18	modern
HGDP00727	-0.0274	0.0076	Palestinian	18	modern
HGDP00729	-0.0292	0.0088	Palestinian	18	modern
HGDP00730	-0.027	0.0063	Palestinian	18	modern
HGDP00731	-0.0339	0.0146	Palestinian	18	modern
HGDP00732	-0.029	0.0115	Palestinian	18	modern
HGDP00733	-0.0289	0.0091	Palestinian	18	modern
HGDP00734	-0.0281	0.0067	Palestinian	18	modern
HGDP00735	-0.0276	0.009	Palestinian	18	modern
HGDP00736	-0.0258	0.0053	Palestinian	18	modern
HGDP00737	-0.0313	0.012	Palestinian	18	modern
HGDP00739	-0.0303	0.0091	Palestinian	18	modern
HGDP00740	-0.0264	0.0089	Palestinian	18	modern
HGDP00741	-0.0267	0.0092	Palestinian	18	modern
HGDP00745	-0.0264	0.0042	Palestinian	18	modern
HGDP00794	0.018	0.0022	Orcadian	18	modern
HGDP00796	0.0182	0.0024	Orcadian	18	modern
HGDP00797	0.0185	0.0029	Orcadian	18	modern
HGDP00798	0.0177	0.0012	Orcadian	18	modern
HGDP00799	0.02	0.0017	Orcadian	18	modern
HGDP00800	0.0186	0.002	Orcadian	18	modern
HGDP00802	0.0196	0.0027	Orcadian	18	modern
HGDP00803	0.018	0.0011	Orcadian	18	modern
HGDP00805	0.0194	0.0017	Orcadian	18	modern
HGDP00806	0.0183	0.0013	Orcadian	18	modern
HGDP00807	0.0194	0.0015	Orcadian	18	modern
HGDP00808	0.0193	0.002	Orcadian	18	modern
HGDP00810	0.0176	0.0024	Orcadian	18	modern
HGDP00879	0.021	-0.017	Russian	18	modern
HGDP00880	0.0216	-0.0165	Russian	18	modern
HGDP00882	0.0215	-0.0175	Russian	18	modern
HGDP00883	0.0235	-0.0158	Russian	18	modern
HGDP00884	0.021	-0.0124	Russian	18	modern
HGDP00887	0.0206	-0.0148	Russian	18	modern
HGDP00888	0.0201	-0.013	Russian	18	modern
HGDP00889	0.0214	-0.0151	Russian	18	modern
HGDP00890	0.0226	-0.0149	Russian	18	modern
HGDP00891	0.0206	-0.0177	Russian	18	modern
HGDP00892	0.0228	-0.0161	Russian	18	modern
HGDP00893	0.0219	-0.0172	Russian	18	modern
HGDP00894	0.0203	-0.0161	Russian	18	modern
HGDP00895	0.022	-0.0151	Russian	18	modern
HGDP00896	0.0204	-0.0173	Russian	18	modern
HGDP00897	0.0209	-0.0168	Russian	18	modern
HGDP00898	0.0215	-0.0208	Russian	18	modern
HGDP00899	0.0203	-0.0164	Russian	18	modern
HGDP00900	0.0212	-0.013	Russian	18	modern
HGDP00901	0.0211	-0.0159	Russian	18	modern
HGDP00902	0.0204	-0.017	Russian	18	modern
HGDP00903	0.0222	-0.014	Russian	18	modern
HGDP01062	0.0023	0.0311	Sardinian	18	modern
HGDP01063	0.0024	0.0308	Sardinian	18	modern
HGDP01064	0.0021	0.0341	Sardinian	18	modern
HGDP01065	0.0042	0.0318	Sardinian	18	modern
HGDP01066	0.003	0.0338	Sardinian	18	modern
HGDP01067	0.0007	0.0311	Sardinian	18	modern
HGDP01068	0.0009	0.0292	Sardinian	18	modern
HGDP01069	0.0034	0.0323	Sardinian	18	modern
HGDP01070	0.0023	0.0313	Sardinian	18	modern
HGDP01071	0.0016	0.0297	Sardinian	18	modern
HGDP01072	0.0005	0.0296	Sardinian	18	modern
HGDP01073	0.0018	0.032	Sardinian	18	modern
HGDP01074	0.0023	0.0311	Sardinian	18	modern
HGDP01075	0.0011	0.0328	Sardinian	18	modern
HGDP01076	0.0019	0.0318	Sardinian	18	modern
HGDP01077	0.0022	0.0277	Sardinian	18	modern
HGDP01078	0.0026	0.0292	Sardinian	18	modern
HGDP01079	0.0034	0.0308	Sardinian	18	modern
HGDP01147	0.0072	0.0095	Italian_North	18	modern
HGDP01151	0.0081	0.0114	Italian_North	18	modern
HGDP01152	0.0045	0.0101	Italian_North	18	modern
HGDP01153	0.0059	0.0112	Italian_North	18	modern
HGDP01155	0.0049	0.0111	Italian_North	18	modern
HGDP01156	0.0052	0.0117	Italian_North	18	modern
HGDP01157	0.0066	0.0085	Italian_North	18	modern
HGDP01161	0.0015	0.0088	Italian_North	18	modern
HGDP01162	0.0011	0.0052	Italian_North	18	modern
HGDP01163	0.0024	0.0049	Italian_North	18	modern
HGDP01164	0.0025	0.0088	Italian_North	18	modern
HGDP01166	0.0026	0.0084	Italian_North	18	modern
HGDP01167	0.0016	0.0065	Italian_North	18	modern
HGDP01168	0.0023	0.0071	Italian_North	18	modern
HGDP01169	0.001	0.0066	Italian_North	18	modern
HGDP01171	0.0053	0.0101	Italian_North	18	modern
HGDP01172	0.0044	0.0067	Italian_North	18	modern
HGDP01173	0.0074	0.0105	Italian_North	18	modern
HGDP01174	0.0045	0.0113	Italian_North	18	modern
HGDP01177	0.0072	0.0114	Italian_North	18	modern
HGDP01357	0.0144	0.0252	Basque	18	modern
HGDP01358	0.0154	0.0253	Basque	18	modern
HGDP01359	0.0159	0.0253	Basque	18	modern
HGDP01360	0.0188	0.0279	Basque	18	modern
HGDP01362	0.0158	0.0246	Basque	18	modern
HGDP01363	0.0154	0.0242	Basque	18	modern
HGDP01364	0.0131	0.0229	Basque	18	modern
HGDP01365	0.0146	0.024	Basque	18	modern
HGDP01366	0.0159	0.0237	Basque	18	modern
HGDP01367	0.0171	0.0251	Basque	18	modern
HGDP01368	0.0144	0.0215	Basque	18	modern
HGDP01370	0.0155	0.0263	Basque	18	modern
HGDP01371	0.0166	0.0218	Basque	18	modern
HGDP01373	0.0153	0.0261	Basque	18	modern
HGDP01374	0.016	0.0276	Basque	18	modern
HGDP01375	0.0147	0.0249	Basque	18	modern
HGDP01377	0.0154	0.0248	Basque	18	modern
HGDP01378	0.0157	0.0235	Basque	18	modern
HGDP01379	0.0162	0.0259	Basque	18	modern
HGDP01380	0.0154	0.027	Basque	18	modern
HGDP01381	-0.0054	-0.0335	Adygei	18	modern
HGDP01382	-0.0058	-0.031	Adygei	18	modern
HGDP01383	-0.0068	-0.0299	Adygei	18	modern
HGDP01385	-0.0056	-0.0305	Adygei	18	modern
HGDP01386	-0.0071	-0.0286	Adygei	18	modern
HGDP01387	-0.0065	-0.0307	Adygei	18	modern
HGDP01396	-0.0001	-0.026	Adygei	18	modern
HGDP01397	-0.0054	-0.0319	Adygei	18	modern
HGDP01398	-0.0094	-0.0326	Adygei	18	modern
HGDP01399	-0.0075	-0.0305	Adygei	18	modern
HGDP01400	-0.0077	-0.0302	Adygei	18	modern
HGDP01401	-0.0078	-0.0309	Adygei	18	modern
HGDP01402	-0.0043	-0.0294	Adygei	18	modern
HGDP01403	-0.0063	-0.0261	Adygei	18	modern
HGDP01404	-0.0087	-0.0329	Adygei	18	modern
NA13626	-0.0064	-0.0324	Adygei	18	modern
ARM012	-0.0178	-0.0173	Armenian.WGA	18	modern
ARM013	-0.0176	-0.0172	Armenian.WGA	18	modern
ARM014	-0.0185	-0.0152	Armenian.WGA	18	modern
GEO013	-0.0157	-0.0253	Georgian.WGA	18	modern
GEO014	-0.0198	-0.0368	Georgian.WGA	18	modern
TLA010	-0.0042	-0.0004	Greek.WGA	18	modern
TLA012	-0.0058	-0.0012	Greek.WGA	18	modern
TLA015	-0.0047	-0.0025	Greek.WGA	18	modern
TLA017	-0.0025	-0.0032	Greek.WGA	18	modern
TLA018	-0.0061	-0.0025	Greek.WGA	18	modern
TLA019	-0.0028	0.0005	Greek.WGA	18	modern
TLA020	-0.0026	-0.0031	Greek.WGA	18	modern
TLA021	-0.0046	-0.008	Greek.WGA	18	modern
TLA022	-0.0092	-0.0052	Greek.WGA	18	modern
TLA023	-0.0019	-0.0042	Greek.WGA	18	modern
TLA024	-0.0045	-0.0025	Greek.WGA	18	modern
TLA025	-0.0025	-0.003	Greek.WGA	18	modern
TLA026	-0.0091	-0.0055	Greek.WGA	18	modern
TLA027	-0.0018	-0.0019	Greek.WGA	18	modern
TLA028	-0.0024	-0.0034	Greek.WGA	18	modern
TLA029	-0.0017	-0.0035	Greek.WGA	18	modern
BulgarianD6	0.0086	-0.0013	Bulgarian	18	modern
BulgarianA4	0.0093	-0.0005	Bulgarian	18	modern
hungary3	0.0133	-0.0012	Hungarian	18	modern
LithuanianF1	0.028	-0.0088	Lithuanian	18	modern
iran19	-0.0157	-0.0189	Iranian	18	modern
iran14	-0.0138	-0.0215	Iranian	18	modern
syria464	-0.0282	0.0009	Syrian	18	modern
Lebanon5	-0.0317	0.0114	Lebanese	18	modern
Jordan543	-0.0254	0.0075	Jordanian	18	modern
BulgarianE2	0.0076	-0.0019	Bulgarian	18	modern
BulgarianB4	0.0053	-0.0041	Bulgarian	18	modern
hungary6	0.0138	-0.0004	Hungarian	18	modern
lithuania3	0.0243	-0.0088	Lithuanian	18	modern
iran2	-0.015	-0.0255	Iranian	18	modern
iran20	-0.0168	-0.0215	Iranian	18	modern
syria361	-0.0163	-0.0093	Syrian	18	modern
Lebanon6	-0.018	-0.0117	Lebanese	18	modern
SaudiA5	-0.037	0.0209	Saudi	18	modern
Jordan214	-0.0242	0.0044	Jordanian	18	modern
BulgarianA1	0.0054	-0.0017	Bulgarian	18	modern
HungarianC5	0.0162	-0.0058	Hungarian	18	modern
hungary7	0.0156	-0.0035	Hungarian	18	modern
lithuania10	0.0276	-0.0111	Lithuanian	18	modern
iran3	-0.0183	-0.021	Iranian	18	modern
syria485	-0.0205	0.0009	Syrian	18	modern
Lebanon7	-0.0206	0.0016	Lebanese	18	modern
SaudiA6	-0.0305	0.0092	Saudi	18	modern
Jordan445	-0.0252	0.007	Jordanian	18	modern
BulgarianB1	0.0066	0	Bulgarian	18	modern
HungarianE5	0.0149	-0.0022	Hungarian	18	modern
HungarianH3	0.0156	-0.0015	Hungarian	18	modern
lithuania9	0.0265	-0.0083	Lithuanian	18	modern
syria520	-0.0256	0.0073	Syrian	18	modern
syria4	-0.0223	0.0007	Syrian	18	modern
Lebanon8	-0.0182	-0.0073	Lebanese	18	modern
SaudiA7	-0.0211	0.0012	Saudi	18	modern
Jordan62	-0.0302	0.0073	Jordanian	18	modern
BulgarianC1	0.0037	-0.0012	Bulgarian	18	modern
hungary15	0.0139	-0.0041	Hungarian	18	modern
LithuanianA1	0.0265	-0.0068	Lithuanian	18	modern
LithuanianE2	0.025	-0.0079	Lithuanian	18	modern
iran11	-0.0153	-0.0238	Iranian	18	modern
syria461	-0.0317	0.0019	Syrian	18	modern
Lebanon1	-0.0208	-0.0017	Lebanese	18	modern
saudi1434	-0.0351	0.0214	Saudi	18	modern
Jordan603	-0.0267	0.0062	Jordanian	18	modern
BulgarianF1	0.0073	-0.0038	Bulgarian	18	modern
hungary20	0.0161	-0.0006	Hungarian	18	modern
lithuania1	0.0251	-0.007	Lithuanian	18	modern
lithuania8	0.0254	-0.0088	Lithuanian	18	modern
iran16	-0.0161	-0.0241	Iranian	18	modern
Lebanon2	-0.0214	-0.0007	Lebanese	18	modern
saudi1424	-0.036	0.0185	Saudi	18	modern
SaudiA9	-0.0283	0.0019	Saudi	18	modern
Jordan307	-0.0247	0.0089	Jordanian	18	modern
BulgarianH2	0.0035	-0.0013	Bulgarian	18	modern
hungary2	0.015	-0.0039	Hungarian	18	modern
lithuania2	0.0266	-0.0089	Lithuanian	18	modern
iran17	-0.017	-0.0232	Iranian	18	modern
syria6	-0.0289	0.0009	Syrian	18	modern
Lebanon3	-0.0202	0.002	Lebanese	18	modern
Jordan503	-0.0234	-0.0033	Jordanian	18	modern
BulgarianF2	0.0077	-0.0022	Bulgarian	18	modern
HungarianD1	0.0107	-0.0034	Hungarian	18	modern
LithuanianD1	0.0245	-0.0065	Lithuanian	18	modern
syria7	-0.0289	0.0021	Syrian	18	modern
Lebanon4	-0.0292	0.0092	Lebanese	18	modern
SaudiA1	-0.037	0.019	Saudi	18	modern
Jordan646	-0.0261	0.0044	Jordanian	18	modern
Jordan384	-0.0271	0.0066	Jordanian	18	modern
bal102	-0.0052	-0.0302	Balkar	18	modern
bal64	-0.0063	-0.0314	Balkar	18	modern
mg43	-0.0122	-0.0304	Georgian	18	modern
ch126	-0.0055	-0.0319	Chechen	18	modern
abh27	-0.0113	-0.0294	Abkhasian	18	modern
armenia176	-0.0162	-0.014	Armenian	18	modern
lez38	-0.0068	-0.0288	Lezgin	18	modern
bal124	-0.006	-0.0293	Balkar	18	modern
bal97	-0.0088	-0.0315	Balkar	18	modern
mg47	-0.0137	-0.0277	Georgian	18	modern
ch16	-0.0062	-0.0292	Chechen	18	modern
abh107	-0.0128	-0.0311	Abkhasian	18	modern
abh41	-0.011	-0.0319	Abkhasian	18	modern
armenia191	-0.0144	-0.0167	Armenian	18	modern
lez40	-0.0044	-0.033	Lezgin	18	modern
kumyks44	-0.0077	-0.0288	Kumyk	18	modern
bal136	-0.0058	-0.0291	Balkar	18	modern
mg22	-0.0128	-0.0268	Georgian	18	modern
mg49	-0.014	-0.0276	Georgian	18	modern
ch174	-0.0037	-0.0283	Chechen	18	modern
abh119	-0.013	-0.0296	Abkhasian	18	modern
armenia86	-0.0143	-0.0152	Armenian	18	modern
armenia279	-0.019	-0.0129	Armenian	18	modern
bal22	-0.0062	-0.0301	Balkar	18	modern
mg23	-0.0137	-0.0275	Georgian	18	modern
mg62	-0.0147	-0.0276	Georgian	18	modern
ch179	-0.0062	-0.0294	Chechen	18	modern
abh122	-0.0114	-0.027	Abkhasian	18	modern
armenia91	-0.018	-0.014	Armenian	18	modern
armenia293	-0.016	-0.0189	Armenian	18	modern
lez49	-0.0044	-0.029	Lezgin	18	modern
kumyks93	-0.0063	-0.0297	Kumyk	18	modern
bal41	-0.0065	-0.031	Balkar	18	modern
mg27	-0.0151	-0.0285	Georgian	18	modern
ch193	-0.0072	-0.0318	Chechen	18	modern
abh133	-0.0126	-0.0337	Abkhasian	18	modern
armenia102	-0.0137	-0.0164	Armenian	18	modern
lez31	-0.0046	-0.0298	Lezgin	18	modern
lez7	-0.0059	-0.0296	Lezgin	18	modern
kumyks98	-0.0064	-0.0287	Kumyk	18	modern
bal42	-0.006	-0.029	Balkar	18	modern
mg31	-0.0128	-0.0254	Georgian	18	modern
ch21	-0.0041	-0.0324	Chechen	18	modern
abh147	-0.0126	-0.0311	Abkhasian	18	modern
armenia106	-0.0147	-0.0184	Armenian	18	modern
lez33	-0.004	-0.0293	Lezgin	18	modern
lez9	-0.0036	-0.0289	Lezgin	18	modern
kumyks90	-0.0031	-0.0281	Kumyk	18	modern
bal45	-0.0063	-0.0319	Balkar	18	modern
mg34	-0.0132	-0.0282	Georgian	18	modern
ch3	-0.0059	-0.0277	Chechen	18	modern
abh154	-0.0144	-0.0286	Abkhasian	18	modern
armenia139	-0.018	-0.0106	Armenian	18	modern
lez36	-0.0062	-0.0298	Lezgin	18	modern
kumyks40	-0.0088	-0.0209	Kumyk	18	modern
kumyks94	-0.0074	-0.0288	Kumyk	18	modern
bal50	-0.0049	-0.028	Balkar	18	modern
mg40	-0.0139	-0.0293	Georgian	18	modern
ch113	-0.0057	-0.0312	Chechen	18	modern
ch31	-0.0044	-0.0274	Chechen	18	modern
abh24	-0.0156	-0.0257	Abkhasian	18	modern
armenia162	-0.0165	-0.0153	Armenian	18	modern
lez37	-0.0057	-0.0312	Lezgin	18	modern
kumyks41	-0.0045	-0.0285	Kumyk	18	modern
kumyks97	-0.0045	-0.0246	Kumyk	18	modern
bel43s	0.0224	-0.0094	Belarusian	18	modern
UkrBel618	0.0215	-0.0095	Ukrainian	18	modern
UkrLv240	0.0152	-0.0064	Ukrainian	18	modern
Est393	0.0256	-0.0088	Estonian	18	modern
Mordovians27	0.02	-0.0177	Mordovian	18	modern
bel30s	0.0222	-0.0069	Belarusian	18	modern
UkrBel620	0.0195	-0.0067	Ukrainian	18	modern
Est375	0.0257	-0.0094	Estonian	18	modern
Est380	0.0261	-0.0087	Estonian	18	modern
Mordovians28	0.0205	-0.016	Mordovian	18	modern
bel72c	0.0201	-0.0091	Belarusian	18	modern
UkrBel622	0.0189	-0.0106	Ukrainian	18	modern
Est391	0.027	-0.0099	Estonian	18	modern
Est377	0.0267	-0.0107	Estonian	18	modern
Mordovians30	0.0183	-0.0202	Mordovian	18	modern
bel93c	0.0227	-0.0084	Belarusian	18	modern
UkrBel733	0.0205	-0.0089	Ukrainian	18	modern
Est372	0.0264	-0.01	Estonian	18	modern
Mordovians4	0.0198	-0.0147	Mordovian	18	modern
Mordovians31	0.0202	-0.0174	Mordovian	18	modern
bel110c	0.0212	-0.0101	Belarusian	18	modern
UkrBel736	0.0189	-0.0121	Ukrainian	18	modern
Est358	0.0257	-0.0085	Estonian	18	modern
Mordovians17	0.0206	-0.016	Mordovian	18	modern
Mordovians1	0.019	-0.0175	Mordovian	18	modern
bel8s	0.019	-0.0083	Belarusian	18	modern
belarusian23vp	0.0203	-0.0114	Belarusian	18	modern
Est400	0.0228	-0.0098	Estonian	18	modern
Mordovians22	0.0205	-0.0176	Mordovian	18	modern
bel23s	0.0239	-0.009	Belarusian	18	modern
belarusian47zp	0.022	-0.0077	Belarusian	18	modern
UkrLv228	0.018	-0.0088	Ukrainian	18	modern
Est397	0.0238	-0.0079	Estonian	18	modern
Mordovians32	0.021	-0.0176	Mordovian	18	modern
bel82s	0.0214	-0.0071	Belarusian	18	modern
UkrBel614	0.0203	-0.013	Ukrainian	18	modern
UkrLv237	0.0185	-0.0059	Ukrainian	18	modern
Est394	0.0245	-0.0089	Estonian	18	modern
Mordovians5	0.0217	-0.0151	Mordovian	18	modern
saudi1403	-0.0368	0.0196	Saudi	18	modern
NA15202	0.0172	0.0003	Hungarian	18	modern
NA15725	0.0183	-0.0009	Czech	18	modern
NA15733	0.018	-0.0069	Czech	18	modern
NA15762	0.0203	-0.0004	Icelandic	18	modern
NA17373	0.0014	0.0033	Greek	18	modern
NA15203	0.0163	-0.0019	Hungarian	18	modern
NA15726	0.0169	-0.0022	Czech	18	modern
NA15755	0.0227	0.0036	Icelandic	18	modern
NA15763	0.0203	0	Icelandic	18	modern
NA17374	-0.0144	-0.012	Greek	18	modern
NA15204	0.0135	-0.004	Hungarian	18	modern
NA15727	0.0182	-0.0012	Czech	18	modern
NA15756	0.0202	0.0019	Icelandic	18	modern
NA15764	0.0182	0.0009	Icelandic	18	modern
NA17375	-0.0043	-0.0018	Greek	18	modern
NA15205	0.0162	-0.0019	Hungarian	18	modern
NA15728	0.0171	-0.002	Czech	18	modern
NA15757	0.0189	0.0008	Icelandic	18	modern
NA15765	0.0216	0.0016	Icelandic	18	modern
NA17376	-0.0101	-0.0021	Greek	18	modern
NA15206	0.0145	-0.0002	Hungarian	18	modern
NA15729	0.0167	-0.002	Czech	18	modern
NA15758	0.0192	-0.0011	Icelandic	18	modern
NA15766	0.0203	0.0007	Icelandic	18	modern
NA17377	0.0028	-0.0015	Greek	18	modern
NA15199	0.0159	-0.0008	Hungarian	18	modern
NA15207	0.0143	-0.0054	Hungarian	18	modern
NA15730	0.0164	-0.001	Czech	18	modern
NA15759	0.0207	0.001	Icelandic	18	modern
NA15200	0.0166	-0.0021	Hungarian	18	modern
NA15208	0.0159	0.0002	Hungarian	18	modern
NA15731	0.0187	-0.0027	Czech	18	modern
NA15760	0.0206	-0.0006	Icelandic	18	modern
NA15201	0.0146	-0.002	Hungarian	18	modern
NA15724	0.0187	-0.0032	Czech	18	modern
NA15732	0.0193	-0.0051	Czech	18	modern
NA15761	0.0214	-0.0008	Icelandic	18	modern
NA17372	-0.0024	-0.0002	Greek	18	modern
HG00103	0.0193	0.0032	Scottish	18	modern
HG00104	0.0169	0.0001	Scottish	18	modern
HG00105	0.0194	0.0039	Scottish	18	modern
HG00106	0.019	0.0002	Scottish	18	modern
HG00128	0.0171	0.0046	English	18	modern
HG00129	0.018	0.0042	English	18	modern
HG00130	0.0161	0.004	English	18	modern
HG00131	0.0163	0.0037	English	18	modern
HG00233	0.0173	0.0077	English	18	modern
HG00234	0.0179	0.003	English	18	modern
HG00232	0.0166	0.0046	English	18	modern
HG01500	0.0055	0.0163	Spanish	18	modern
HG01501	0.0059	0.0163	Spanish	18	modern
HG01503	0.0085	0.0163	Spanish	18	modern
HG01504	0.0062	0.0206	Spanish	18	modern
HG01506	0.0074	0.0169	Spanish	18	modern
HG01507	0.0088	0.017	Spanish	18	modern
HG01509	0.0046	0.0183	Spanish	18	modern
HG01510	0.0084	0.0156	Spanish	18	modern
HG01512	0.0116	0.0175	Spanish	18	modern
HG01513	0.0109	0.0185	Spanish	18	modern
HG01515	0.0143	0.0201	Spanish_North	18	modern
HG01516	0.0152	0.0227	Spanish_North	18	modern
HG01518	0.0147	0.02	Spanish_North	18	modern
HG01524	0.0069	0.0175	Spanish	18	modern
HG01527	0.0043	0.0176	Spanish	18	modern
HG01528	0.0068	0.0194	Spanish	18	modern
HG01530	0.0079	0.0161	Spanish	18	modern
HG01536	0.0106	0.0147	Spanish	18	modern
HG01537	0.0092	0.0135	Spanish	18	modern
HG01605	0.0089	0.0168	Spanish	18	modern
HG01606	0.0104	0.0172	Spanish	18	modern
HG01607	0.0062	0.0154	Spanish	18	modern
HG01608	0.0082	0.0165	Spanish	18	modern
HG01613	0.0088	0.0131	Spanish	18	modern
HG01615	0.0092	0.0137	Spanish	18	modern
HG01617	0.007	0.0163	Spanish	18	modern
HG01618	0.0075	0.0152	Spanish	18	modern
HG01619	0.0061	0.0175	Spanish	18	modern
HG01620	0.0061	0.0162	Spanish	18	modern
HG01623	0.0064	0.019	Spanish	18	modern
HG01624	0.0059	0.0191	Spanish	18	modern
HG01625	0.0082	0.0134	Spanish	18	modern
HG01626	0.002	0.0128	Spanish	18	modern
HG00171	0.0265	-0.0151	Finnish	18	modern
HG00174	0.0225	-0.0072	Finnish	18	modern
HG00190	0.0228	-0.0083	Finnish	18	modern
HG00266	0.023	-0.0104	Finnish	18	modern
HG00231	0.0166	0.0007	English	18	modern
HG00183	0.0219	-0.0145	Finnish	18	modern
HG00126	0.0183	0.0045	English	18	modern
HG00173	0.025	-0.0128	Finnish	18	modern
HG00181	0.0156	-0.0076	Finnish	18	modern
HG00182	0.0237	-0.0157	Finnish	18	modern
HG01747	0.0088	0.0164	Spanish	18	modern
HG01746	0.0098	0.0172	Spanish	18	modern
HG01675	0.0098	0.0196	Spanish	18	modern
HG01680	0.01	0.0182	Spanish	18	modern
HG01682	0.0111	0.0169	Spanish	18	modern
HG01700	0.0147	0.0215	Spanish_North	18	modern
HG01679	0.0091	0.0182	Spanish	18	modern
HG01702	0.0149	0.0237	Spanish_North	18	modern
HG01676	0.0122	0.0213	Spanish	18	modern
HG01684	0.0099	0.0175	Spanish	18	modern
HG01705	0.007	0.0185	Spanish	18	modern
HG01707	0.0079	0.0166	Spanish	18	modern
HG01685	0.0058	0.0152	Spanish	18	modern
HG01686	0.009	0.0175	Spanish	18	modern
HG01704	0.0038	0.0162	Spanish	18	modern
HG01673	0.0092	0.0159	Spanish	18	modern
HG01761	0.0095	0.0192	Spanish	18	modern
HG01770	0.0077	0.018	Spanish	18	modern
HG01762	0.0112	0.0158	Spanish	18	modern
HG01773	0.0097	0.0191	Spanish	18	modern
HG02220	0.0088	0.0122	Spanish	18	modern
HG02238	0.008	0.0199	Spanish	18	modern
HG01678	0.0087	0.0193	Spanish	18	modern
HG01699	0.0061	0.0177	Spanish	18	modern
HG01697	0.0062	0.0156	Spanish	18	modern
HG00160	0.0184	0.0029	English	18	modern
LibyanJew1438	-0.0213	0.0158	Jew_Libyan	18	modern
Malta4AM91	-0.0063	0.0067	Maltese	18	modern
Malta8AM91	-0.0067	0.0088	Maltese	18	modern
CRO53	0.0135	-0.0007	Croatian	18	modern
AshkenaziJew5779	-0.0085	0.0052	Jew_Ashkenazi	18	modern
SephardiJewTurkey4955	-0.0117	0.0052	Jew_Turkish	18	modern
NOR119	0.0197	-0.0004	Norwegian	18	modern
NOR124	0.0197	0.0003	Norwegian	18	modern
CRO103	0.0122	-0.0033	Croatian	18	modern
CRO107	0.013	-0.0038	Croatian	18	modern
TunisianJew1421	-0.0194	0.0121	Jew_Tunisian	18	modern
SephardiJewTurkey5877	-0.0113	0.004	Jew_Turkish	18	modern
TP08	-0.0042	0.0053	Sicilian	18	modern
GREEKGRALPOP18	0.0025	0.0035	Greek	18	modern
AshkenaziJew5782	-0.007	0.0047	Jew_Ashkenazi	18	modern
BAS35	0.0167	0.0245	Basque	18	modern
SR23	-0.0047	0.005	Sicilian	18	modern
CRO47	0.0152	-0.0003	Croatian	18	modern
NOR106	0.0178	0.0011	Norwegian	18	modern
CRO41	0.0133	-0.0023	Croatian	18	modern
Malta7AM91	-0.0088	0.0089	Maltese	18	modern
SephardiJewTurkey4953	-0.0141	0.0111	Jew_Turkish	18	modern
SephardiJewTurkey6077	-0.0131	0.0087	Jew_Turkish	18	modern
NOR101	0.019	0.0035	Norwegian	18	modern
SephardiJewTurkey5832	-0.0138	0.0044	Jew_Turkish	18	modern
YemeniteJew4684	-0.0322	0.0119	Jew_Yemenite	18	modern
TP05	-0.0069	0.0082	Sicilian	18	modern
Kayseri24392	-0.0107	-0.0125	Turkish	18	modern
YemeniteJew4695	-0.035	0.0161	Jew_Yemenite	18	modern
SR60	-0.0067	0.0055	Sicilian	18	modern
NOR146	0.0195	0.0004	Norwegian	18	modern
TP06	-0.0037	0.0078	Sicilian	18	modern
NOR108	0.0206	0.0018	Norwegian	18	modern
CRO66	0.01	-0.004	Croatian	18	modern
IranianJew1409	-0.0202	-0.0137	Jew_Iranian	18	modern
NOR126	0.0201	0.0012	Norwegian	18	modern
SephardiJewTurkey5075	-0.0105	0.0048	Jew_Turkish	18	modern
GREEKGRALPOP13	0.0005	0.0027	Greek	18	modern
TP07	-0.0078	0.0068	Sicilian	18	modern
BAS31	0.0165	0.0255	Basque	18	modern
ALB191	0.0042	-0.0018	Albanian	18	modern
GREEKGRALPOP15	0.0029	-0.0009	Greek	18	modern
SephardiJewTurkey4950	-0.01	0.0039	Jew_Turkish	18	modern
NOR107	0.0207	-0.0007	Norwegian	18	modern
SephardiJewTurkey5033	-0.0121	0.0084	Jew_Turkish	18	modern
GREEKGRALPOP5	0.0014	0.0006	Greek	18	modern
YemeniteJew4675	-0.0323	0.011	Jew_Yemenite	18	modern
CRO153	0.0116	-0.0027	Croatian	18	modern
NOR109	0.0213	0.0016	Norwegian	18	modern
SouthFrench3326	0.0152	0.0191	French	18	modern
GREEKGRALPOP9	0.0029	0.0019	Greek	18	modern
TP04	-0.003	0.0082	Sicilian	18	modern
CRO31	0.0128	-0.0017	Croatian	18	modern
TP25	-0.0049	0.0071	Sicilian	18	modern
GREEKGRALPOP4	-0.0006	0.001	Greek	18	modern
LibyanJew1601	-0.0187	0.0122	Jew_Libyan	18	modern
CRO93	0.0128	-0.0013	Croatian	18	modern
Malta17AM91	-0.0076	0.0108	Maltese	18	modern
SouthFrench3947	0.0133	0.0193	French	18	modern
SouthFrench1323	0.0143	0.0189	French	18	modern
SR48R	-0.0051	0.0044	Sicilian	18	modern
Balikesir16675	-0.0071	-0.0188	Turkish_Balikesir	18	modern
YemeniteJew4938	-0.0328	0.0102	Jew_Yemenite	18	modern
SR44	-0.0058	0.0066	Sicilian	18	modern
SR64	-0.0057	0.0053	Sicilian	18	modern
NOR148	0.0219	-0.0009	Norwegian	18	modern
IraqiJew4061	-0.0204	-0.0075	Jew_Iraqi	18	modern
CYP19	-0.0142	0.0017	Cypriot	18	modern
CRO48	0.0125	-0.0016	Croatian	18	modern
GREEKGRALPOP17	0.0028	-0.0004	Greek	18	modern
ALB213	0.0017	0.0005	Albanian	18	modern
Turkish7BA57	-0.0057	-0.0131	Turkish	18	modern
BAS22	0.0162	0.025	Basque	18	modern
GREEKGRALPOP16	0.0007	0.0016	Greek	18	modern
LibyanJew1104	-0.0183	0.0102	Jew_Libyan	18	modern
Balikesir16790	-0.0076	-0.0212	Turkish_Balikesir	18	modern
NOR111	0.0203	0.0016	Norwegian	18	modern
SouthFrench3951	0.0128	0.0235	French	18	modern
BAS25	0.0162	0.025	Basque	18	modern
BAS32	0.0147	0.0266	Basque	18	modern
GREEKGRALPOP11	0.0021	-0.0001	Greek	18	modern
GREEKGRALPOP10	0.0007	-0.0017	Greek	18	modern
Malta2AM91	-0.0103	0.0039	Maltese	18	modern
GREEKGRALPOP3	0.0027	0.0025	Greek	18	modern
Malta16AM91	-0.01	0.0111	Maltese	18	modern
GREEKGRALPOP8	0.0034	0.0008	Greek	18	modern
IranianJew1132	-0.0203	-0.0103	Jew_Iranian	18	modern
MoroccanJew5126	-0.0139	0.0131	Jew_Moroccan	18	modern
Turkish8BA62	-0.0019	-0.0122	Turkish	18	modern
LibyanJew1462	-0.0174	0.0133	Jew_Libyan	18	modern
CYP5	-0.0149	-0.0011	Cypriot	18	modern
SouthFrench3068	0.0141	0.0208	French	18	modern
Cyprus13AJ19	-0.0102	-0.0003	Cypriot	18	modern
TunisianJew1763	-0.0198	0.0151	Jew_Tunisian	18	modern
Malta15AM91	-0.007	0.0073	Maltese	18	modern
MoroccanJew4634	-0.0145	0.0081	Jew_Moroccan	18	modern
LibyanJew1263	-0.0196	0.0155	Jew_Libyan	18	modern
Istanbul20010	-0.0127	-0.0178	Turkish	18	modern
BAS30	0.0162	0.0287	Basque	18	modern
Cyprus24AJ19	-0.0145	0.0011	Cypriot	18	modern
YemeniteJew4667	-0.0352	0.0166	Jew_Yemenite	18	modern
TunisianJew1507	-0.0214	0.0148	Jew_Tunisian	18	modern
IraqiJew4241	-0.0216	-0.0086	Jew_Iraqi	18	modern
TunisianJew1544	-0.0169	0.0097	Jew_Tunisian	18	modern
AshkenaziJew5783	-0.0052	0.0022	Jew_Ashkenazi	18	modern
Turkish4BA57	-0.0073	-0.0155	Turkish	18	modern
AshkenaziJew5704	-0.0073	0.0037	Jew_Ashkenazi	18	modern
MoroccanJew4789	-0.0142	0.0096	Jew_Moroccan	18	modern
IranianJew1159	-0.0214	-0.0105	Jew_Iranian	18	modern
MoroccanJew5168	-0.0143	0.0094	Jew_Moroccan	18	modern
IranianJew1513	-0.0206	-0.0109	Jew_Iranian	18	modern
AshkenaziJew5728	-0.0056	0.0038	Jew_Ashkenazi	18	modern
ALB202	0.0022	-0.0013	Albanian	18	modern
YemeniteJew4960	-0.0323	0.0139	Jew_Yemenite	18	modern
GREEKGRALPOP12	-0.0001	-0.0019	Greek	18	modern
SouthFrench1112	0.0128	0.0202	French	18	modern
AshkenaziJew5790	-0.0057	0.0083	Jew_Ashkenazi	18	modern
CYP2	-0.0138	-0.0003	Cypriot	18	modern
GeorgianJew1607	-0.0172	-0.0159	Jew_Georgian	18	modern
GeorgianJew1671	-0.0174	-0.0128	Jew_Georgian	18	modern
Cyprus2AJ19	-0.0211	0.0017	Cypriot	18	modern
Adana23114	-0.0128	-0.0151	Turkish	18	modern
GREEKGRALPOP14	0.0007	0.0034	Greek	18	modern
IranianJew1556	-0.0199	-0.0085	Jew_Iranian	18	modern
TunisianJew1170	-0.0181	0.0135	Jew_Tunisian	18	modern
TunisianJew1531	-0.0181	0.0148	Jew_Tunisian	18	modern
SouthFrench4018	0.0139	0.0221	French	18	modern
Trabzon21177	-0.0164	-0.0163	Turkish	18	modern
GeorgianJew1577	-0.0164	-0.0132	Jew_Georgian	18	modern
BAS28	0.0163	0.0252	Basque	18	modern
Aydin18784	-0.0082	-0.0152	Turkish	18	modern
IraqiJew1417	-0.0212	-0.0076	Jew_Iraqi	18	modern
Istanbul19810	-0.0085	-0.0184	Turkish	18	modern
Trabzon21557	-0.0167	-0.0142	Turkish	18	modern
LibyanJew1611	-0.0178	0.0135	Jew_Libyan	18	modern
IranianJew1557	-0.0168	-0.0155	Jew_Iranian	18	modern
GeorgianJew1971	-0.0165	-0.0133	Jew_Georgian	18	modern
GeorgianJew1594	-0.0178	-0.0137	Jew_Georgian	18	modern
MoroccanJew4692	-0.0155	0.0121	Jew_Moroccan	18	modern
ALB212	0.002	0.0042	Albanian	18	modern
IraqiJew1771	-0.0204	-0.0069	Jew_Iraqi	18	modern
YemeniteJew5433	-0.0341	0.0159	Jew_Yemenite	18	modern
ALB220	-0.0002	0.0018	Albanian	18	modern
Cyprus22AJ19	-0.0136	0.0035	Cypriot	18	modern
YemeniteJew4937	-0.0339	0.0098	Jew_Yemenite	18	modern
Malta12AM91	-0.0078	0.0111	Maltese	18	modern
Trabzon21534	-0.0147	-0.0126	Turkish	18	modern
LibyanJew1605	-0.0188	0.0142	Jew_Libyan	18	modern
BAS27	0.0158	0.0255	Basque	18	modern
Cyprus21AJ19	-0.0174	-0.0014	Cypriot	18	modern
TunisianJew1511	-0.018	0.0127	Jew_Tunisian	18	modern
Turkish9BA57	-0.0104	-0.019	Turkish	18	modern
Kayseri24075	-0.0124	-0.0159	Turkish	18	modern
IraqiJew4291	-0.0219	-0.0066	Jew_Iraqi	18	modern
ALB230	0.0037	0.0021	Albanian	18	modern
Adana23108	-0.0197	-0.0004	Turkish	18	modern
IranianJew1143	-0.022	-0.0095	Jew_Iranian	18	modern
MoroccanJew4683	-0.0141	0.0099	Jew_Moroccan	18	modern
Balikesir16887	-0.007	-0.0187	Turkish_Balikesir	18	modern
IranianJew1832	-0.0196	-0.0113	Jew_Iranian	18	modern
GeorgianJew1654	-0.0188	-0.0131	Jew_Georgian	18	modern
BAS33	0.015	0.0246	Basque	18	modern
GeorgianJew1883	-0.0174	-0.0162	Jew_Georgian	18	modern
LibyanJew1639	-0.02	0.0127	Jew_Libyan	18	modern
LibyanJew1659	-0.0198	0.0162	Jew_Libyan	18	modern
Kayseri24266	-0.0112	-0.017	Turkish	18	modern
Balikesir16653	-0.0082	-0.0224	Turkish_Balikesir	18	modern
Istanbul25095	0.0043	-0.0112	Turkish	18	modern
Aydin18112	-0.0101	-0.0174	Turkish	18	modern
Kayseri24402	-0.0099	-0.0134	Turkish	18	modern
Istanbul25081	-0.0066	-0.0145	Turkish	18	modern
Aydin18596	-0.0072	-0.0229	Turkish	18	modern
Istanbul17778	-0.0113	-0.0232	Turkish	18	modern
IraqiJew1430	-0.0215	-0.0092	Jew_Iraqi	18	modern
Istanbul15781	-0.0008	-0.0058	Turkish	18	modern
Adana23136	-0.0185	-0.0022	Turkish	18	modern
AshkenaziJew5788	-0.0067	0.0042	Jew_Ashkenazi	18	modern
Adana23113	-0.0139	-0.0234	Turkish	18	modern
Trabzon21575	-0.0144	-0.0164	Turkish	18	modern
Aydin18636	-0.0091	-0.0173	Turkish	18	modern
Istanbul20040	-0.0145	-0.0208	Turkish	18	modern
Adana23144	-0.0128	-0.0216	Turkish	18	modern
Kayseri23967	-0.0118	-0.0195	Turkish	18	modern
IranianJew1845	-0.0213	-0.0113	Jew_Iranian	18	modern
Trabzon21174	-0.0133	-0.0171	Turkish	18	modern
Aydin18873	-0.006	-0.0139	Turkish	18	modern
Kayseri23892	-0.0127	-0.0158	Turkish	18	modern
Istanbul19185	-0.0086	-0.0173	Turkish	18	modern
Istanbul25098	0.0051	-0.0017	Turkish	18	modern
Adana23133	-0.0138	-0.0137	Turkish	18	modern
Trabzon21515	-0.0131	-0.0131	Turkish	18	modern
Kayseri24032	-0.0124	-0.0151	Turkish	18	modern
Kayseri23549	-0.0131	-0.0181	Turkish	18	modern
Trabzon21544	-0.0151	-0.0176	Turkish	18	modern
Adana23150	-0.0067	-0.0139	Turkish	18	modern
Kayseri23271	-0.0128	-0.0139	Turkish	18	modern
Trabzon21645	-0.0127	-0.0186	Turkish	18	modern
Adana23147	-0.0149	-0.0065	Turkish	18	modern
Aydin18483	-0.0097	-0.025	Turkish	18	modern
Balikesir17006	-0.0069	-0.0205	Turkish_Balikesir	18	modern
Aydin18419	-0.0069	-0.0182	Turkish	18	modern
Kayseri24276	-0.0141	-0.0159	Turkish	18	modern
Istanbul19708	-0.0109	-0.0237	Turkish	18	modern
Trabzon21173	-0.0157	-0.0171	Turkish	18	modern
Adana23112	-0.0117	-0.0174	Turkish	18	modern
Adana23117	-0.0114	-0.0154	Turkish	18	modern
French23812	0.0197	0.0064	French	18	modern
French23814	0.0152	0.0064	French	18	modern
French23821	0.0063	0.0058	French	18	modern
French23830	0.0164	0.0066	French	18	modern
French23833	0.0184	0.0043	French	18	modern
French23862	0.0168	0.0071	French	18	modern
French23915	0.0153	0.0038	French	18	modern
French23919	0.0123	0.009	French	18	modern
French23989	0.02	0.0075	French	18	modern
French24061	0.0157	0.0065	French	18	modern
French24075	0.0143	0.0103	French	18	modern
French24076	0.0131	0.0064	French	18	modern
French24090	0.0192	0.003	French	18	modern
French24118	0.0182	0.0083	French	18	modern
French24120	0.0183	0.0074	French	18	modern
French24124	0.0124	0.0092	French	18	modern
French24144	0.0121	0.011	French	18	modern
French24148	0.0131	0.0078	French	18	modern
French24178	0.0145	0.0076	French	18	modern
French24247	0.0197	0.005	French	18	modern
French24381	0.0188	0.0055	French	18	modern
French24400	0.0192	0.0079	French	18	modern
French24408	0.0146	0.0068	French	18	modern
French24433	0.0143	0.0085	French	18	modern
French24434	0.0156	0.0029	French	18	modern
French24437	0.0124	0.0046	French	18	modern
French24690	0.0143	0.0056	French	18	modern
French24817	0.0143	0.0079	French	18	modern
French25068	0.0146	0.0085	French	18	modern
PV019	-0.0176	-0.0307	Iranian	18	modern
PV020	-0.0162	-0.0253	Iranian	18	modern
PV021	-0.0152	-0.0302	Iranian	18	modern
PV022	-0.0167	-0.0287	Iranian	18	modern
PV023	-0.017	-0.0321	Iranian	18	modern
PV024	-0.017	-0.0303	Iranian	18	modern
PV025	-0.0173	-0.0283	Iranian	18	modern
PV026	-0.017	-0.0323	Iranian	18	modern
PV027	-0.0172	-0.0306	Iranian	18	modern
PV028	-0.0172	-0.0314	Iranian	18	modern
PV009	-0.0167	-0.0201	Iranian	18	modern
PV010	-0.0166	-0.0212	Iranian	18	modern
PV011	-0.0165	-0.0219	Iranian	18	modern
PV012	-0.0193	-0.0225	Iranian	18	modern
PV013	-0.0169	-0.0252	Iranian	18	modern
PV014	-0.0141	-0.0233	Iranian	18	modern
PV015	-0.0177	-0.021	Iranian	18	modern
PV016	-0.0184	-0.0211	Iranian	18	modern
PV017	-0.0156	-0.0238	Iranian	18	modern
PV018	-0.0164	-0.0244	Iranian	18	modern
PV029	-0.018	-0.0218	Iranian	18	modern
PV030	-0.018	-0.0222	Iranian	18	modern
PV031	-0.0184	-0.0265	Iranian	18	modern
PV032	-0.0178	-0.024	Iranian	18	modern
PV033	-0.0164	-0.0228	Iranian	18	modern
PV034	-0.0163	-0.0213	Iranian	18	modern
PV035	-0.016	-0.0237	Iranian	18	modern
PV036	-0.0199	-0.0217	Iranian	18	modern
PV037	-0.019	-0.0194	Iranian	18	modern
PV038	-0.0157	-0.0238	Iranian	18	modern
S_Jordanian-2.DG	-0.0269	0.006	Jordanian.DG	18	modern
S_Spanish-1.DG	0.0097	0.0219	Spanish.DG	18	modern
S_Jordanian-3.DG	-0.0243	0.0043	Jordanian.DG	18	modern
S_Adygei-1.DG	-0.0048	-0.0382	Adygei.DG	18	modern
S_French-1.DG	0.0114	0.0085	French.DG	18	modern
S_Bergamo-1.DG	0.0065	0.0147	Italian_North.DG	18	modern
S_BedouinB-1.DG	-0.0405	0.0341	BedouinB.DG	18	modern
S_Iraqi_Jew-2.DG	-0.022	-0.0065	Jew_Iraqi.DG	18	modern
S_Polish-1.DG	0.0187	-0.0007	Polish.DG	18	modern
S_BedouinB-2.DG	-0.0379	0.0257	BedouinB.DG	18	modern
S_Druze-1.DG	-0.0212	-0.0019	Druze.DG	18	modern
S_Russian-2.DG	0.0249	-0.0186	Russian.DG	18	modern
S_Hungarian-1.DG	0.0164	-0.0018	Hungarian.DG	18	modern
S_Iranian-1.DG	-0.0197	-0.0344	Iranian.DG	18	modern
S_Icelandic-2.DG	0.0203	0.0002	Icelandic.DG	18	modern
S_Finnish-3.DG	0.0238	-0.009	Finnish.DG	18	modern
B_Sardinian-3.DG	0.0024	0.0317	Sardinian.DG	18	modern
S_Iraqi_Jew-1.DG	-0.0204	-0.007	Jew_Iraqi.DG	18	modern
S_Czech-2.DG	0.0191	-0.0024	Czech.DG	18	modern
S_Lezgin-2.DG	-0.0068	-0.0291	Lezgin.DG	18	modern
S_Greek-1.DG	0.0031	-0.002	Greek.DG	18	modern
S_Armenian-1.DG	-0.0157	-0.0163	Armenian.DG	18	modern
S_Estonian-2.DG	0.0254	-0.0123	Estonian.DG	18	modern
S_English-1.DG	0.0204	0.0059	English.DG	18	modern
S_Finnish-1.DG	0.0251	-0.0093	Finnish.DG	18	modern
S_Sardinian-1.DG	0.0038	0.0412	Sardinian.DG	18	modern
S_Russian-1.DG	0.0232	-0.0193	Russian.DG	18	modern
S_Basque-2.DG	0.0163	0.0313	Basque.DG	18	modern
S_Orcadian-2.DG	0.0206	0.0027	Orcadian.DG	18	modern
S_Finnish-2.DG	0.0254	-0.011	Finnish.DG	18	modern
B_French-3.DG	0.0199	0.0003	French.DG	18	modern
S_Armenian-2.DG	-0.0187	-0.0165	Armenian.DG	18	modern
S_Yemenite_Jew-1.DG	-0.0352	0.0157	Jew_Yemenite.DG	18	modern
S_Turkish-2.DG	-0.0114	-0.0168	Turkish.DG	18	modern
S_Turkish-1.DG	-0.0128	-0.0157	Turkish.DG	18	modern
S_Spanish-2.DG	0.007	0.0277	Spanish.DG	18	modern
S_Iranian-2.DG	-0.0154	-0.0239	Iranian.DG	18	modern
S_Greek-2.DG	-0.0162	-0.0157	Greek.DG	18	modern
S_Jordanian-1.DG	-0.0253	0.007	Jordanian.DG	18	modern
S_Yemenite_Jew-2.DG	-0.0341	0.0158	Jew_Yemenite.DG	18	modern
S_Orcadian-1.DG	0.0197	0.0015	Orcadian.DG	18	modern
S_Basque-1.DG	0.0145	0.0296	Basque.DG	18	modern
S_Palestinian-1.DG	-0.027	0.0062	Palestinian.DG	18	modern
S_Norwegian-1.DG	0.0227	-0.0023	Norwegian.DG	18	modern
S_Georgian-2.DG	-0.014	-0.0338	Georgian.DG	18	modern
S_Sardinian-2.DG	0.0031	0.039	Sardinian.DG	18	modern
S_Chechen-1.DG	-0.0064	-0.0411	Chechen.DG	18	modern
S_Icelandic-1.DG	0.0238	-0.0009	Icelandic.DG	18	modern
S_English-2.DG	0.019	0.0061	English.DG	18	modern
S_Palestinian-2.DG	-0.0283	0.0086	Palestinian.DG	18	modern
S_Druze-2.DG	-0.0216	-0.0009	Druze.DG	18	modern
S_Hungarian-2.DG	0.0193	0.0006	Hungarian.DG	18	modern
S_Bulgarian-1.DG	0.0063	-0.0049	Bulgarian.DG	18	modern
S_Adygei-2.DG	-0.0078	-0.0309	Adygei.DG	18	modern
S_French-2.DG	0.0145	0.0055	French.DG	18	modern
S_Palestinian-3.DG	-0.0314	0.0122	Palestinian.DG	18	modern
S_Bulgarian-2.DG	0.0038	-0.0011	Bulgarian.DG	18	modern
S_Georgian-1.DG	-0.0169	-0.0372	Georgian.DG	18	modern
S_Albanian-1.DG	0.0022	0.0054	Albanian.DG	18	modern
S_Estonian-1.DG	0.0287	-0.0119	Estonian.DG	18	modern
S_Lezgin-1.DG	-0.005	-0.0379	Lezgin.DG	18	modern
ALB126	0.0098	0.0169	Spanish	18	modern
ALB231	0.0099	0.0179	Spanish	18	modern
ALB389	0.0067	0.0152	Spanish	18	modern
ALE005	0.0071	0.0159	Spanish	18	modern
ALE009	0.0074	0.0174	Spanish	18	modern
ALE088	0.0093	0.0108	Spanish	18	modern
ALE339	0.0071	0.0134	Spanish	18	modern
ARM005	0.0087	0.0168	Spanish	18	modern
BON076	0.0083	0.0199	Spanish	18	modern
BOS010	0.0106	0.0187	Spanish	18	modern
BOS011	0.0097	0.0128	Spanish	18	modern
BOS015	0.0103	0.012	Spanish	18	modern
BOS027	0.008	0.0166	Spanish	18	modern
BOS029	0.0094	0.0171	Spanish	18	modern
CAL026	0.0085	0.0118	Spanish	18	modern
CAL053	0.0088	0.0154	Spanish	18	modern
CAL107	0.0112	0.0145	Spanish	18	modern
CAR007	0.0075	0.0126	Spanish	18	modern
CAR016	0.0103	0.0158	Spanish	18	modern
CAR023	0.0103	0.0137	Spanish	18	modern
CAR048	0.0113	0.0148	Spanish	18	modern
CAR200	0.0107	0.0201	Spanish	18	modern
CAR212	0.0057	0.0174	Spanish	18	modern
CAR256	0.0075	0.0141	Spanish	18	modern
CAR257	0.0077	0.0126	Spanish	18	modern
COD068	0.0106	0.0134	Spanish	18	modern
COD147	0.0112	0.0174	Spanish	18	modern
COM032	0.01	0.0153	Spanish	18	modern
DAN072	0.0105	0.0138	Spanish	18	modern
EST038	0.0095	0.0164	Spanish	18	modern
EST093	0.0084	0.0167	Spanish	18	modern
FER007	0.0092	0.0145	Spanish	18	modern
FER015	0.0091	0.0164	Spanish	18	modern
FER023	0.0066	0.0188	Spanish	18	modern
FER033	0.0115	0.0188	Spanish	18	modern
FER039	0.009	0.017	Spanish	18	modern
FER052	0.0083	0.0177	Spanish	18	modern
FER054	0.0059	0.0168	Spanish	18	modern
FER097	0.0076	0.0149	Spanish	18	modern
FER101	0.0112	0.0182	Spanish	18	modern
FOR066	0.0101	0.0175	Spanish	18	modern
FOR067	0.009	0.0152	Spanish	18	modern
FOR094	0.0058	0.0133	Spanish	18	modern
GRA011	0.01	0.0167	Spanish	18	modern
GRA016	0.0089	0.0155	Spanish	18	modern
GRA020	0.0095	0.0174	Spanish	18	modern
GRA029	0.0104	0.0129	Spanish	18	modern
GRA035	0.0113	0.0178	Spanish	18	modern
GRA135	0.0083	0.0135	Spanish	18	modern
GUL190	0.01	0.0118	Spanish	18	modern
GUS007	0.0063	0.0146	Spanish	18	modern
GUS008	0.0079	0.0144	Spanish	18	modern
GUS014	0.0099	0.0122	Spanish	18	modern
GUS029	0.008	0.0131	Spanish	18	modern
GUS036	0.0093	0.0141	Spanish	18	modern
GUS040	0.0093	0.0173	Spanish	18	modern
GUS119	0.0085	0.014	Spanish	18	modern
GUS199	0.007	0.0151	Spanish	18	modern
GUS202	0.0103	0.0136	Spanish	18	modern
GUS203	0.0071	0.0136	Spanish	18	modern
MAS003	0.0098	0.0153	Spanish	18	modern
MAS016	0.0102	0.0117	Spanish	18	modern
MAS064	0.0067	0.0164	Spanish	18	modern
MAY035	0.009	0.0153	Spanish	18	modern
MEL022	0.0072	0.015	Spanish	18	modern
MIQ133	0.0105	0.0089	Spanish	18	modern
MOR061	0.0091	0.0123	Spanish	18	modern
MOR068	0.011	0.0132	Spanish	18	modern
MST073	0.0107	0.0129	Spanish	18	modern
MST075	0.0112	0.0152	Spanish	18	modern
NAC135	0.0083	0.0178	Spanish	18	modern
PIT001	0.0077	0.0179	Spanish	18	modern
PON058	0.0092	0.0134	Spanish	18	modern
RAG111	0.0081	0.0175	Spanish	18	modern
REI087	0.0109	0.0163	Spanish	18	modern
RIC076	0.0105	0.0157	Spanish	18	modern
RIC106	0.0087	0.0126	Spanish	18	modern
ROB016	0.0085	0.0091	Spanish	18	modern
ROB116	0.0094	0.0159	Spanish	18	modern
ROB127	0.0096	0.0144	Spanish	18	modern
ROI027	0.0084	0.0142	Spanish	18	modern
ROI042	0.0099	0.0147	Spanish	18	modern
ROI096	0.0074	0.0139	Spanish	18	modern
ROS005	0.0107	0.0171	Spanish	18	modern
ROS008	0.0092	0.0184	Spanish	18	modern
ROS025	0.0104	0.0133	Spanish	18	modern
SAB009	0.0072	0.013	Spanish	18	modern
SAB014	0.0103	0.0156	Spanish	18	modern
SAB019	0.0083	0.015	Spanish	18	modern
SAB131	0.0083	0.0174	Spanish	18	modern
SAB137	0.0108	0.015	Spanish	18	modern
SER011	0.0098	0.0155	Spanish	18	modern
SER015	0.01	0.0138	Spanish	18	modern
SER018	0.0106	0.0119	Spanish	18	modern
SER022	0.0106	0.0132	Spanish	18	modern
SER027	0.0108	0.0156	Spanish	18	modern
SER064	0.0079	0.0145	Spanish	18	modern
SLA017	0.0071	0.0187	Spanish	18	modern
SLM078	0.009	0.0145	Spanish	18	modern
SOL051	0.0088	0.0149	Spanish	18	modern
SOL053	0.0085	0.0155	Spanish	18	modern
SOL083	0.0113	0.0133	Spanish	18	modern
SOL084	0.008	0.0172	Spanish	18	modern
STC091	0.0108	0.016	Spanish	18	modern
VID003	0.0097	0.0132	Spanish	18	modern
VID014	0.0112	0.0159	Spanish	18	modern
VID016	0.013	0.0127	Spanish	18	modern
VID037	0.0119	0.0152	Spanish	18	modern
VID044	0.0105	0.0133	Spanish	18	modern
VID048	0.0103	0.0163	Spanish	18	modern
VID057	0.0106	0.0169	Spanish	18	modern
EIV009_2	0.0085	0.0151	Spanish	18	modern
EIV010_2	0.0075	0.0151	Spanish	18	modern
EIV011_2	0.0082	0.0169	Spanish	18	modern
EIV001_2	0.0055	0.0159	Spanish	18	modern
EIV004_2	0.0077	0.0144	Spanish	18	modern
EIV012_2	0.0081	0.0188	Spanish	18	modern
EIV013_2	0.0093	0.0163	Spanish	18	modern
EIV014_2	0.0079	0.017	Spanish	18	modern
EIV015_2	0.0093	0.0191	Spanish	18	modern
Adg-185	-0.0078	-0.0298	Adygei	18	modern
Adg-192	-0.0053	-0.0307	Adygei	18	modern
Adg-194	-0.0054	-0.0299	Adygei	18	modern
Adg-222	-0.0022	-0.0248	Adygei	18	modern
Adg-224	-0.0064	-0.0302	Adygei	18	modern
Adg-226	-0.0102	-0.0335	Adygei	18	modern
Adg-227	-0.0092	-0.0329	Adygei	18	modern
Adg-238	-0.0054	-0.0313	Adygei	18	modern
GEO-002	-0.0142	-0.0169	Georgian	18	modern
GEO-005	-0.0126	-0.0199	Georgian	18	modern
GEO-010	-0.0155	-0.0194	Georgian	18	modern
GEO-015	-0.0151	-0.0224	Georgian	18	modern
GEO-020	-0.0146	-0.0202	Georgian	18	modern
GEO-028	-0.0123	-0.0262	Georgian	18	modern
GEO-031	-0.0143	-0.0238	Georgian	18	modern
GEO-032	-0.0143	-0.0226	Georgian	18	modern
GEO-039	-0.0137	-0.0289	Georgian	18	modern
GEO-051	-0.0137	-0.0255	Georgian	18	modern
GEO-061	-0.0149	-0.029	Georgian	18	modern
GEO-082	-0.0145	-0.0292	Georgian	18	modern
GEO001	-0.0154	-0.0236	Georgian	18	modern
lpgh-303	-0.0059	-0.03	Adygei	18	modern
MOE-001	0.0202	-0.0158	Mordovian	18	modern
MOE-002	0.0207	-0.0175	Mordovian	18	modern
MOE-010	0.0195	-0.018	Mordovian	18	modern
MOE-014	0.0174	-0.0172	Mordovian	18	modern
MOE-015	0.0202	-0.0157	Mordovian	18	modern
MOE-020	0.0192	-0.0161	Mordovian	18	modern
MOE-025	0.0189	-0.019	Mordovian	18	modern
MOE-036	0.0204	-0.0186	Mordovian	18	modern
MOE-043	0.0201	-0.0184	Mordovian	18	modern
MOE-045	0.0212	-0.0193	Mordovian	18	modern
MOE-433	0.0189	-0.0113	Mordovian	18	modern
MOE-445	0.0196	-0.0184	Mordovian	18	modern
MOE-450	0.0197	-0.0146	Mordovian	18	modern
MOE-451	0.0223	-0.0155	Mordovian	18	modern
MOE-452	0.0197	-0.0154	Mordovian	18	modern
MOE-455	0.0204	-0.0155	Mordovian	18	modern
MOE-475	0.0214	-0.0153	Mordovian	18	modern
MOE-485	0.0215	-0.0148	Mordovian	18	modern
MOE-491	0.0194	-0.0165	Mordovian	18	modern
MOE-492	0.0213	-0.0181	Mordovian	18	modern
MOE-495	0.0205	-0.0134	Mordovian	18	modern
MOE-497	0.0204	-0.0164	Mordovian	18	modern
Rbgp-200	0.02	-0.0088	Russian	18	modern
Rbgp-201	0.0205	-0.0089	Russian	18	modern
Rbgp-203	0.018	-0.0085	Russian	18	modern
Rbgp-205	0.0212	-0.0087	Russian	18	modern
Rkbo-12	0.0221	-0.0097	Russian	18	modern
Rkbo-16	0.0212	-0.0109	Russian	18	modern
Rkbo-44	0.0215	-0.0091	Russian	18	modern
Rkbo-58	0.0222	-0.0089	Russian	18	modern
Rksh-402	0.0213	-0.0149	Russian	18	modern
Rksh-405	0.0196	-0.0095	Russian	18	modern
Rksh-407	0.0191	-0.0125	Russian	18	modern
Rksh-412	0.022	-0.0105	Russian	18	modern
Rkuch-03	0.0204	-0.008	Russian	18	modern
Rkuch-05	0.0227	-0.0106	Russian	18	modern
Rkuch-53	0.0179	-0.0091	Russian	18	modern
Rkuch-58	0.0203	-0.0095	Russian	18	modern
Rorl-102	0.0209	-0.0109	Russian	18	modern
Rorl-110	0.0201	-0.0099	Russian	18	modern
Rorl-114	0.0195	-0.0106	Russian	18	modern
Rorl-155	0.0198	-0.0093	Russian	18	modern
Rps-002	0.022	-0.0098	Russian	18	modern
Rps-004	0.0247	-0.0099	Russian	18	modern
Rps-006	0.0249	-0.0086	Russian	18	modern
Rps-012	0.0239	-0.0078	Russian	18	modern
Rps-090	0.0238	-0.01	Russian	18	modern
Rps-091	0.021	-0.0078	Russian	18	modern
Rps-098	0.0224	-0.0107	Russian	18	modern
Rrzm-08	0.0201	-0.0103	Russian	18	modern
Rrzm-10	0.0206	-0.0103	Russian	18	modern
Rrzm-13	0.0197	-0.0136	Russian	18	modern
Rrzm-16	0.0207	-0.0116	Russian	18	modern
Rrzm-83	0.0198	-0.0119	Russian	18	modern
Rrzs-3	0.0223	-0.0101	Russian	18	modern
Rrzs-7	0.0212	-0.0122	Russian	18	modern
Rrzs-11	0.0209	-0.012	Russian	18	modern
Rrzs-32	0.0221	-0.0105	Russian	18	modern
Rrzs-58	0.019	-0.0144	Russian	18	modern
Rrzs-66	0.0208	-0.012	Russian	18	modern
Rrzs-88	0.02	-0.0115	Russian	18	modern
Rsm-103	0.0214	-0.0089	Russian	18	modern
Rsm-109	0.0226	-0.0091	Russian	18	modern
Rsm-166	0.0219	-0.0093	Russian	18	modern
Rsm-171	0.0227	-0.0106	Russian	18	modern
Rsm-176	0.0197	-0.011	Russian	18	modern
Rsm-179	0.0201	-0.0096	Russian	18	modern
Rsm-181	0.0218	-0.0087	Russian	18	modern
RYAR-173	0.023	-0.0084	Russian	18	modern
RYAR-223	0.023	-0.0113	Russian	18	modern
RYAR-232	0.0215	-0.0111	Russian	18	modern
Shap-55	-0.0079	-0.0294	Adygei	18	modern
Shap-156	-0.0077	-0.0309	Adygei	18	modern
Shap-225	-0.0076	-0.0292	Adygei	18	modern
UKR-1283	0.0186	-0.006	Ukrainian	18	modern
UKR-1291	0.0206	-0.0068	Ukrainian	18	modern
UKR-1292	0.0206	-0.0084	Ukrainian	18	modern
UKR-1377	0.0203	-0.008	Ukrainian	18	modern
YY-2	-0.007	-0.0303	Adygei	18	modern
YY-18	-0.0059	-0.0296	Adygei	18	modern
YY-36	-0.0074	-0.033	Adygei	18	modern
Lib.L.5231_MD8_NALL_deam.bam	0.0481	0.0287	Covaron	18	SP.C.5546
Lib.L.5232_MD8_NALL_deam.bam	0.0526	0.017	Covaron	18	SP.C.5547
S_Jordanian-2	-0.0269	0.006	Jordanian	18	modern
S_Spanish-1	0.0097	0.0219	Spanish	18	modern
S_Jordanian-3	-0.0243	0.0043	Jordanian	18	modern
S_Adygei-1	-0.0048	-0.0382	Adygei	18	modern
S_French-1	0.0114	0.0085	French	18	modern
S_Bergamo-1	0.0065	0.0147	Italian_North	18	modern
S_BedouinB-1	-0.0405	0.0341	BedouinB	18	modern
S_Iraqi_Jew-2	-0.022	-0.0065	Jew_Iraqi	18	modern
S_BedouinB-2	-0.0379	0.0257	BedouinB	18	modern
S_Druze-1	-0.0212	-0.0019	Druze	18	modern
S_Russian-2	0.0249	-0.0186	Russian	18	modern
S_Hungarian-1	0.0164	-0.0018	Hungarian	18	modern
S_Abkhasian-1	-0.0128	-0.0312	Abkhasian	18	modern
S_Iranian-1	-0.0197	-0.0344	Iranian	18	modern
S_Icelandic-2	0.0203	0.0002	Icelandic	18	modern
S_Finnish-3	0.0238	-0.009	Finnish	18	modern
S_Iraqi_Jew-1	-0.0204	-0.007	Jew_Iraqi	18	modern
S_Czech-2	0.0191	-0.0024	Czech	18	modern
S_Lezgin-2	-0.0068	-0.0291	Lezgin	18	modern
S_Greek-1	0.0031	-0.002	Greek	18	modern
S_Armenian-1	-0.0157	-0.0163	Armenian	18	modern
S_Estonian-2	0.0254	-0.0123	Estonian	18	modern
S_English-1	0.0204	0.0059	English	18	modern
S_Finnish-1	0.0251	-0.0093	Finnish	18	modern
S_Sardinian-1	0.0038	0.0412	Sardinian	18	modern
S_Russian-1	0.0232	-0.0193	Russian	18	modern
S_Basque-2	0.0163	0.0313	Basque	18	modern
S_Orcadian-2	0.0206	0.0027	Orcadian	18	modern
S_Finnish-2	0.0254	-0.011	Finnish	18	modern
S_Armenian-2	-0.0187	-0.0165	Armenian	18	modern
S_Yemenite_Jew-1	-0.0352	0.0157	Jew_Yemenite	18	modern
S_Turkish-2	-0.0114	-0.0168	Turkish	18	modern
S_Turkish-1	-0.0128	-0.0157	Turkish	18	modern
S_Spanish-2	0.007	0.0277	Spanish	18	modern
S_Iranian-2	-0.0154	-0.0239	Iranian	18	modern
S_Greek-2	-0.0162	-0.0157	Greek	18	modern
S_Jordanian-1	-0.0253	0.007	Jordanian	18	modern
S_Yemenite_Jew-2	-0.0341	0.0158	Jew_Yemenite	18	modern
S_Orcadian-1	0.0197	0.0015	Orcadian	18	modern
S_Basque-1	0.0145	0.0296	Basque	18	modern
S_Palestinian-1	-0.027	0.0062	Palestinian	18	modern
S_Norwegian-1	0.0227	-0.0023	Norwegian	18	modern
S_Georgian-2	-0.014	-0.0338	Georgian	18	modern
S_Sardinian-2	0.0031	0.039	Sardinian	18	modern
S_Chechen-1	-0.0064	-0.0411	Chechen	18	modern
S_Abkhasian-2	-0.0129	-0.0262	Abkhasian	18	modern
S_Icelandic-1	0.0238	-0.0009	Icelandic	18	modern
S_English-2	0.019	0.0061	English	18	modern
S_Palestinian-2	-0.0283	0.0086	Palestinian	18	modern
S_Druze-2	-0.0216	-0.0009	Druze	18	modern
S_Hungarian-2	0.0193	0.0006	Hungarian	18	modern
S_Bulgarian-1	0.0063	-0.0049	Bulgarian	18	modern
S_Adygei-2	-0.0078	-0.0309	Adygei	18	modern
S_French-2	0.0145	0.0055	French	18	modern
S_Palestinian-3	-0.0314	0.0122	Palestinian	18	modern
S_Bulgarian-2	0.0038	-0.0011	Bulgarian	18	modern
S_Georgian-1	-0.0169	-0.0372	Georgian	18	modern
S_Albanian-1	0.0022	0.0054	Albanian	18	modern
S_Estonian-1	0.0287	-0.0119	Estonian	18	modern
S_Lezgin-1	-0.005	-0.0379	Lezgin	18	modern
Stuttgart_p	-0.0034	0.0313	Stuttgart_p	18	ancient
Loschbour_snpAD	0.0573	0.0313	Loschbour	18	ancient
UstIshim_snpAD	-0.0195	-0.026	UstIshim	18	ancient
BerryAuBac_published	0.0387	0.0398	BerryAuBac	18	ancient
GoyetQ116-1_published	0.0016	0.0026	GoyetQ116_1	18	ancient
Rigney1_published_d	0.0122	0.0173	Rigney1	18	ancient
Burkhardtshohle_published_d	0.0125	0.0161	Burkhardtshohle	18	ancient
Rochedane_published	0.0423	0.037	Rochedane	18	ancient
GoyetQ-2	0.0178	0.0161	GoyetQ2	18	ancient
I0585	0.0434	0.0221	LaBrana1	18	ancient
I0211	0.0399	-0.0241	Karelia	18	ancient
I1507	0.0496	0.0229	Hungary_EN_HG_Koros	18	ancient
MA1.SG	0.0159	-0.0475	Malta1	18	ancient
AfontovaGora2.SG	0.0213	-0.0309	AfontovaGora2	18	ancient
StoraForvar11.SG	0.0272	0.0074	Sweden_Mes	18	ancient
Villabruna	0.0436	0.0387	Villabruna	18	ancient
Vestonice16	0.0062	0.0037	Vestonice16	18	ancient
Kostenki14	-0.0036	-0.0061	Kostenki14	18	ancient
Ostuni1_d	0.0072	0.0052	Ostuni1	18	ancient
ElMiron_d	0.0274	0.0211	ElMiron	18	ancient
AfontovaGora3_d	0.0178	-0.0436	AfontovaGora3	18	ancient
I1577	0.0084	0.0063	KremsWA3	18	ancient
I2158	0.0541	0.0352	OrienteC	18	ancient
Bichon.SG	0.0526	0.0316	Bichon	18	ancient
KK1.SG	-0.0185	-0.0537	Kotias	18	ancient
SATP.SG	-0.02	-0.0549	Satsurblia	18	ancient
I1763	0.0388	-0.015	Ukraine_Mes	18	ancient
I1819	0.0395	-0.0112	Ukraine_Mes	18	ancient
I1960	0.0257	-0.0543	Tyumen	18	ancient
I3025	0.0514	0.0336	KentsCavern	18	ancient
Tianyuan	-0.0165	-0.0455	Tianyuan	18	ancient
I4081_published	0.0467	0.0144	Romania_IronGates	18	ancient
I4432	0.0518	0.0135	Latvia_HG	18	ancient
I4438	0.0482	0.0088	Latvia_HG	18	ancient
I4439	0.0508	0.0132	Latvia_HG	18	ancient
I4551	0.0477	0.0053	Latvia_HG	18	ancient
I4552	0.0501	0.0114	Latvia_HG	18	ancient
I4553	0.0496	0.012	Latvia_HG	18	ancient
I4628	0.0489	0.0089	Latvia_HG	18	ancient
I4655_published	0.0496	0.0165	Romania_IronGates	18	ancient
I4657_published	0.0471	0.0131	Serbia_IronGates	18	ancient
I1733	0.0387	-0.014	Ukraine_Mes	18	ancient
I1737_published	0.0374	-0.0116	Ukraine_Mes	18	ancient
I1875	0.0522	0.0275	Croatia_Mes	18	ancient
I4595	0.0488	0.0109	Latvia_HG	18	ancient
I4596	0.0503	0.0119	Latvia_HG	18	ancient
I4630	0.0457	0	Latvia_HG	18	ancient
I4632	0.0484	0.0086	Latvia_HG	18	ancient
I4871	0.051	0.0172	Serbia_IronGates	18	ancient
I4872	0.0503	0.0146	Serbia_IronGates	18	ancient
I4873	0.0514	0.0226	Serbia_IronGates	18	ancient
I4874	0.0508	0.0198	Serbia_IronGates	18	ancient
I4875	0.0517	0.0191	Serbia_IronGates	18	ancient
I4876	0.0495	0.0216	Serbia_IronGates	18	ancient
I4877	0.052	0.0224	Serbia_IronGates	18	ancient
I4878	0.048	0.0183	Serbia_IronGates	18	ancient
I4880	0.0479	0.0181	Serbia_IronGates	18	ancient
I4881_published	0.0503	0.0203	Serbia_IronGates	18	ancient
I4914_published	0.0494	0.0201	Serbia_IronGates	18	ancient
I4915	0.0484	0.0183	Serbia_IronGates	18	ancient
I4916	0.0469	0.0183	Serbia_IronGates	18	ancient
I4917	0.0503	0.0152	Serbia_IronGates	18	ancient
I5233	0.0495	0.0178	Serbia_IronGates	18	ancient
I5234	0.0488	0.0203	Serbia_IronGates	18	ancient
I5235	0.0468	0.0186	Serbia_IronGates	18	ancient
I5236	0.0486	0.0206	Serbia_IronGates	18	ancient
I5237	0.0484	0.0229	Serbia_IronGates	18	ancient
I5238	0.0475	0.0172	Serbia_IronGates	18	ancient
I5239	0.0491	0.0178	Serbia_IronGates	18	ancient
I5240	0.0496	0.0197	Serbia_IronGates	18	ancient
I5242	0.0471	0.0201	Serbia_IronGates	18	ancient
I5244	0.0477	0.0206	Serbia_IronGates	18	ancient
I5771	0.0483	0.0255	Serbia_IronGates	18	ancient
I5772	0.0482	0.0165	Serbia_IronGates	18	ancient
I5773_published	0.0456	0.0192	Serbia_IronGates	18	ancient
I5876	0.0402	-0.0073	Ukraine_Mes	18	ancient
I5885_published	0.0421	-0.0048	Ukraine_Mes	18	ancient
I5401	0.0474	0.0164	Serbia_IronGates	18	ancient
I5402	0.0494	0.0178	Serbia_IronGates	18	ancient
I5407	0.0509	0.0215	Serbia_IronGates	18	ancient
I5408	0.0463	0.016	Romania_IronGates	18	ancient
I5411	0.0491	0.0161	Romania_IronGates	18	ancient
Chan.SG	0.0351	0.0252	Chan	18	ancient
M95.SG	0.0423	0.0174	Romania_IronGates	18	ancient
M96.SG	0.045	0.0168	Romania_IronGates	18	ancient
OC.SG	0.0422	0.0206	Romania_IronGates	18	ancient
I6744	0.0439	0.0226	Aveline_9	18	ancient
I6745	0.0521	0.0277	Aveline_3	18	ancient
I6754	0.0536	0.0324	Ogof_yr_ychen	18	ancient
I6767	0.0549	0.0316	Cheddar	18	ancient
I4582	0.0479	0.0167	Romania_IronGates	18	ancient
I4607	0.0482	0.017	Romania_IronGates	18	ancient
I4660	0.0458	0.0137	Serbia_IronGates	18	ancient
I4870	0.0515	0.0211	Serbia_IronGates	18	ancient
Chaudardes1_d	0.0432	0.0422	Chaudardes	18	ancient
Ranchot88_d	0.0429	0.0422	Ranchot88	18	ancient
Sunghir1.SG	0.0012	-0.0086	Sunghir1	18	ancient
Sunghir2.SG	0.0016	-0.0081	Sunghir2	18	ancient
Sunghir3.SG	0.0008	-0.0064	Sunghir3	18	ancient
Sunghir4.SG	-0.0019	-0.0064	Sunghir4	18	ancient
Hum1.SG	0.0347	-0.005	Norway_Mes	18	ancient
Hum2.SG	0.0406	-0.0043	Norway_Mes	18	ancient
SBj.SG	0.0431	0.0028	Sweden_Mes	18	ancient
SF11.SG	0.025	0.0059	Sweden_Mes	18	ancient
SF12.SG	0.0479	0.0004	Sweden_Mes	18	ancient
SF9.SG	0.0406	0.0079	Sweden_Mes	18	ancient
MotalaAA	0.0431	0.0023	Motala_HG	18	ancient
Spiginas4	0.0492	0.0212	Lithuania_Mes	18	ancient
Sidelkino.SG	0.0342	-0.0211	Sidelkino	18	ancient
BAL051_merged	0.0413	0.0272	Balma_Guilanya	18	ancient
CMS001_merged	0.0343	0.0252	Moita_do_Sebastiao	18	ancient
ZBC_IPB001.B-C0101_Luk2-Pinarbasi	-0.0016	0.0339	Turkey_Epipaleolithic	18	ancient
Kolyma_River.SG	0	-0.0687	Kolyma	18	ancient
R11.SG	0.0555	0.0384	Italy_Mes	18	ancient
R15.SG	0.0578	0.0403	Italy_Mes	18	ancient
R7.SG	0.0572	0.0376	Italy_Mes	18	ancient
PER503.SG	0.053	0.0334	NouvelleAquitaine_Mes	18	ancient
PER3023.SG	0.053	0.0377	NouvelleAquitaine_Mes	18	ancient
BDB001	0.0548	0.0296	Germany_Mes	18	ancient
BOT004	0.0508	0.0277	Germany_Mes	18	ancient
BOT005	0.0555	0.0328	Germany_Mes	18	ancient
UKY001	-0.0007	-0.0737	UstKyakhta_3	18	ancient
salkhit1.SG	-0.0151	-0.0389	Salkhit	18	ancient
KAR001.SG	0.0313	-0.0255	Vologda_Veretye_Mes	18	ancient
I10899_published_d	0.0316	0.0288	Car1	18	ancient
NE20	-0.0253	-0.044	AmurRiver_Pal	18	ancient
NE56	-0.0185	-0.0654	AmurRiver_LPal	18	ancient
NE34	-0.0166	-0.0689	AmurRiver_LPal	18	ancient
NE5	-0.0157	-0.0697	AmurRiver_LPal	18	ancient
NE1	-0.0198	-0.0633	AmurRiver_LPal	18	ancient
NE8	-0.0205	-0.0643	AmurRiver_Mes	18	ancient
NE3	-0.0185	-0.0676	AmurRiver_Mes	18	ancient
NE4	-0.0173	-0.0668	AmurRiver_Mes	18	ancient
PM1	-0.0004	0.0016	Muierii1	18	ancient
I4971	0.0457	0.0227	Hungary_EN_HG_Koros	18	ancient
Canes.SG	0.042	0.0265	Canes	18	ancient
I4434	0.0511	0.0105	Latvia_HG	18	ancient
I4550	0.0528	0.0143	Latvia_HG	18	ancient
ZlatyKun_c	-0.0281	-0.0241	ZlatyKun	18	ancient
BachoKiro_F6_620	-0.0306	-0.025	BachoKiro_F6_620	18	ancient
BachoKiro_BB7_240_deam	-0.0306	-0.0245	BachoKiro_BB7_240	18	ancient
BachoKiro_CC7_335_deam	-0.0338	-0.0141	BachoKiro_CC7_335	18	ancient
I4440	0.0472	0.0094	Latvia_HG	18	ancient
I4626	0.0479	0.011	Latvia_HG	18	ancient
Popovo2	0.0357	-0.0215	Popovo_HG	18	ancient
BachoKiro_BK1653	-0.0051	0.0146	BachoKiro_BK1653	18	ancient
SC112_dp	0.052	0.0326	Kendricks	18	ancient
Falkenstein.new	0.054	0.0327	Falkenstein	18	ancient
Iboussieres25-1.new	0.0524	0.0282	Iboussieres25_1	18	ancient
Iboussieres31-2.new	0.0524	0.0233	Iboussieres31_2	18	ancient
Bockstein	0.0437	0.0204	Bockstein	18	ancient
GoyetQ376-19	0.0113	0.0002	GoyetQ376_19	18	ancient
WOL001.A0101.TF1.1	0.0481	0.0228	Wollersdorf	18	ancient
AMI002.A0102	0.049	0.0244	HouAmieva2	18	ancient
AAT001.A0101	0.055	0.0293	AbriDesAuturs	18	ancient
DLV005.A0101	0.0091	0.0012	Vestonice15	18	ancient
DLV006.A0101	0.0086	0.0006	Vestonice14	18	ancient
FRM001.A0101	0.0537	0.0306	Farman	18	ancient
GFW001.A0101	0.0543	0.0264	GrossFredenwalde_A	18	ancient
GFW004.A0101	0.053	0.0245	GrossFredenwalde_A	18	ancient
KVH002.A0101	0.0349	-0.0294	Karavaikha	18	ancient
MAF001.E0101	0.0545	0.0367	Maisons_Alfort	18	ancient
MN2001.A0101	0.0407	-0.0229	Minino_A	18	ancient
MN2002.A0101	0.0402	-0.024	Minino_A	18	ancient
MN2003.A0101	0.0396	-0.0264	Minino_A	18	ancient
MNN003.A0101	0.0405	-0.0118	Minino_C	18	ancient
MNN004.A0101	0.0431	-0.0229	Minino_C	18	ancient
MNN005.A0101	0.0409	-0.024	Minino_A	18	ancient
MNN006.A0101	0.0422	-0.0231	Minino_A	18	ancient
MNN007.A0101	0.0419	-0.0234	Minino_A	18	ancient
ORM001.B0101	0.003	0.0022	Ormesson	18	ancient
STO001.A0101	0.0503	0.0364	SanTeodoro	18	ancient
GFW005.A0101	0.0558	0.0223	GrossFredenwalde_B	18	ancient
OKL001.A0101	0.0531	0.0307	Oberkassel_D999	18	ancient
OKL002.A0101	0.0537	0.0299	Oberkassel_D998	18	ancient
DRI001.A0101	0.0554	0.0262	Drigge	18	ancient
FRL006.A0101	0.0083	-0.0005	Fournol	18	ancient
AC16	0.0578	0.0364	AreneCandide	18	ancient
DOG001	0.0565	0.0315	Doggerland	18	ancient
DOG002	0.0585	0.0307	Doggerland	18	ancient
DOG003	0.0518	0.0291	Doggerland	18	ancient
GFW002.003	0.0529	0.0246	GrossFredenwalde_A	18	ancient
KRZ001	0.0454	0.0209	Krzyz	18	ancient
KVH001	0.031	-0.0272	Karavaikha	18	ancient
MNN001.002	0.0352	-0.0271	Minino_B	18	ancient
PA12	0.0101	0.0009	Paglicci12	18	ancient
PIN004	0.0202	0.0177	Pincevent	18	ancient
LMA001.A0101.pmd	0.0336	0.0173	LaMarche	18	ancient
DOG004.pmd	0.0529	0.0238	Doggerland	18	ancient
DOG006.pmd	0.0517	0.0272	Doggerland	18	ancient
DOG007.pmd	0.0528	0.0272	Doggerland	18	ancient
DOG009.pmd	0.0476	0.0222	Doggerland	18	ancient
DOG010.pmd	0.0448	0.0286	Doggerland	18	ancient
GOY009.pmd	0.0162	0.002	GoyetQ2878_18	18	ancient
MAZ003.pmd	0.0177	0.0084	Maszycka_1_5	18	ancient
WCX002.pmd	0.0523	0.0282	WaulsortCaverneX_S10	18	ancient
WCX004.pmd	0.0535	0.0271	WaulsortCaverneX_S7	18	ancient
GER003	0.0113	-0.0018	Serinya33	18	ancient
PRD001.A0101	0.0492	0.0235	Pradis	18	ancient
RIP001.A0101	0.0567	0.0286	RiparoTagliente2	18	ancient
CRN001.A0101	0.041	0.023	CasaCorona1	18	ancient
CRN002.A0101	0.0402	0.0234	CasaCorona2	18	ancient
DOB001.A0101	0.0563	0.0269	Urdhoehle	18	ancient
GFW008.A0101	0.0525	0.0247	GrossFredenwalde_A	18	ancient
Paglicci133.pmd	0.0007	0.0068	Paglicci133	18	ancient
Oase1_mh	-0.032	-0.024	Oase1	18	ancient
Den_pendant	0.0134	-0.0413	Den_pendant	18	ancient
UOO012.A0101	0.0362	-0.0315	Karelia	18	ancient
UOO033.A0101	0.0384	-0.0268	Karelia	18	ancient
UOO037.A0101	0.038	-0.0318	Karelia	18	ancient
UOO047.A0101	0.0367	-0.0251	Karelia	18	ancient
UOO049.A0101	0.0334	-0.0295	Karelia	18	ancient
UOO051.A0101	0.037	-0.0287	Karelia	18	ancient
UOO052.A0101	0.0338	-0.0314	Karelia	18	ancient
UOO053.A0101	0.0361	-0.029	Karelia	18	ancient
UOO059.A0101	0.0361	-0.0221	Karelia	18	ancient
VSL004.A0101	0.0394	-0.01	Ukraine_Mes	18	ancient
UOO004.A0101	0.0321	-0.0236	Karelia	18	ancient
UOO015.A0101	0.0368	-0.0345	Karelia	18	ancient
UOO023	0.0377	-0.0306	Karelia	18	ancient
UOO025.A0101	0.0378	-0.029	Karelia	18	ancient
UOO029.A0101	0.0316	-0.0318	Karelia	18	ancient
UOO035.056	0.0363	-0.0321	Karelia	18	ancient
VSL002	0.0421	-0.0138	Ukraine_Mes	18	ancient
VSL003	0.0383	-0.0134	Ukraine_Mes	18	ancient
UzOO77	0.037	-0.0307	Karelia	18	ancient
UZZ5054_noUDG	0.0474	0.045	Sicily_LateMes	18	ancient
UZZ4446_noUDG	0.0424	0.0327	Sicily_LateMes_Castelnovian	18	ancient
UZZ026_noUDG	0.0337	0.0319	Sicily_EarlyMes	18	ancient
UZZ040_noUDG	0.0336	0.0372	Sicily_LateMes_Castelnovian	18	ancient
UZZ069_noUDG	0.0451	0.0259	Sicily_LateMes_Castelnovian	18	ancient
UZZ071_noUDG	0.0483	0.0356	Sicily_LateMes	18	ancient
UZZ079_noUDG	0.0505	0.0311	Sicily_LateMes_Castelnovian	18	ancient
UZZ080_noUDG	0.0475	0.0331	Sicily_LateMes_Castelnovian	18	ancient
UZZ081_noUDG	0.0479	0.0341	Sicily_LateMes_Castelnovian	18	ancient
UZZ082_noUDG	0.0479	0.0364	Sicily_LateMes_Castelnovian	18	ancient
UZZ088_noUDG	0.0479	0.0346	Sicily_LateMes	18	ancient
UZZ096_noUDG	0.0441	0.0442	Sicily_EarlyMes	18	ancient
I1734	0.04	-0.0032	Ukraine_Mes	18	ancient
I1736	0.0432	-0.0045	Ukraine_Mes	18	ancient
MLZ053	0.0126	0.0062	Malalmuerzo	18	ancient
Yana_old_snpAD	-0.0006	-0.0246	Yana_old	18	ancient
Yana_old2_snpAD	-0.0024	-0.0216	Yana_old2	18	ancient
I0231	0.0177	-0.0341	Russia_Samara_EBA_Yamnaya	18	ancient
I0108	0.0154	0.0109	Germany_BellBeaker	18	ancient
I0111	0.0152	0.0026	Germany_BellBeaker	18	ancient
I0112	0.0187	0.0017	Germany_BellBeaker	18	ancient
I0113	0.0154	0.0116	Germany_BellBeaker	18	ancient
I0806	0.0182	-0.0052	Germany_BellBeaker	18	ancient
I1530	0.0146	0.0032	Germany_BellBeaker_1d.rel.I0111	18	ancient
I0805	0.0178	-0.0004	Germany_BellBeaker_contam	18	ancient
I0060	0.0126	0.0047	Germany_BellBeaker	18	ancient
I0059	0.018	0.0001	Germany_BenzigerodeHeimburg_LN	18	ancient
I0171	0.012	-0.0074	Germany_BenzigerodeHeimburg_LN	18	ancient
I0049	0.0174	-0.0162	Germany_CordedWare	18	ancient
I0103	0.0185	-0.0149	Germany_CordedWare	18	ancient
I0104	0.017	-0.017	Germany_CordedWare	18	ancient
I0106	0.0165	-0.0132	Germany_CordedWare	18	ancient
I0115	0.0163	-0.0037	Germany_EBA_Unetice	18	ancient
I0116	0.0158	-0.0002	Germany_EBA_Unetice	18	ancient
I0117	0.018	0.0005	Germany_EBA_Unetice	18	ancient
I0164	0.0169	-0.0061	Germany_EBA_Unetice	18	ancient
I0803	0.0199	-0.0048	Germany_EBA_Unetice	18	ancient
I0804	0.0167	0.0067	Germany_EBA_Unetice	18	ancient
I0114	0.0148	0.0015	Germany_EBA_Unetice_brother.I0117	18	ancient
I0047	0.0165	-0.0001	Germany_EBA_Unetice	18	ancient
I0022	-0.007	0.0338	Germany_EN_LBK	18	ancient
I0025	-0.0062	0.035	Germany_EN_LBK	18	ancient
I0026	-0.0082	0.0351	Germany_EN_LBK	18	ancient
I0054	-0.0037	0.0311	Germany_EN_LBK	18	ancient
I0056	-0.0036	0.0358	Germany_EN_LBK	18	ancient
I0100	-0.0035	0.035	Germany_EN_LBK	18	ancient
I0795	-0.004	0.0389	Germany_EN_LBK	18	ancient
I0797	-0.0069	0.0317	Germany_EN_LBK	18	ancient
I0046	-0.0035	0.0326	Germany_EN_LBK	18	ancient
I0048	-0.0076	0.0299	Germany_EN_LBK	18	ancient
I0057	-0.0067	0.033	Germany_EN_LBK	18	ancient
I0659	-0.0046	0.0356	Germany_EN_LBK	18	ancient
I0821	-0.0035	0.0322	Germany_EN_LBK	18	ancient
I0118	0.0151	0.0049	Germany_LN_Alberstedt	18	ancient
I0550	0.0182	-0.0236	Germany_LN_Karsdorf	18	ancient
I0559	0.0071	0.0375	Germany_MN_Baalberge	18	ancient
I0560	0.008	0.0332	Germany_MN_Baalberge	18	ancient
I0807	0.0032	0.0431	Germany_MN_Baalberge	18	ancient
I0172	0.0052	0.0366	Germany_MN_Esperstedt	18	ancient
I0551	0.0038	0.0413	Germany_MN_Salzmuende	18	ancient
I0800	0.0038	0.0312	Germany_MN_Salzmuende	18	ancient
I0802	0.0062	0.0407	Germany_MN_Salzmuende	18	ancient
I0174	-0.0062	0.0362	Hungary_EN_Starcevo_1	18	ancient
I0176	-0.0047	0.0309	Hungary_MN_LBK	18	ancient
I0061.SG	0.039	-0.0328	Russia_Karelia_HG.SG	18	ancient
I0357	0.0172	-0.0327	Russia_Samara_EBA_Yamnaya	18	ancient
I0370	0.0187	-0.035	Russia_Samara_EBA_Yamnaya	18	ancient
I0429	0.0205	-0.0358	Russia_Samara_EBA_Yamnaya	18	ancient
I0438	0.0186	-0.0379	Russia_Samara_EBA_Yamnaya	18	ancient
I0439	0.0154	-0.0327	Russia_Samara_EBA_Yamnaya	18	ancient
I0441	0.0163	-0.0322	Russia_Samara_EBA_Yamnaya	18	ancient
I0443	0.017	-0.0338	Russia_Samara_EBA_Yamnaya	18	ancient
I0444	0.0178	-0.0303	Russia_Samara_EBA_Yamnaya	18	ancient
I0124	0.0341	-0.0265	Russia_Samara_HG	18	ancient
I0409	0.0022	0.0426	Spain_EN	18	ancient
I0410	0.0018	0.0443	Spain_EN	18	ancient
I0412	-0.0019	0.0394	Spain_EN	18	ancient
I0413	0.001	0.0434	Spain_EN	18	ancient
I0411	-0.0006	0.0435	Spain_EN_father.or.son.I0410	18	ancient
I0405	0.0073	0.045	Spain_MLN	18	ancient
I0406	0.0063	0.0414	Spain_MLN	18	ancient
I0407	0.007	0.0414	Spain_MLN	18	ancient
I0408	0.0098	0.0408	Spain_MLN	18	ancient
I0011	0.0458	-0.0025	Sweden_Motala_HG	18	ancient
I0012	0.0466	0.0034	Sweden_Motala_HG	18	ancient
I0013	0.0411	0.0016	Sweden_Motala_HG	18	ancient
I0014	0.0464	0.0014	Sweden_Motala_HG	18	ancient
I0015	0.0451	-0.0012	Sweden_Motala_HG	18	ancient
I0017.SG	0.045	0.0019	Sweden_Motala_HG.SG	18	ancient
#eigvals: 8.122 3.692

## Sheet: Figure5_B
Sample	Sequences X	Target sites X	Sequences Autosomes	Target sites Autosomes	Correction for target sites	Ratio (X / X+Autosome)	95%CI Min Ratio (X / X+Autosome)	95%CI Max Ratio (X / X+Autosome)
Ranis12	1134	46227	40818	1153470	0.0341777	0.701514	0.661782	0.742957
Ranis13	783	46227	61045	1153470	0.0341777	0.328664	0.306175	0.352352
SP.B.2674	9	46227	550	1153470	0.0341777	0.417837	0.19173	0.787455
SP.C.5546	147	46227	5828	1153470	0.0341777	0.638492	0.540441	0.748826
SP.C.5547	186	46227	7632	1153470	0.0341777	0.617438	0.532738	0.711513
SP.C.6810	47	46227	3725	1153470	0.0341777	0.323372	0.237964	0.429131
SP.C.6813	46	46227	1177	1153470	0.0341777	0.976129	0.718	1.2938

## Sheet: FigureS13
Sample	Family	Percent
SP.C.5429	no aDNA evidence	100
SP.C.5430	no aDNA evidence	100
SP.C.5431	no aDNA evidence	100
SP.C.5432	no aDNA evidence	100
SP.C.5433	no aDNA evidence	100
SP.C.5434	no aDNA evidence	100
SP.C.5435	no aDNA evidence	100
SP.C.5436	no aDNA evidence	100
SP.C.5437	no aDNA evidence	100
SP.C.5438	no aDNA evidence	100
SP.C.5439	no aDNA evidence	100
SP.C.5440	no aDNA evidence	100
SP.C.5441	Bovidae	35
SP.C.5441	Hyaenidae	5.8
SP.C.5441	no aDNA evidence	59.2
SP.C.5442	Cervidae	10.7
SP.C.5442	Hyaenidae	18.4
SP.C.5442	Rhinocerotidae	2.5
SP.C.5442	no aDNA evidence	68.4
SP.C.5443	no aDNA evidence	100
SP.C.5444	Bovidae	12.5
SP.C.5444	Cervidae	34.8
SP.C.5444	Hyaenidae	16.8
SP.C.5444	no aDNA evidence	35.9
SP.C.5445	Bovidae	11.5
SP.C.5445	Cervidae	55.2
SP.C.5445	Hyaenidae	16
SP.C.5445	no aDNA evidence	17.3
SP.C.5446	Bovidae	13
SP.C.5446	Cervidae	23.4
SP.C.5446	Elephantidae	7.6
SP.C.5446	Hyaenidae	18.7
SP.C.5446	no aDNA evidence	37.3
SP.C.5447	Bovidae	5.5
SP.C.5447	Cervidae	5.1
SP.C.5447	Elephantidae	57.9
SP.C.5447	Hyaenidae	7.6
SP.C.5447	no aDNA evidence	23.9
SP.C.5448	no aDNA evidence	100
#Unparsed:
Sample	Families (reads[%])
SP.C.5429	-
SP.C.5430	-
SP.C.5431	-
SP.C.5432	-
SP.C.5433	-
SP.C.5434	-
SP.C.5435	-
SP.C.5436	-
SP.C.5437	-
SP.C.5438	-
SP.C.5439	-
SP.C.5440	-
SP.C.5441	Bovidae(334[35.0%]) Hyaenidae(55[5.8%])
SP.C.5442	Cervidae(511[10.7%]) Hyaenidae(882[18.4%]) Rhinocerotidae(122[2.5%])
SP.C.5443	-
SP.C.5444	Bovidae(204[12.5%]) Cervidae(568[34.8%]) Hyaenidae(274[16.8%])
SP.C.5445	Bovidae(1597[11.5%]) Cervidae(7647[55.2%]) Hyaenidae(2212[16.0%])
SP.C.5446	Bovidae(402[13.0%]) Cervidae(727[23.4%]) Elephantidae(236[7.6%]) Hyaenidae(580[18.7%])
SP.C.5447	Bovidae(226[5.5%]) Cervidae(209[5.1%]) Elephantidae(2363[57.9%]) Hyaenidae(311[7.6%])
SP.C.5448	-

## Sheet: FigureS14
Sample	Family	Percent
SP.C.5548	Bovidae	39.5
SP.C.5548	Canidae	10.4
SP.C.5548	Cervidae	3.1
SP.C.5548	no aDNA evidence	47
SP.C.5549	Bovidae	89.4
SP.C.5549	Canidae	1.8
SP.C.5549	Cervidae	1.2
SP.C.5549	Hominidae	5.5
SP.C.5549	no aDNA evidence	2.1
SP.C.5550	Bovidae	83.3
SP.C.5550	Hominidae	13.1
SP.C.5550	no aDNA evidence	3.6
SP.C.5551	Bovidae	62.9
SP.C.5551	Canidae	10.6
SP.C.5551	Cervidae	4.2
SP.C.5551	Hominidae	20.6
SP.C.5551	no aDNA evidence	1.7
SP.C.5552	Bovidae	87.6
SP.C.5552	Canidae	2.7
SP.C.5552	Cervidae	3.8
SP.C.5552	Hominidae	3.6
SP.C.5552	no aDNA evidence	2.3
SP.C.5553	Bovidae	83.3
SP.C.5553	Canidae	9
SP.C.5553	Cervidae	1.4
SP.C.5553	Hominidae	4.4
SP.C.5553	Mustelidae	1
SP.C.5553	no aDNA evidence	0.9
SP.C.5554	Bovidae	54
SP.C.5554	Canidae	9.8
SP.C.5554	Cervidae	3.5
SP.C.5554	Gliridae	5.2
SP.C.5554	Hominidae	24.8
SP.C.5554	Suidae	1.1
SP.C.5554	no aDNA evidence	1.6
SP.C.5555	Bovidae	79
SP.C.5555	Cervidae	1.5
SP.C.5555	Suidae	17.6
SP.C.5555	no aDNA evidence	1.9
#Unparsed:
Sample	Families (reads[%])
SP.C.5548	Bovidae(953[39.5%]) Canidae(252[10.4%]) Cervidae(76[3.1%])
SP.C.5549	Bovidae(37475[89.4%]) Canidae(746[1.8%]) Cervidae(489[1.2%]) Hominidae(2296[5.5%])
SP.C.5550	Bovidae(41656[83.3%]) Hominidae(6535[13.1%])
SP.C.5551	Bovidae(13857[62.9%]) Canidae(2334[10.6%]) Cervidae(930[4.2%]) Hominidae(4544[20.6%])
SP.C.5552	Bovidae(52799[87.6%]) Canidae(1620[2.7%]) Cervidae(2275[3.8%]) Hominidae(2161[3.6%])
SP.C.5553	Bovidae(12007[83.3%]) Canidae(1299[9.0%]) Cervidae(196[1.4%]) Hominidae(633[4.4%]) Mustelidae(138[1.0%])
SP.C.5554	Bovidae(9252[54.0%]) Canidae(1684[9.8%]) Cervidae(606[3.5%]) Gliridae(891[5.2%]) Hominidae(4237[24.8%]) Suidae(180[1.1%])
SP.C.5555	Bovidae(66677[79.0%]) Cervidae(1245[1.5%]) Suidae(14821[17.6%])

## Sheet: FigureS15
Sample	Family	Percent
SP.C.5527	no aDNA evidence	100
SP.C.5528	Bovidae	7.4
SP.C.5528	Canidae	12.6
SP.C.5528	Cervidae	61.5
SP.C.5528	Hominidae	13.8
SP.C.5528	no aDNA evidence	4.7
SP.C.5529	Bovidae	4.4
SP.C.5529	Canidae	28
SP.C.5529	Cervidae	50.6
SP.C.5529	Equidae	2.3
SP.C.5529	no aDNA evidence	14.7
SP.C.5530	Bovidae	12.5
SP.C.5530	Canidae	23.8
SP.C.5530	Cervidae	13.3
SP.C.5530	Hominidae	41.6
SP.C.5530	Muridae	3.5
SP.C.5530	no aDNA evidence	5.3
SP.C.5531	Bovidae	21.3
SP.C.5531	Canidae	21.4
SP.C.5531	Cervidae	28
SP.C.5531	Hominidae	21
SP.C.5531	no aDNA evidence	8.3
SP.C.5532	no aDNA evidence	100
SP.C.5533	Bovidae	2.4
SP.C.5533	Canidae	22.4
SP.C.5533	Cervidae	57.5
SP.C.5533	Hominidae	16
SP.C.5533	no aDNA evidence	1.7
SP.C.5534	Bovidae	5.2
SP.C.5534	Canidae	14.1
SP.C.5534	Cervidae	43.6
SP.C.5534	Cricetidae	19
SP.C.5534	Equidae	5.3
SP.C.5534	Physeteridae	4.4
SP.C.5534	no aDNA evidence	8.4
SP.C.5535	Bovidae	16.8
SP.C.5535	Canidae	3.6
SP.C.5535	Cervidae	63.4
SP.C.5535	Equidae	4.1
SP.C.5535	Hominidae	7.7
SP.C.5535	no aDNA evidence	2
SP.C.5535	Ursidae	2.4
SP.C.5536	Bovidae	2.6
SP.C.5536	Canidae	10.6
SP.C.5536	Cervidae	62.3
SP.C.5536	Equidae	10.6
SP.C.5536	Hominidae	11.7
SP.C.5536	no aDNA evidence	2.2
SP.C.5537	Bovidae	2
SP.C.5537	Canidae	9.4
SP.C.5537	Cervidae	82.2
SP.C.5537	Hominidae	5.2
SP.C.5537	no aDNA evidence	1.2
SP.C.5538	Bovidae	9.4
SP.C.5538	Canidae	15.9
SP.C.5538	Cervidae	58.3
SP.C.5538	Cricetidae	1.1
SP.C.5538	Equidae	1.1
SP.C.5538	Hominidae	12.7
SP.C.5538	Mustelidae	1.2
SP.C.5538	no aDNA evidence	0.3
SP.C.5539	Bovidae	44
SP.C.5539	Canidae	10
SP.C.5539	Cervidae	29.4
SP.C.5539	Soricidae	7.1
SP.C.5539	no aDNA evidence	9.5
#Unparsed:
Sample	Families (reads[%])
SP.C.5527	-
SP.C.5528	Bovidae(163[7.4%]) Canidae(277[12.6%]) Cervidae(1357[61.5%]) Hominidae(305[13.8%])
SP.C.5529	Bovidae(109[4.4%]) Canidae(691[28.0%]) Cervidae(1248[50.6%]) Equidae(57[2.3%])
SP.C.5530	Bovidae(385[12.5%]) Canidae(732[23.8%]) Cervidae(407[13.3%]) Hominidae(1277[41.6%]) Muridae(108[3.5%])
SP.C.5531	Bovidae(358[21.3%]) Canidae(359[21.4%]) Cervidae(470[28.0%]) Hominidae(352[21.0%])
SP.C.5532	-
SP.C.5533	Bovidae(167[2.4%]) Canidae(1565[22.4%]) Cervidae(4016[57.5%]) Hominidae(1117[16.0%])
SP.C.5534	Bovidae(820[5.2%]) Canidae(2208[14.1%]) Cervidae(6809[43.6%]) Cricetidae(2967[19.0%]) Equidae(825[5.3%]) Physeteridae(686	[4.4%])
SP.C.5535	Bovidae(1746[16.8%]) Canidae(377[3.6%]) Cervidae(6580[63.4%]) Equidae(430[4.1%]) Hominidae(795[7.7%]) Ursidae(251[2.4%])
SP.C.5537	Bovidae(248[2.0%]) Canidae(1187[9.4%]) Cervidae(10347[82.2%]) Hominidae(654[5.2%])
SP.C.5538	Bovidae(311[9.4%]) Canidae(526[15.9%]) Cervidae(1930[58.3%]) Cricetidae(35[1.1%]) Equidae(38[1.1%]) Hominidae(419[12.7%])	Mustelidae(39[1.2%])
SP.C.5539	Bovidae(2315[44.0%]) Canidae(528[10.0%]) Cervidae(1546[29.4%]) Soricidae(373[7.1%])
SP.C.5536	Bovidae(75[2.6%]) Canidae(307[10.6%]) Cervidae(1805[62.3%]) Equidae(307[10.6%]) Hominidae(338[11.7%])

## Sheet: FigureS17_A
#SP.B.2674 (before homogenization), 5' end
pos	AC	AG	AT	CA	CG	CT	GA	GC	GT	TA	TC	TG	A-	C-	G-	T-		CG->TG	C[ACT]->T[ACT]		CG->CA	[ATG]G->[ATG]A		#refA	#refC	#refG	#refT	#refCpG	#ref-nonCpG	CT_low	CT_high	CG->TG_95low	CG->TG_95high	C[ACT]->T[ACT]_95low	C[ACT]->T[ACT]_95high
0	0.0245902	0	0.0327869	0	0	0.205607	0	0.00884956	0.00884956	0.00543478	0	0	0	0	0	0		0.3	0.195876					122	107	113	184	10	97	0.133567	0.294577	0.0667395	0.652453	0.122247	0.288861
1	0	0	0.010989	0.020202	0	0.0808081	0	0	0	0.00934579	0	0.0186916	0	0	0	0.00934579		0.0769231	0.0813953		0	0		182	99	138	107	13	86	0.0355335	0.153027	0.00194563	0.360297	0.0333524	0.16054
2	0	0	0.0060241	0	0	0.0413223	0	0	0	0	0.00694444	0	0	0	0	0		0.0769231	0.037037		0	0		166	121	95	144	13	108	0.0135513	0.0937991	0.00194563	0.360297	0.010182	0.0921191
3	0	0	0.00549451	0	0	0.0449438	0	0	0.0217391	0	0	0	0	0	0	0		0	0.0506329		0	0		182	89	92	163	10	79	0.0123796	0.111092	0	0.308497	0.0139661	0.124595
4	0	0	0	0	0	0.0446429	0	0	0	0.00680272	0	0	0	0	0	0.00680272		0	0.0510204		0	0		151	112	116	147	14	98	0.0146521	0.10111	0	0.231636	0.0167714	0.115058
5	0	0	0	0	0	0.0336134	0	0	0	0	0.00680272	0	0	0	0	0		0	0.040404		0	0		152	119	108	147	20	99	0.00923307	0.083829	0	0.168433	0.0111167	0.100228
6	0	0.00645161	0	0	0	0.0338983	0	0	0	0.0070922	0	0	0	0	0	0		0	0.038835		0	0		155	118	112	141	15	103	0.00931196	0.0845205	0	0.218019	0.0106809	0.0964545
7	0	0.00714286	0	0.00769231	0	0.0230769	0	0	0	0	0.00740741	0	0	0	0	0		0.0555556	0.0178571		0	0		140	130	121	135	18	112	0.00478454	0.065959	0.00140556	0.272944	0.00216995	0.0630189
8	0	0.00606061	0	0	0	0.0695652	0	0	0	0	0	0	0	0	0	0		0	0.0824742		0	0		165	115	111	135	18	97	0.03051	0.132474	0	0.185302	0.0362802	0.156053
9	0	0	0	0	0	0.0847458	0	0	0.00909091	0	0	0	0	0	0	0		0.0555556	0.09		0	0		150	118	110	148	18	100	0.0413887	0.150331	0.00140556	0.272944	0.0419836	0.163982
10	0	0	0	0	0	0.0472441	0	0	0.00900901	0	0	0	0	0	0	0		0	0.0535714		0	0		136	127	111	152	15	112	0.0175326	0.0999945	0	0.218019	0.0199109	0.11296
11	0.00645161	0	0	0	0	0.0564516	0	0	0	0	0	0	0.00645161	0	0	0		0.133333	0.0458716		0	0		155	124	108	139	15	109	0.022995	0.112855	0.0165759	0.404603	0.0150599	0.103807
12	0	0	0	0	0	0.0227273	0	0	0	0	0	0	0	0.00757576	0	0		0.0588235	0.0173913		0	0		152	132	115	127	17	115	0.00471166	0.0649815	0.00148817	0.286889	0.00211315	0.0614123
13	0	0	0	0	0	0.015748	0	0	0	0	0	0	0	0	0	0		0	0.0173913		0	0		155	127	104	140	12	115	0.00191288	0.0557291	0	0.264648	0.00211315	0.0614123
14	0	0.00606061	0	0	0	0.00970874	0	0	0	0	0.0126582	0	0	0	0	0		0	0.0114943		0	0		165	103	100	158	16	87	0.000245774	0.0529083	0	0.205907	0.000290967	0.0623843
15	0	0.00714286	0	0	0	0.0183486	0	0	0	0	0.00613497	0	0	0	0	0		0	0.0210526		0	0		140	109	114	163	14	95	0.00222988	0.0647119	0	0.231636	0.00255982	0.0739865
16	0	0	0	0	0	0.0350877	0	0	0	0	0	0	0	0	0	0		0	0.04		0	0		159	114	129	124	14	100	0.00964149	0.0874045	0	0.231636	0.0110045	0.0992572
17	0	0	0	0	0	0.00877193	0	0	0	0	0	0	0	0	0	0		0.0909091	0		0	0		158	114	116	138	11	103	0.000222061	0.0479053	0.00229897	0.41278	0	0.0351806
18	0	0	0	0	0	0.00952381	0	0	0	0	0	0	0	0	0	0		0.05	0		0	0		172	105	112	137	20	85	0.000241093	0.0519224	0.00126509	0.248733	0	0.0424703
19	0	0	0	0	0	0.0075188	0	0	0	0	0	0	0	0	0	0		0	0.00847458		0	0		137	133	107	149	15	118	0.000190341	0.0411791	0	0.218019	0.000214535	0.0463127
20	0	0	0	0	0	0	0	0	0	0	0.00740741	0	0	0	0	0		0	0		0	0		155	121	115	135	13	108	0	0.0300266	0	0.247053	0	0.0335795
21	0	0	0	0	0	0.0272727	0.00892857	0	0	0	0.00675676	0	0	0	0	0		0	0.0306122		0	0.010101		156	110	112	148	12	98	0.00566	0.0776368	0	0.264648	0.00635803	0.086863
22	0	0	0	0	0	0.00884956	0	0	0	0	0	0	0	0	0	0		0	0.01		0	0		154	113	105	154	13	100	0.000224026	0.0483207	0	0.247053	0.000253146	0.0544594
23	0	0.00729927	0	0	0	0.0229008	0	0	0	0	0	0	0	0	0	0		0	0.025		0	0		137	131	117	141	11	120	0.00474782	0.0654666	0	0.284914	0.00518557	0.0713232
24	0	0	0	0	0.00884956	0.0176991	0	0	0	0	0	0	0	0	0	0		0	0.0204082		0	0		143	113	115	155	15	98	0.00215068	0.0624741	0	0.218019	0.00248115	0.0717821
25	0	0	0	0	0	0.00934579	0	0	0	0	0	0	0	0	0	0		0	0.0107527		0	0		171	107	115	133	14	93	0.000236587	0.0509725	0	0.231636	0.000272197	0.0584582
26	0	0	0	0	0	0.026087	0	0	0	0	0	0	0	0	0	0		0	0.0291262		0	0		161	115	117	133	12	103	0.00541241	0.0743462	0	0.264648	0.00604728	0.0827649
27	0	0	0	0	0	0.05	0	0	0	0	0.00694444	0	0	0	0	0		0.166667	0.037037		0	0		146	120	116	144	12	108	0.0185676	0.105654	0.0208625	0.484138	0.010182	0.0921191
28	0	0	0	0	0	0.0446429	0.00869565	0	0	0	0	0	0	0.00892857	0	0		0	0.0505051		0	0.00970874		158	112	115	141	13	99	0.0146521	0.10111	0	0.247053	0.0165999	0.113936
29	0	0	0	0	0	0.0578512	0	0	0	0	0	0	0.00645161	0	0	0		0	0.0660377		0	0		155	121	113	137	15	106	0.0235729	0.115566	0	0.218019	0.0269608	0.131338
30	0	0.00714286	0	0	0	0.0263158	0	0	0	0	0	0	0	0	0	0		0	0.03		0	0		140	114	121	151	14	100	0.00546018	0.0749818	0	0.231636	0.00622997	0.0851761
31	0	0	0	0	0	0.023622	0.00917431	0	0	0	0.0147059	0	0	0	0	0		0.0625	0.018018		0	0.0105263		154	127	109	136	16	111	0.00489818	0.0674816	0.00158111	0.302321	0.00218956	0.0635733
32	0	0.0111732	0	0	0	0.0408163	0	0	0	0	0	0	0	0	0	0		0.125	0.0333333		0	0		179	98	99	150	8	90	0.0112313	0.101218	0.00315972	0.52651	0.0069276	0.0943361
33	0.00645161	0.0129032	0	0	0	0.064	0.0104167	0	0.0104167	0	0	0	0	0	0	0		0	0.0720721		0	0.0113636		155	125	96	150	14	111	0.0280332	0.122213	0	0.231636	0.0316278	0.137077
34	0	0.0070922	0	0	0	0.072	0	0.00909091	0	0	0	0	0	0	0	0		0.0666667	0.049505		0	0		141	125	110	150	15	101	0.03345	0.132279	0.00168643	0.319485	0.0162672	0.111755
35	0	0	0	0.00833333	0	0.05	0	0.00952381	0	0	0.00735294	0	0	0	0	0		0.1	0.0471698		0	0		141	120	105	136	10	106	0.0185676	0.105654	0.00252858	0.445016	0.015491	0.106651
36	0	0	0	0	0	0.0521739	0	0	0.0106383	0	0.0150376	0	0	0	0	0		0	0.0416667		0	0		130	115	94	133	11	96	0.019385	0.110105	0	0.284914	0.0114677	0.103257
37	0	0	0.00862069	0	0	0.0384615	0	0	0	0	0.0153846	0	0	0	0	0		0	0.0352941		0	0		116	104	93	130	16	85	0.0105773	0.0955551	0	0.205907	0.00733849	0.0996964
38	0	0	0	0	0	0.0449438	0	0	0	0	0	0	0	0	0	0		0	0.0540541		0	0		106	89	107	116	11	74	0.0123796	0.111092	0	0.284914	0.0149223	0.132655
39	0	0	0	0	0	0.0430108	0	0	0	0	0	0	0	0	0	0		0.0769231	0.0410959		0	0		105	93	102	102	13	73	0.0118415	0.106476	0.00194563	0.360297	0.00855649	0.115436
40	0	0.00813008	0	0	0	0.076087	0	0	0	0	0	0	0	0	0	0		0.0666667	0.0597015		0	0		123	92	74	90	15	67	0.0311378	0.150503	0.00168643	0.319485	0.0165044	0.145863
41	0	0.00892857	0	0	0	0.0617284	0	0	0.0113636	0	0	0	0	0	0	0		0.0769231	0.0606061		0	0		112	81	88	74	13	66	0.0203448	0.138203	0.00194563	0.360297	0.0167582	0.147968
42	0	0.00961538	0	0	0	0.037037	0	0	0	0	0.00980392	0	0	0	0	0		0	0.0465116		0	0		104	54	83	102	9	43	0.00451726	0.127472	0	0.336267	0.00568326	0.158111
43	0	0	0	0	0	0.04	0	0	0	0	0	0	0	0	0	0		0	0.0508475		0	0		104	75	57	92	11	59	0.00832617	0.112477	0	0.284914	0.0106113	0.141487
44	0	0	0	0	0	0.0344828	0	0	0	0	0	0	0	0	0	0		0	0.0392157		0	0		103	58	71	80	7	51	0.00420365	0.119077	0	0.409616	0.00478499	0.134586
45	0	0	0	0	0	0.0434783	0	0	0	0	0	0	0	0	0	0		0	0.0483871		0	0		95	69	61	70	4	62	0.00905761	0.121847	0	0.602365	0.0100919	0.134962
46	0	0	0	0	0	0.0555556	0	0	0	0	0.0119048	0	0	0	0	0		0.166667	0.0227273		0	0		77	54	69	84	6	44	0.0116068	0.153885	0.00421074	0.641235	0.000575239	0.120242
47	0	0	0	0	0	0.0192308	0	0	0	0	0.0113636	0	0	0	0	0		0	0.0212766		0	0		67	52	66	88	2	47	0.000486762	0.102554	0	0.841886	0.000538532	0.112938
48	0	0	0	0	0	0.0392157	0	0	0	0	0	0	0	0	0	0		0	0.0512821		0	0		78	51	59	75	9	39	0.00478499	0.134586	0	0.336267	0.00627197	0.173245
49	0	0	0	0	0	0.0727273	0.0188679	0	0	0.0147059	0.0147059	0	0	0	0	0		0	0.0869565		0	0.0227273		77	55	53	68	8	46	0.0201705	0.175868	0	0.369417	0.0242031	0.207917
50	0	0	0	0	0	0.0952381	0	0	0	0	0	0	0	0	0	0		0	0.0882353		0	0		72	42	56	73	3	34	0.0265636	0.226225	0	0.707598	0.0185795	0.236775
#SP.B.2674 (before homogenization), 3' end
pos	AC	AG	AT	CA	CG	CT	GA	GC	GT	TA	TC	TG	A-	C-	G-	T-		CG->TG	C[ACT]->T[ACT]		CG->CA	[ATG]G->[ATG]A		#refA	#refC	#refG	#refT	#refCpG	#ref-nonCpG	CT_low	CT_high	CG->TG_95low	CG->TG_95high	C[ACT]->T[ACT]_95low	C[ACT]->T[ACT]_95high
-50	0	0	0	0	0	0.0357143	0	0	0	0	0	0	0	0	0	0		0	0.04		0	0		78	56	58	51	6	50	0.00435481	0.123132	0	0.459258	0.00488143	0.137138
-49	0	0	0	0	0	0.0377358	0	0	0	0	0	0	0	0	0	0		0	0.0425532		0	0		77	53	53	70	6	47	0.00460311	0.129758	0	0.459258	0.00519558	0.145405
-48	0	0	0	0	0	0.0377358	0	0	0	0	0.0147059	0	0	0	0	0		0	0.0416667		0	0		78	53	64	68	5	48	0.00460311	0.129758	0	0.521824	0.00508647	0.142541
-47	0	0	0	0	0	0.0289855	0	0	0	0	0	0	0	0	0	0		0	0.0357143		0	0		74	69	47	83	13	56	0.00352976	0.100815	0	0.247053	0.00435481	0.123132
-46	0	0	0	0	0	0.0327869	0	0	0	0	0	0	0	0	0	0		0	0.0392157		0	0		77	61	60	86	10	51	0.0039956	0.113472	0	0.308497	0.00478499	0.134586
-45	0	0	0.0133333	0	0	0.0153846	0	0	0	0	0	0	0	0	0	0		0	0.0166667		0	0		75	65	62	93	5	60	0.000389429	0.0827631	0	0.521824	0.000421874	0.089399
-44	0	0	0	0.0128205	0	0.0641026	0	0.0140845	0	0	0.0125	0	0	0	0	0		0	0.0757576		0	0		83	78	71	80	12	66	0.0211397	0.143288	0	0.264648	0.0250556	0.168007
-43	0	0	0	0	0	0.0128205	0	0	0	0	0.0133333	0	0	0	0	0		0	0.0142857		0	0		96	78	79	75	8	70	0.000324535	0.0693727	0	0.369417	0.000361618	0.0770438
-42	0	0.00970874	0	0	0	0.109756	0	0	0	0	0	0	0	0	0	0		0.0909091	0.112676		0	0		103	82	62	96	11	71	0.0514322	0.198152	0.00229897	0.41278	0.0499197	0.21
-41	0	0	0	0	0	0.0769231	0	0	0	0	0	0	0	0	0	0		0	0.084507		0	0		104	78	73	100	7	71	0.0287525	0.159946	0	0.409616	0.031646	0.174916
-40	0	0	0.00943396	0	0	0.0352941	0	0	0	0	0	0.00884956	0	0	0	0		0	0.0384615		0	0		106	85	75	113	7	78	0.00733849	0.0996964	0	0.409616	0.00800303	0.108312
-39	0	0.00769231	0	0	0	0.0493827	0	0	0	0	0.00840336	0	0	0	0	0		0.0833333	0.0434783		0	0		130	81	72	119	12	69	0.0136171	0.121638	0.00210759	0.384796	0.00905761	0.121847
-38	0	0	0.00847458	0	0	0.0625	0	0	0.0192308	0	0	0	0	0	0	0		0	0.0759494		0	0		118	96	104	100	17	79	0.0232796	0.131085	0	0.195064	0.0283818	0.158014
-37	0.00793651	0.00793651	0	0	0	0.0588235	0	0	0.0103093	0.00847458	0	0	0	0	0	0		0.0666667	0.0574713		0	0		126	102	97	118	15	87	0.0218907	0.123646	0.00168643	0.319485	0.0189219	0.129042
-36	0	0	0.0070922	0	0	0.0582524	0	0	0	0.00735294	0	0	0	0	0	0		0.153846	0.0444444		0	0		141	103	92	136	13	90	0.0216752	0.122487	0.0192067	0.454471	0.0122405	0.109901
-35	0	0	0.00740741	0	0	0.0689655	0	0	0	0.00684932	0	0	0	0	0	0		0.142857	0.0588235		0	0		135	116	105	146	14	102	0.0302428	0.131371	0.0177945	0.428129	0.0218907	0.123646
-34	0	0	0	0	0	0.00917431	0	0	0	0	0.0138889	0	0	0	0	0		0	0.0106383		0	0		159	109	114	144	15	94	0.000232246	0.0500568	0	0.218019	0.000269302	0.0578513
-33	0	0	0	0	0	0.0305344	0	0	0	0	0	0	0.00724638	0	0	0		0.047619	0.0272727		0	0		138	131	106	151	21	110	0.00838101	0.0763343	0.00120488	0.23816	0.00566	0.0776368
-32	0	0	0	0	0	0.029703	0	0	0	0	0	0	0	0.00990099	0	0		0.111111	0.0217391		0	0		166	101	112	147	9	92	0.00616786	0.0843569	0.00280914	0.482497	0.00264364	0.0763307
-31	0	0	0	0.0078125	0	0.0234375	0	0	0.0117647	0	0	0	0	0	0	0		0.0769231	0.0173913		0	0		153	128	85	160	13	115	0.0048597	0.0669663	0.00194563	0.360297	0.00211315	0.0614123
-30	0	0	0	0	0	0.0357143	0	0	0	0	0	0	0	0	0	0		0	0.0425532		0	0		180	112	106	128	18	94	0.00981516	0.0889215	0	0.185302	0.0117142	0.105381
-29	0.00724638	0.00724638	0	0	0.00892857	0.0446429	0	0	0	0	0	0	0	0	0	0		0	0.0490196		0	0		138	112	119	157	10	102	0.0146521	0.10111	0	0.308497	0.0161058	0.110696
-28	0	0	0	0	0	0.0409836	0	0	0	0	0	0	0	0	0	0		0	0.046729		0	0		162	122	121	121	15	107	0.0134391	0.0930514	0	0.218019	0.0153446	0.105686
-27	0	0	0	0	0	0.0471698	0	0	0	0	0	0	0	0	0	0		0	0.0526316		0	0		142	106	119	159	11	95	0.015491	0.106651	0	0.284914	0.0173079	0.118563
-26	0	0	0	0	0	0.0322581	0	0	0	0	0	0	0	0	0	0		0	0.0366972		0	0		157	124	108	137	15	109	0.00885785	0.0805345	0	0.218019	0.0100877	0.0912983
-25	0	0.00598802	0	0	0	0.00970874	0	0	0	0	0.00699301	0	0	0	0	0		0	0.0114943		0	0		167	103	113	143	16	87	0.000245774	0.0529083	0	0.205907	0.000290967	0.0623843
-24	0	0	0	0	0	0.025	0	0	0	0	0	0	0	0	0	0		0	0.0272727		0	0		139	120	124	143	10	110	0.00518557	0.0713232	0	0.308497	0.00566	0.0776368
-23	0	0	0	0	0	0.0166667	0	0	0	0	0	0	0	0	0	0		0.0526316	0.00990099		0	0		166	120	111	129	19	101	0.00202482	0.0589092	0.00133163	0.260281	0.00025064	0.0539323
-22	0	0	0	0	0	0.00806452	0	0	0	0	0.00724638	0	0	0	0	0		0	0.00892857		0	0		147	124	117	138	12	112	0.000204155	0.044113	0	0.264648	0.000226026	0.0487433
-21	0	0	0	0	0	0.0298507	0	0	0	0	0.0141844	0	0	0	0	0		0	0.0338983		0	0		142	134	109	141	16	118	0.00819202	0.0746654	0	0.205907	0.00931196	0.0845205
-20	0	0	0	0	0	0.0175439	0	0	0	0	0	0	0	0	0	0		0	0.0194175		0	0		168	114	108	136	11	103	0.00213175	0.0619387	0	0.284914	0.00236026	0.0683859
-19	0	0	0	0	0	0.0327869	0	0	0	0	0	0	0	0	0	0		0	0.0377358		0	0		153	122	114	137	16	106	0.00900422	0.0818207	0	0.205907	0.0103759	0.0938056
-18	0	0.00645161	0	0	0	0.0142857	0	0	0	0	0	0	0	0	0	0		0	0.016129		0	0		155	140	110	121	16	124	0.00173477	0.0506509	0	0.205907	0.0019593	0.057049
-17	0	0	0	0	0	0	0	0	0	0	0	0	0	0	0	0		0	0		0	0		159	115	117	135	9	106	0	0.0315682	0	0.336267	0	0.0342022
-16	0	0	0	0	0	0.0310078	0	0	0	0	0	0	0	0	0	0		0	0.0363636		0	0		151	129	103	143	19	110	0.00851193	0.077489	0	0.176467	0.0099952	0.090492
-15	0	0	0	0	0	0.0695652	0	0	0	0	0.00657895	0	0	0	0	0		0.25	0.0485437		0	0		149	115	110	152	12	103	0.03051	0.132474	0.0548606	0.571858	0.0159476	0.109656
-14	0	0	0	0	0	0.0176991	0	0	0	0	0	0	0	0	0	0		0	0.0192308		0	0		169	113	119	125	9	104	0.00215068	0.0624741	0	0.336267	0.00233748	0.0677449
-13	0	0	0	0	0	0.00877193	0	0	0	0	0.00666667	0	0	0	0	0		0	0.0102041		0	0		156	114	106	150	16	98	0.000222061	0.0479053	0	0.205907	0.000258312	0.055545
-12	0	0	0	0	0	0.0377358	0	0	0	0	0	0	0	0	0	0		0.0666667	0.032967		0	0		156	106	119	145	15	91	0.0103759	0.0938056	0.00168643	0.319485	0.00685089	0.0933324
-11	0	0	0	0	0	0.0454545	0	0	0	0	0	0	0	0	0	0		0	0.049505		0	0		152	110	116	148	9	101	0.0149215	0.102892	0	0.336267	0.0162672	0.111755
-10	0	0	0	0	0	0.043956	0	0	0	0	0	0	0	0.010989	0	0		0.142857	0.0357143		0	0		163	91	111	161	7	84	0.0121046	0.108735	0.0036103	0.578723	0.00742658	0.100842
-9	0	0	0	0	0	0.0530973	0	0.00980392	0	0	0	0	0.00613497	0	0	0		0	0.0606061		0	0		163	113	102	148	14	99	0.0197325	0.111992	0	0.231636	0.0225638	0.127257
-8	0	0	0.00625	0	0	0.034188	0.0176991	0.00884956	0	0	0.00735294	0	0	0	0	0		0	0.0377358		0	0.020202		160	117	113	136	11	106	0.00939222	0.0852235	0	0.284914	0.0103759	0.0938056
-7	0.00649351	0.00649351	0	0	0	0.0181818	0	0.0104167	0.0104167	0	0	0	0	0	0	0		0	0.0210526		0	0		154	110	96	166	15	95	0.00220954	0.0641375	0	0.218019	0.00255982	0.0739865
-6	0	0.00645161	0	0	0	0.0683761	0.00840336	0.00840336	0	0	0.00740741	0	0	0	0	0		0	0.0792079		0	0.00961538		155	117	119	135	16	101	0.0299802	0.130286	0	0.205907	0.0348169	0.150116
-5	0	0	0	0	0	0.0185185	0	0	0	0	0	0	0	0	0	0		0	0.0224719		0	0		186	108	115	117	19	89	0.0022506	0.0652965	0	0.176467	0.00273313	0.0788281
-4	0	0.00671141	0	0	0	0.06	0	0	0	0	0.00746269	0	0	0	0	0		0.111111	0.0487805		0	0		149	100	143	134	18	82	0.0223349	0.12603	0.0137512	0.34712	0.013449	0.120212
-3	0	0	0	0	0	0.0784314	0	0	0	0	0	0	0	0	0	0		0.0588235	0.0823529		0	0		165	102	125	134	17	85	0.0344693	0.148702	0.00148817	0.286889	0.0337525	0.162344
-2	0	0.00645161	0	0.0102041	0	0.0816327	0	0	0	0	0.00617284	0	0	0	0	0		0.0769231	0.0823529		0	0		155	98	111	162	13	85	0.035903	0.154525	0.00194563	0.360297	0.0337525	0.162344
-1	0	0.015625	0	0	0	0.0808824	0	0.00847458	0	0.00694444	0.0138889	0	0	0	0	0		0	0.0932203		0	0		128	136	118	144	18	118	0.041068	0.140112	0	0.185302	0.047459	0.160676
#SP.B.2674 (after homogenization), 5' end
pos	AC	AG	AT	CA	CG	CT	GA	GC	GT	TA	TC	TG	A-	C-	G-	T-		CG->TG	C[ACT]->T[ACT]		CG->CA	[ATG]G->[ATG]A		#refA	#refC	#refG	#refT	#refCpG	#ref-nonCpG	CT_low	CT_high	CG->TG_95low	CG->TG_95high	C[ACT]->T[ACT]_95low	C[ACT]->T[ACT]_95high
0	0	0.00869565	0.00869565	0	0.01	0.28	0	0	0	0.00694444	0.0138889	0	0	0	0	0		0.142857	0.290323					115	100	77	144	7	93	0.194794	0.378667	0.0036103	0.578723	0.200816	0.393631
1	0.00606061	0	0	0.0105263	0	0.115789	0.0116279	0	0	0.0111111	0	0	0	0	0	0		0.125	0.114943		0	0.0126582		165	95	86	90	8	87	0.0592406	0.197741	0.00315972	0.52651	0.0565167	0.201241
2	0	0.00617284	0	0	0.0119048	0.0833333	0.0121951	0	0	0.00925926	0	0	0	0	0	0		0	0.0945946		0	0.0135135		162	84	82	108	10	74	0.0341624	0.164189	0	0.308497	0.038884	0.185238
3	0	0	0	0	0	0.151515	0	0	0.010989	0.00934579	0	0	0	0	0	0		0.0714286	0.164706		0	0		139	99	91	107	14	85	0.0873548	0.23756	0.00180678	0.338684	0.0930765	0.260881
4	0.00806452	0	0	0	0	0.0594059	0	0	0	0	0.00775194	0	0	0	0	0		0.111111	0.0543478		0	0		124	101	82	129	9	92	0.0221106	0.124826	0.00280914	0.482497	0.0178798	0.122287
5	0	0	0	0	0	0.0952381	0	0	0	0	0	0	0	0	0	0		0.157895	0.0813953		0	0		118	105	83	130	19	86	0.0466215	0.168178	0.0338262	0.395785	0.0333524	0.16054
6	0	0.00854701	0	0	0	0.0642202	0	0	0	0	0	0	0	0	0	0		0.25	0.049505		0	0		117	109	101	109	8	101	0.0262075	0.127848	0.031854	0.650856	0.0162672	0.111755
7	0	0	0	0	0	0.0666667	0	0	0	0	0	0	0	0	0	0		0	0.0752688		0	0		112	105	93	126	12	93	0.0272216	0.132543	0	0.264648	0.030797	0.14895
8	0	0	0	0	0	0.0625	0	0	0	0	0	0	0	0	0	0		0.2	0.0465116		0	0		135	96	83	122	10	86	0.0232796	0.131085	0.0252107	0.556095	0.0128164	0.114826
9	0	0.00847458	0	0	0	0.0808081	0	0	0	0	0.00813008	0	0	0	0	0		0.0666667	0.0833333		0	0		118	99	96	123	15	84	0.0355335	0.153027	0.00168643	0.319485	0.0341624	0.164189
10	0	0.0175439	0	0	0	0	0	0	0	0	0	0	0	0	0	0		0	0		0	0		114	106	95	121	7	99	0	0.0342022	0	0.409616	0	0.0365757
11	0	0	0	0	0	0.0927835	0	0	0	0	0.0194175	0	0	0	0	0		0.0769231	0.0952381		0	0		138	97	98	103	13	84	0.0433096	0.168836	0.00194563	0.360297	0.0420204	0.17906
12	0	0	0	0	0	0.046729	0	0	0	0	0	0	0	0	0	0		0.0909091	0.0416667		0	0		120	107	93	116	11	96	0.0153446	0.105686	0.00229897	0.41278	0.0114677	0.103257
13	0	0	0	0	0	0.0277778	0	0	0	0	0.00925926	0	0	0	0	0		0	0.0337079		0	0		137	108	83	108	19	89	0.00576549	0.079036	0	0.176467	0.00700606	0.0953616
14	0	0	0	0	0	0.0363636	0.0108696	0	0	0	0	0	0	0	0	0		0	0.039604		0	0.0136986		132	110	92	102	9	101	0.0099952	0.090492	0	0.336267	0.0108945	0.098305
15	0	0	0	0	0	0.0285714	0	0	0	0	0	0	0	0	0	0		0.1	0.0210526		0	0		133	105	88	110	10	95	0.00593132	0.0812319	0.00252858	0.445016	0.00255982	0.0739865
16	0	0	0	0	0	0.00961538	0	0	0	0	0	0	0	0	0	0		0	0.0107527		0	0		140	104	84	108	11	93	0.000243411	0.0524107	0	0.284914	0.000272197	0.0584582
17	0	0	0.0070922	0	0	0.0458716	0	0	0	0	0	0	0	0	0	0		0.0833333	0.0412371		0	0		141	109	98	88	12	97	0.0150599	0.103807	0.00210759	0.384796	0.0113483	0.102227
18	0	0	0	0	0	0.05	0	0	0	0	0.0102041	0	0	0	0	0		0.0666667	0.0470588		0	0		139	100	99	98	15	85	0.0164319	0.112835	0.00168643	0.319485	0.0129689	0.116126
19	0	0.00854701	0	0	0	0.0462963	0	0	0	0	0	0	0	0	0	0		0	0.0510204		0	0		117	108	93	118	10	98	0.0152009	0.104738	0	0.308497	0.0167714	0.115058
20	0	0	0	0	0	0.0373832	0	0	0	0	0	0	0	0	0	0		0	0.0421053		0	0		127	107	87	115	12	95	0.010278	0.0929547	0	0.264648	0.0115896	0.104308
21	0	0.008	0	0	0	0.0660377	0	0	0	0	0	0	0	0	0	0		0.2	0.0594059		0	0		125	106	98	107	5	101	0.0269608	0.131338	0.00505076	0.716418	0.0221106	0.124826
22	0	0	0	0	0	0.046729	0	0	0	0	0.0165289	0	0	0	0	0		0	0.0520833		0	0		128	107	80	121	11	96	0.0153446	0.105686	0	0.284914	0.0171253	0.117371
23	0	0.00769231	0.00769231	0	0	0.0777778	0	0	0	0	0	0	0.00769231	0	0	0		0.285714	0.060241		0	0		130	90	97	119	7	83	0.0318426	0.153706	0.0366926	0.709579	0.0198473	0.135008
24	0	0	0	0	0	0.02	0	0	0	0	0	0	0.00769231	0	0	0		0.2	0.0105263		0	0		130	100	84	122	5	95	0.00243134	0.0703839	0.00505076	0.716418	0.000266468	0.057257
25	0	0	0	0	0	0.0114943	0	0	0	0	0	0	0	0	0	0.00746269		0	0.0119048		0	0		126	87	89	134	3	84	0.000290967	0.0623843	0	0.707598	0.000301357	0.064552
26	0	0	0	0	0	0.0392157	0	0	0	0	0.016129	0	0	0	0	0		0	0.0434783		0	0		135	102	75	124	10	92	0.0107867	0.097371	0	0.308497	0.0119716	0.107593
27	0.00793651	0	0	0	0	0.029703	0.0121951	0	0	0	0.00787402	0	0	0	0	0		0	0.0322581		0	0.0138889		126	101	82	127	8	93	0.00616786	0.0843569	0	0.369417	0.00670244	0.0913878
28	0	0	0	0	0	0.0357143	0	0	0	0	0	0	0	0	0	0		0.0909091	0.029703		0	0		119	112	88	117	11	101	0.00981516	0.0889215	0.00229897	0.41278	0.00616786	0.0843569
29	0	0	0	0	0	0.0306122	0	0	0	0	0.00826446	0	0	0	0	0		0	0.0344828		0	0		124	98	93	121	11	87	0.00635803	0.086863	0	0.284914	0.00716842	0.0974808
30	0	0	0	0	0	0.0366972	0	0	0	0	0	0	0	0.0183486	0	0		0	0.0421053		0	0		109	109	98	120	14	95	0.0100877	0.0912983	0	0.231636	0.0115896	0.104308
31	0	0	0	0	0	0.0224719	0	0	0	0	0	0	0	0	0.0105263	0		0	0.0263158		0	0		133	89	95	119	13	76	0.00273313	0.0788281	0	0.247053	0.00320301	0.0918495
32	0	0.00840336	0	0	0	0.03125	0	0.0114943	0	0	0	0	0	0	0	0		0.0833333	0.0238095		0	0		119	96	87	134	12	84	0.00649145	0.0886181	0.00210759	0.384796	0.00289656	0.0833745
33	0	0	0	0	0.00943396	0.0377358	0	0	0	0	0.0166667	0	0	0	0	0		0.125	0.0222222		0	0		119	106	91	120	16	90	0.0103759	0.0938056	0.0155136	0.383476	0.00270264	0.0779777
34	0	0.00763359	0	0	0	0.00980392	0	0	0	0	0.0181818	0	0	0	0	0		0	0.0105263		0	0		131	102	93	110	6	95	0.000248183	0.0534154	0	0.459258	0.000266468	0.057257
35	0	0	0	0	0	0.0795455	0	0	0	0	0	0	0	0	0	0		0.181818	0.0405405		0	0		138	88	83	112	11	74	0.03258	0.157049	0.0228312	0.517756	0.00843976	0.113937
36	0	0.0078125	0	0	0	0.0549451	0	0	0	0	0	0	0	0	0	0		0.0909091	0.0526316		0	0		128	91	79	104	11	76	0.0180789	0.123581	0.00229897	0.41278	0.0145246	0.129309
37	0	0.0366972	0	0	0	0.0549451	0	0	0	0	0	0	0	0	0	0		0	0.0506329		0	0		109	91	86	96	8	79	0.0180789	0.123581	0	0.369417	0.0139661	0.124595
38	0	0	0	0	0	0.0795455	0	0	0	0	0	0	0	0	0	0		0	0.0875		0	0		120	88	77	82	7	80	0.03258	0.157049	0	0.409616	0.0359064	0.172008
39	0	0	0	0.0105263	0	0.105263	0	0	0	0	0	0	0	0	0	0		0	0.105882		0	0		108	95	72	84	3	85	0.0516447	0.185074	0	0.707598	0.0495727	0.191504
40	0	0.00970874	0	0	0	0.037037	0	0	0	0	0	0	0	0	0	0		0	0.0394737		0	0		103	81	67	93	4	76	0.00770404	0.104444	0	0.602365	0.00821559	0.111053
41	0	0	0	0	0	0.0724638	0	0	0	0	0	0	0	0	0	0		0	0.0666667		0	0		100	69	66	95	6	60	0.0239466	0.161062	0	0.459258	0.0184618	0.161987
42	0	0	0	0	0	0.0238095	0	0	0	0	0	0	0	0	0	0		0	0.0136986		0	0		88	84	71	76	7	73	0.00289656	0.0833745	0	0.409616	0.000346759	0.0739763
43	0	0	0	0	0	0.0684932	0	0	0	0	0	0	0	0	0	0		0	0.0769231		0	0		84	73	60	89	5	65	0.0226122	0.152647	0	0.521824	0.0254485	0.170456
44	0	0	0	0	0	0.0166667	0	0	0	0.0123457	0	0	0	0	0	0		0.25	0		0	0		87	60	63	81	4	54	0.000421874	0.089399	0.00630946	0.80588	0	0.0660315
45	0	0.0102041	0.0102041	0	0.0169492	0.0677966	0	0	0	0	0	0	0	0	0	0		0	0.0638298		0	0		98	59	47	75	7	47	0.01878	0.164585	0	0.409616	0.0133618	0.175392
46	0.0119048	0	0	0	0	0.104167	0	0	0	0	0	0	0	0	0	0		0.333333	0.0714286		0	0		84	48	64	70	3	42	0.0346981	0.226578	0.00840376	0.905701	0.0149797	0.194831
47	0	0	0	0	0	0.0363636	0.0384615	0	0	0	0	0	0	0	0	0		0	0.0434783		0.333333	0.0204082		75	55	52	71	8	46	0.00443455	0.125264	0	0.369417	0.00530948	0.148387
48	0.015625	0.015625	0	0	0	0.0769231	0	0	0	0	0.0123457	0	0	0	0	0		0	0.0851064		0	0		64	52	52	81	4	47	0.0213566	0.185397	0	0.602365	0.0236771	0.203793
49	0	0.0131579	0	0	0	0.0185185	0	0	0	0.015625	0	0	0	0	0	0		0.2	0		0	0		76	54	45	64	5	46	0.000468738	0.0989152	0.00505076	0.716418	0	0.0770618
50	0	0.0138889	0	0	0	0.0638298	0.0208333	0	0	0	0.0163934	0	0	0	0	0		0.2	0.047619		0	0.0232558		72	47	48	61	5	42	0.0133618	0.175392	0.00505076	0.716418	0.00581982	0.161642
#SP.B.2674 (after homogenization), 3'' end
pos	AC	AG	AT	CA	CG	CT	GA	GC	GT	TA	TC	TG	A-	C-	G-	T-		CG->TG	C[ACT]->T[ACT]		CG->CA	[ATG]G->[ATG]A		#refA	#refC	#refG	#refT	#refCpG	#ref-nonCpG	CT_low	CT_high	CG->TG_95low	CG->TG_95high	C[ACT]->T[ACT]_95low	C[ACT]->T[ACT]_95high
-50	0	0.0133333	0	0	0	0.0754717	0	0	0	0	0	0	0	0	0	0		0	0.0833333		0	0		75	53	39	61	5	48	0.020946	0.182108	0	0.521824	0.0231735	0.199828
-49	0	0	0	0	0	0.135593	0	0	0	0	0.016129	0	0	0	0	0		0.166667	0.132075		0	0		74	59	44	62	6	53	0.0604035	0.249804	0.00421074	0.641235	0.0547901	0.253368
-48	0	0	0	0	0	0.0689655	0	0	0	0	0	0	0	0	0	0		0.5	0.0192308		0	0		75	58	43	73	6	52	0.0191093	0.167268	0.118117	0.881883	0.000486762	0.102554
-47	0	0	0	0	0	0.115385	0	0	0	0	0.0166667	0	0	0	0	0		0.125	0.113636		0	0		95	52	46	60	8	44	0.0435412	0.234408	0.00315972	0.52651	0.0379437	0.245577
-46	0	0	0	0	0	0.046875	0	0	0	0	0	0	0	0	0	0		0.111111	0.0363636		0	0		76	64	46	80	9	55	0.00977307	0.130936	0.00280914	0.482497	0.00443455	0.125264
-45	0	0	0	0	0	0.102941	0	0	0	0	0	0	0	0	0	0		0	0.107692		0	0		74	68	65	72	3	65	0.0424005	0.200665	0	0.707598	0.0444087	0.209382
-44	0	0	0	0	0	0.031746	0	0	0	0	0	0	0	0	0	0		0	0.037037		0	0		90	63	61	77	9	54	0.00386798	0.110019	0	0.336267	0.00451726	0.127472
-43	0	0	0	0	0	0.0677966	0	0	0	0	0	0	0	0	0	0		0	0.0769231		0	0		120	59	66	61	7	52	0.01878	0.164585	0	0.409616	0.0213566	0.185397
-42	0	0.00952381	0	0	0	0.0149254	0.015625	0	0	0	0.0120482	0	0	0	0	0		0	0.0166667		0	0.0178571		105	67	64	83	7	60	0.000377806	0.0803764	0	0.409616	0.000421874	0.089399
-41	0	0.00917431	0	0	0	0.0273973	0	0	0	0	0	0	0	0	0	0		0	0.03125		0	0		109	73	62	86	9	64	0.00333533	0.0954892	0	0.336267	0.00380718	0.108371
-40	0	0	0	0	0	0.0666667	0	0	0	0	0	0	0	0	0	0		0.111111	0.0606061		0	0		99	75	66	104	9	66	0.0219993	0.14876	0.00280914	0.482497	0.0167582	0.147968
-39	0	0	0	0	0	0.00909091	0	0	0.0135135	0	0	0	0	0	0	0		0	0.00980392		0	0		96	110	74	79	8	102	0.000230135	0.0496112	0	0.369417	0.000248183	0.0534154
-38	0	0	0	0	0	0.0215054	0	0	0	0	0	0	0	0	0	0		0	0.0246914		0	0		105	93	83	86	12	81	0.00261509	0.075533	0	0.264648	0.00300435	0.0863629
-37	0	0	0	0	0	0.0217391	0	0	0	0	0	0	0	0	0	0		0	0.0243902		0	0		109	92	73	108	10	82	0.00264364	0.0763307	0	0.308497	0.00296754	0.0853432
-36	0	0.00793651	0	0	0	0.0645161	0	0	0	0	0	0	0	0	0	0		0	0.0731707		0	0		126	93	83	100	11	82	0.0240423	0.13515	0	0.284914	0.0273249	0.152487
-35	0	0	0	0	0	0.0714286	0.0103093	0	0	0	0	0	0	0	0	0		0.1	0.0681818		0	0.0120482		121	98	97	105	10	88	0.029199	0.141645	0.00252858	0.445016	0.025431	0.142516
-34	0	0	0	0	0.00877193	0.0614035	0	0	0	0	0.00925926	0	0	0	0	0		0	0.0660377		0	0		123	114	91	108	8	106	0.0250413	0.122427	0	0.369417	0.0269608	0.131338
-33	0	0	0.00793651	0	0	0.0660377	0	0	0	0	0.0149254	0	0	0	0	0		0.111111	0.0618557		0	0		126	106	70	134	9	97	0.0269608	0.131338	0.00280914	0.482497	0.023036	0.129784
-32	0	0	0	0	0	0.0957447	0	0	0.0103093	0	0	0	0	0	0	0		0	0.111111		0	0		131	94	97	114	13	81	0.0447221	0.173986	0	0.247053	0.0520835	0.200472
-31	0	0	0	0	0	0.00909091	0	0	0	0	0.00970874	0	0	0	0	0		0.111111	0		0	0		136	110	87	103	9	101	0.000230135	0.0496112	0.00280914	0.482497	0	0.0358646
-30	0	0	0	0	0	0.00943396	0	0	0	0	0	0	0	0	0	0		0	0.0108696		0	0		137	106	89	104	14	92	0.000238819	0.0514431	0	0.231636	0.000275156	0.0590779
-29	0	0.0155039	0	0	0	0.0309278	0.01	0	0	0	0	0	0.00775194	0	0.01	0		0.142857	0.0222222		0	0.0116279		129	97	100	110	7	90	0.00642405	0.0877318	0.0036103	0.578723	0.00270264	0.0779777
-28	0	0	0	0	0	0.0614035	0	0	0	0	0.00763359	0	0	0	0	0.00763359		0	0.0679612		0	0		111	114	80	131	11	103	0.0250413	0.122427	0	0.284914	0.0277587	0.135022
-27	0	0	0.00847458	0	0	0.0434783	0	0	0	0	0.00793651	0	0	0	0	0		0	0.045977		0	0		118	92	100	126	5	87	0.0119716	0.107593	0	0.521824	0.0126674	0.113553
-26	0	0	0	0	0	0.038835	0.011236	0	0	0	0	0	0	0	0	0		0	0.0416667		0	0.0119048		127	103	89	117	7	96	0.0106809	0.0964545	0	0.409616	0.0114677	0.103257
-25	0	0	0	0	0	0.0416667	0	0	0	0	0	0	0	0	0	0		0	0.0446429		0	0		116	120	94	106	8	112	0.0136654	0.0945588	0	0.369417	0.0146521	0.10111
-24	0	0.00806452	0	0	0	0.0254237	0.0246914	0	0	0	0	0	0	0	0	0		0.0909091	0.0186916		0.125	0.0136986		124	118	81	113	11	107	0.00527399	0.0725024	0.00229897	0.41278	0.00227171	0.0658919
-23	0	0	0	0	0	0.019802	0	0	0	0	0.00854701	0	0	0	0	0		0	0.0229885		0	0		136	101	82	117	14	87	0.00240717	0.0697051	0	0.231636	0.00279624	0.0805859
-22	0	0	0	0	0	0.0843373	0.00892857	0	0	0	0	0	0	0	0	0		0.125	0.08		0.0714286	0		128	83	112	113	8	75	0.0345823	0.166077	0.00315972	0.52651	0.0299251	0.166037
-21	0	0	0	0	0	0	0	0	0	0	0.00840336	0	0	0	0	0		0	0		0	0		120	116	81	119	10	106	0	0.0313004	0	0.308497	0	0.0342022
-20	0	0.00757576	0	0	0	0.0105263	0	0	0	0	0	0	0	0	0	0		0	0.011236		0	0		132	95	91	118	6	89	0.000266468	0.057257	0	0.459258	0.000284429	0.0610183
-19	0	0	0	0	0	0.030303	0	0	0	0	0	0	0	0	0	0		0.111111	0.0222222		0	0		138	99	92	107	9	90	0.00629335	0.0860113	0.00280914	0.482497	0.00270264	0.0779777
-18	0	0.00724638	0	0	0	0.0526316	0	0	0	0	0.00840336	0	0	0	0	0		0.0714286	0.0493827		0	0		138	95	84	119	14	81	0.0173079	0.118563	0.00180678	0.338684	0.0136171	0.121638
-17	0.00793651	0	0	0	0	0.0227273	0	0	0.0102041	0	0.00806452	0	0	0	0	0		0	0.0253165		0	0		126	88	98	124	9	79	0.00276433	0.0796973	0	0.336267	0.00308078	0.088477
-16	0	0.015873	0	0	0	0.0373832	0	0	0	0	0	0	0	0	0	0		0	0.0421053		0	0		126	107	95	108	12	95	0.010278	0.0929547	0	0.264648	0.0115896	0.104308
-15	0	0	0	0	0	0.020202	0	0	0	0	0.00806452	0	0	0	0	0		0	0.0229885		0	0		134	99	79	124	12	87	0.00245599	0.0710761	0	0.264648	0.00279624	0.0805859
-14	0	0	0	0	0	0.0315789	0	0	0	0	0	0	0	0	0	0		0.1	0.0235294		0	0		125	95	99	117	10	85	0.00656029	0.0895225	0.00252858	0.445016	0.00286233	0.0824237
-13	0	0.00704225	0	0	0	0.0232558	0	0	0	0	0	0	0.00704225	0	0	0.00775194		0	0.027027		0	0		142	86	79	129	12	74	0.0028289	0.0814944	0	0.264648	0.00329002	0.0942443
-12	0	0	0	0	0	0.0425532	0.01	0	0	0	0.00952381	0	0	0.0106383	0	0		0	0.0481928		0	0.0113636		137	94	100	105	11	83	0.0117142	0.105381	0	0.284914	0.0132851	0.118818
-11	0	0.00847458	0	0	0	0.0185185	0	0	0	0	0.00847458	0	0	0	0	0		0	0.0204082		0	0		118	108	92	118	10	98	0.0022506	0.0652965	0	0.308497	0.00248115	0.0717821
-10	0	0	0	0	0	0.029703	0.0120482	0	0	0	0.00729927	0	0	0	0	0		0	0.032967		0	0.0136986		115	101	83	137	10	91	0.00616786	0.0843569	0	0.308497	0.00685089	0.0933324
-9	0	0	0	0	0	0.0333333	0	0	0	0	0	0	0	0	0	0		0.0769231	0.025974		0	0		131	90	93	122	13	77	0.0069276	0.0943361	0.00194563	0.360297	0.0031612	0.0906972
-8	0	0	0	0	0	0.0705882	0.00862069	0	0	0	0	0	0	0	0	0		0.25	0.0519481		0	0.00970874		123	85	116	112	8	77	0.0263439	0.147333	0.031854	0.650856	0.0143335	0.127699
-7	0	0	0	0	0	0.0568182	0	0	0	0	0	0	0	0	0	0		0.166667	0.0487805		0	0		142	88	89	117	6	82	0.0187039	0.127632	0.00421074	0.641235	0.013449	0.120212
-6	0	0.00763359	0	0	0	0.029703	0	0	0	0	0	0	0	0	0	0		0	0.0344828		0	0		131	101	88	116	14	87	0.00616786	0.0843569	0	0.231636	0.00716842	0.0974808
-5	0	0.0152672	0.00763359	0	0	0.0842105	0	0	0	0	0	0	0	0	0	0		0	0.0909091		0	0		131	95	95	115	7	88	0.0370591	0.1592	0	0.409616	0.0400697	0.171291
-4	0.00793651	0.0238095	0	0	0	0.0555556	0	0	0	0	0	0	0	0	0	0		0.1	0.05		0	0		126	90	103	117	10	80	0.0182825	0.124903	0.00252858	0.445016	0.0137894	0.123099
-3	0	0	0	0.0113636	0	0.0681818	0	0.0105263	0	0	0	0	0	0	0	0		0.25	0.0595238		0	0		136	88	95	117	4	84	0.025431	0.142516	0.00630946	0.80588	0.0196076	0.133466
-2	0	0.00714286	0	0	0.0125	0.1125	0.010989	0	0	0.008	0	0	0	0	0	0		0.111111	0.112676		0	0.0114943		140	80	91	125	9	71	0.0527515	0.202847	0.00280914	0.482497	0.0499197	0.21
-1	0.00740741	0.0148148	0	0	0	0.115789	0	0	0	0.00847458	0.0169492	0	0	0	0	0		0.1	0.117647		0	0		135	95	88	118	10	85	0.0592406	0.197741	0.00252858	0.445016	0.0578819	0.205733

## Sheet: FigureS17_B
#SP.C.6810, 5' end
pos	AC	AG	AT	CA	CG	CT	GA	GC	GT	TA	TC	TG	A-	C-	G-	T-		CG->TG	C[ACT]->T[ACT]		CG->CA	[ATG]G->[ATG]A		#refA	#refC	#refG	#refT	#refCpG	#ref-nonCpG	CT_low	CT_high	CG->TG_95low	CG->TG_95high	C[ACT]->T[ACT]_95low	C[ACT]->T[ACT]_95high
0	0	0	0.040404	0.0123457	0	0.296296	0.0425532	0	0.0212766	0	0.00813008	0.00813008	0	0	0	0		0.142857	0.310811					99	81	47	123	7	74	0.199929	0.408088	0.0036103	0.578723	0.208264	0.429047
1	0	0.00943396	0.00943396	0.0131579	0	0.144737	0.0111111	0.0111111	0	0.0128205	0	0.0128205	0	0.0131579	0	0		0.333333	0.130435		0.142857	0		106	76	90	78	6	69	0.0745289	0.244234	0.0432719	0.777222	0.0614171	0.233219
2	0	0	0	0.010989	0	0.120879	0	0	0	0	0.00980392	0	0.00990099	0	0.0178571	0		0.25	0.108434		0	0		101	91	56	102	8	83	0.0619141	0.206001	0.031854	0.650856	0.0507971	0.195886
3	0	0	0	0	0	0.0947368	0	0	0	0.00909091	0	0	0.0128205	0.0105263	0	0		0	0.103448		0	0		78	95	67	110	8	87	0.0442411	0.172235	0	0.369417	0.0484059	0.187313
4	0	0.0116279	0	0.010101	0.010101	0.0606061	0	0	0	0	0	0	0	0	0	0		0.0909091	0.0568182		0	0		86	99	78	88	11	88	0.0225638	0.127257	0.00229897	0.41278	0.0187039	0.127632
5	0	0.0232558	0	0	0	0.047619	0.0135135	0	0	0	0	0	0	0	0	0		0	0.0537634		0.0909091	0		86	105	74	86	12	93	0.0156403	0.107635	0	0.264648	0.017685	0.12102
6	0	0	0	0	0	0.011236	0	0	0	0	0	0	0	0	0	0		0	0.0126582		0	0		93	89	90	77	10	79	0.000284429	0.0610183	0	0.308497	0.000320427	0.0685199
7	0	0.0192308	0	0	0	0.0795455	0.0140845	0	0	0	0	0	0	0	0	0.0114943		0.1	0.0769231		0.1	0		104	88	71	87	10	78	0.03258	0.157049	0.00252858	0.445016	0.0287525	0.159946
8	0	0.0222222	0	0	0	0.0574713	0	0	0	0	0.00990099	0	0	0	0	0		0	0.0641026		0	0		90	87	73	101	9	78	0.0189219	0.129042	0	0.336267	0.0211397	0.143288
9	0	0	0	0	0	0.0428571	0	0	0	0	0	0	0	0	0	0		0	0.0491803		0	0		98	70	77	106	9	61	0.0089269	0.120179	0	0.336267	0.0102593	0.137069
10	0	0.0123457	0	0	0	0.047619	0	0	0	0	0	0	0	0	0	0		0	0.0540541		0	0		81	84	95	91	10	74	0.0131251	0.117457	0	0.308497	0.0149223	0.132655
11	0	0.00990099	0	0	0	0.0229885	0	0	0	0	0	0.0107527	0	0	0	0		0	0.0240964		0	0		101	87	70	93	4	83	0.00279624	0.0805859	0	0.602365	0.00293162	0.0843474
12	0	0	0	0	0	0.05	0	0	0	0	0	0	0	0	0	0.00943396		0	0.056338		0	0		95	80	70	106	9	71	0.0137894	0.123099	0	0.336267	0.0155616	0.138011
13	0	0	0	0	0	0.0526316	0	0	0	0	0	0	0	0	0.0126582	0		0.111111	0.0447761		0	0		77	76	79	119	9	67	0.0145246	0.129309	0.00280914	0.482497	0.00933084	0.125327
14	0	0	0	0	0	0.0277778	0	0	0	0	0	0.00952381	0	0	0	0.00952381		0	0.030303		0	0		95	72	79	105	6	66	0.0033819	0.0967673	0	0.459258	0.00369114	0.105217
15	0.0120482	0	0	0	0	0.0526316	0	0	0	0	0	0	0	0	0	0		0	0.0606061		0	0		83	76	78	114	10	66	0.0145246	0.129309	0	0.308497	0.0167582	0.147968
16	0	0	0.0114943	0	0	0.0428571	0	0	0	0	0	0	0	0	0.0116279	0		0.0833333	0.0344828		0	0		87	70	86	107	12	58	0.0089269	0.120179	0.00210759	0.384796	0.00420365	0.119077
17	0	0	0.0120482	0	0	0	0	0	0	0	0	0	0	0	0	0.00854701		0	0		0	0		83	60	91	117	10	50	0	0.0596295	0	0.308497	0	0.0711217
18	0	0.0107527	0	0	0	0.0135135	0	0	0	0	0	0	0	0	0	0		0	0.016129		0	0		93	74	79	105	12	62	0.000342074	0.0730074	0	0.264648	0.000408268	0.086621
19	0	0	0	0	0	0.0163934	0	0	0	0	0	0	0	0	0	0		0	0.0178571		0	0		102	61	72	116	5	56	0.00041496	0.0879881	0	0.521824	0.000452002	0.0955259
20	0	0	0	0	0	0.0289855	0	0	0	0	0	0	0	0	0	0		0	0.0357143		0	0		89	69	64	129	13	56	0.00352976	0.100815	0	0.247053	0.00435481	0.123132
21	0	0	0	0	0	0.0240964	0	0	0	0.00917431	0	0	0	0	0	0		0.0714286	0.0144928		0	0		95	83	64	109	14	69	0.00293162	0.0843474	0.00180678	0.338684	0.000366857	0.0781235
22	0	0	0	0	0	0.0121951	0	0	0	0	0	0	0	0	0	0		0	0.0144928		0	0		78	82	67	124	13	69	0.000308706	0.0660827	0	0.247053	0.000366857	0.0781235
23	0	0	0	0	0	0.0126582	0.0131579	0	0	0	0	0	0	0	0.0131579	0		0	0.015625		0	0.015873		80	79	76	116	15	64	0.000320427	0.0685199	0	0.218019	0.000395513	0.0840103
24	0	0	0	0	0	0.021978	0	0	0	0	0	0	0	0	0	0		0	0.027027		0	0		83	91	81	96	17	74	0.00267281	0.0771454	0	0.195064	0.00329002	0.0942443
25	0	0	0	0	0	0.010989	0	0	0	0	0	0	0	0	0	0		0	0.0126582		0	0		81	91	77	102	12	79	0.000278179	0.0597108	0	0.264648	0.000320427	0.0685199
26	0	0	0	0	0	0.04	0	0	0	0	0	0	0	0	0	0		0	0.0447761		0	0		80	75	84	112	8	67	0.00832617	0.112477	0	0.369417	0.00933084	0.125327
27	0	0	0	0	0	0.0319149	0	0	0	0	0	0	0	0	0	0		0	0.0365854		0	0		83	94	90	84	12	82	0.0066306	0.0904455	0	0.264648	0.00760928	0.103215
28	0	0.0120482	0	0	0	0.0263158	0	0	0	0	0	0	0	0	0	0		0	0.0298507		0	0		83	76	86	106	9	67	0.00320301	0.0918495	0	0.336267	0.00363573	0.103708
29	0	0	0	0	0	0.0289855	0	0	0	0	0	0	0	0	0	0		0	0.0327869		0	0		88	69	97	97	8	61	0.00352976	0.100815	0	0.369417	0.0039956	0.113472
30	0	0.00970874	0	0	0	0.0298507	0	0	0	0	0	0	0	0	0	0		0.125	0.0169492		0	0		103	67	97	84	8	59	0.00363573	0.103708	0.00315972	0.52651	0.000429023	0.0908559
31	0	0	0	0	0	0.0133333	0	0	0	0	0	0	0	0	0	0		0	0.0142857		0	0		88	75	99	89	5	70	0.000337514	0.0720635	0	0.521824	0.000361618	0.0770438
32	0.0116279	0	0	0	0	0.0422535	0	0	0	0	0	0	0	0	0	0		0	0.047619		0	0		86	71	86	108	8	63	0.00879992	0.118555	0	0.369417	0.00992995	0.132918
33	0	0.0106383	0.0106383	0	0	0.038961	0	0	0.0107527	0	0	0.0114943	0	0	0	0		0	0.0434783		0	0		94	77	93	87	8	69	0.00810792	0.109665	0	0.369417	0.00905761	0.121847
34	0.0123457	0	0.0246914	0	0	0.0533333	0	0	0.0138889	0.00819672	0	0	0	0	0	0		0	0.0333333		0	0		81	75	72	122	10	60	0.0147208	0.130961	0	0.308497	0.00406262	0.115281
35	0.00961538	0	0.00961538	0	0	0.0408163	0	0	0.0151515	0	0	0	0	0	0	0		0	0.047619		0	0		104	49	66	103	5	42	0.00498184	0.139787	0	0.521824	0.00581982	0.161642
36	0	0	0	0	0	0.0634921	0	0	0	0	0	0	0	0	0	0		0	0.0576923		0	0		90	63	54	96	9	52	0.0175688	0.154661	0	0.336267	0.0120593	0.159473
37	0	0	0	0	0	0.0727273	0	0	0	0	0	0	0	0	0	0		0.111111	0.0444444		0	0		74	55	62	94	9	45	0.0201705	0.175868	0.00280914	0.482497	0.00542849	0.151493
38	0	0	0	0	0	0.0952381	0.0294118	0	0	0	0	0	0	0	0	0		0	0.0638298		0	0.0338983		70	63	68	70	11	47	0.035759	0.195856	0	0.284914	0.0133618	0.175392
39	0.0153846	0	0	0	0	0.0163934	0.0377358	0	0	0	0	0	0	0	0	0		0	0.0208333		0.0909091	0.0238095		65	61	53	79	11	48	0.00041496	0.0879881	0	0.284914	0.000527315	0.110696
40	0	0	0	0	0	0.157895	0.03125	0	0	0	0	0	0	0	0	0		0.125	0.0952381		0.0909091	0.0188679		59	57	64	65	8	42	0.0748312	0.278683	0.00315972	0.52651	0.0265636	0.226225
41	0	0.0169492	0	0	0	0.117647	0	0.0208333	0	0	0	0	0	0	0	0		0.142857	0.0980392		0	0		59	68	48	54	7	51	0.0521837	0.218717	0.0036103	0.578723	0.0326065	0.214145
42	0	0	0	0.0181818	0	0.163636	0	0.0243902	0	0	0	0	0	0	0	0		0	0.173913		0	0		46	55	41	74	2	46	0.0776588	0.28803	0	0.841886	0.0782034	0.314191
43	0	0	0	0	0	0.0816327	0	0	0	0.0163934	0	0	0	0	0	0		0	0.0810811		0	0		53	49	32	61	6	37	0.0226909	0.196014	0	0.459258	0.0170435	0.219096
44	0	0.0222222	0	0	0	0.12766	0.0277778	0	0	0	0	0.0212766	0	0	0	0		0.2	0.097561		0	0.0333333		45	47	36	47	5	41	0.0483222	0.257414	0.00505076	0.716418	0.0272275	0.231315
45	0	0	0	0	0	0.037037	0.0416667	0	0.0416667	0.0204082	0	0	0	0	0	0		0	0.047619		0	0.0526316		59	27	24	49	6	21	0.000937257	0.189706	0	0.459258	0.00120488	0.23816
46	0	0	0.025641	0	0	0.0555556	0	0	0	0	0	0	0	0	0	0		0.25	0		0	0		39	36	37	33	4	30	0.0068003	0.186637	0.00630946	0.80588	0	0.115703
47	0	0	0	0	0	0.09375	0	0	0	0	0	0	0	0	0	0			0.0714286		0	0		39	32	35	28	0	28	0.0197672	0.250227			0.0087705	0.235035
48	0.030303	0.030303	0	0	0	0.172414	0	0	0	0.0263158	0	0	0	0	0	0		0	0.153846			0		33	29	23	38	2	26	0.0584561	0.357748	0	0.841886	0.0435635	0.348679
49	0	0	0	0	0	0.047619	0	0	0	0	0	0.03125	0	0	0	0			0.05		0	0		38	21	25	32	0	20	0.00120488	0.23816			0.00126509	0.248733
50	0	0	0	0	0	0.0740741	0	0	0.0454545	0	0	0	0	0	0	0		0	0.0909091			0		29	27	22	24	3	22	0.00910007	0.242898	0	0.707598	0.0112056	0.291613
#SP.C.6810, 3' end
pos	AC	AG	AT	CA	CG	CT	GA	GC	GT	TA	TC	TG	A-	C-	G-	T-		CG->TG	C[ACT]->T[ACT]		CG->CA	[ATG]G->[ATG]A		#refA	#refC	#refG	#refT	#refCpG	#ref-nonCpG	CT_low	CT_high	CG->TG_95low	CG->TG_95high	C[ACT]->T[ACT]_95low	C[ACT]->T[ACT]_95high
-50	0	0	0	0	0	0.0384615	0	0	0	0.0285714	0	0	0	0	0	0		0	0.047619		0	0		24	26	17	35	5	21	0.000973288	0.19637	0	0.521824	0.00120488	0.23816
-49	0	0	0.0285714	0	0	0.12	0	0	0	0	0	0	0	0	0	0		0	0.125		0	0		35	25	28	27	1	24	0.0254654	0.31219	0	0.975	0.0265593	0.323611
-48	0	0	0.027027	0	0	0.03125	0	0	0	0	0	0	0	0	0	0		0	0.0384615		0	0		37	32	25	28	6	26	0.000790869	0.162171	0	0.459258	0.000973288	0.19637
-47	0	0	0.0263158	0	0	0.166667	0	0	0	0.03125	0	0	0	0	0	0		0	0.185185		0	0		38	30	34	32	3	27	0.0564217	0.347212	0	0.707598	0.063	0.38083
-46	0	0	0	0.0322581	0	0.129032	0	0	0	0	0	0	0	0	0	0		0	0.137931		0	0		42	31	18	54	1	29	0.0363017	0.298336	0	0.975	0.0388948	0.316641
-45	0	0	0	0	0	0.0666667	0	0	0	0	0	0	0	0	0	0		0	0.0769231		0	0		37	30	28	63	4	26	0.00817813	0.220735	0	0.602365	0.00945539	0.251303
-44	0	0	0	0	0	0.0857143	0	0.030303	0	0	0	0	0	0.0285714	0	0		0	0.0967742		0	0		53	35	33	53	4	31	0.0180376	0.230575	0	0.602365	0.0204199	0.257539
-43	0	0	0	0	0	0.130435	0	0	0	0	0	0	0.0181818	0	0	0		0.333333	0.116279		0	0		55	46	39	54	3	43	0.0494073	0.262565	0.00840376	0.905701	0.0388523	0.250832
-42	0	0	0	0	0	0.0175439	0	0	0	0.0181818	0	0	0	0.0175439	0	0			0.0175439		0	0		57	57	46	55	0	57	0.000444073	0.0939168			0.000444073	0.0939168
-41	0	0.0147059	0.0147059	0	0.0181818	0.0909091	0	0	0	0	0	0	0	0	0	0		0.142857	0.0833333			0		68	55	39	67	7	48	0.0301809	0.19954	0.0036103	0.578723	0.0231735	0.199828
-40	0	0	0	0	0	0.0666667	0.0192308	0	0	0	0	0	0	0	0	0		0	0.0754717		0	0		59	60	52	74	7	53	0.0184618	0.161987	0	0.409616	0.020946	0.182108
-39	0	0.0289855	0	0	0	0.0810811	0	0	0	0	0	0	0	0	0	0		0	0.0909091		0	0		69	74	50	65	8	66	0.0303376	0.168171	0	0.369417	0.0340971	0.187443
-38	0	0	0	0	0	0.04	0.0188679	0	0	0	0	0	0	0	0.0188679	0		0	0.0454545		0	0		71	75	53	71	9	66	0.00832617	0.112477	0	0.336267	0.00947374	0.127143
-37	0	0.0125	0	0	0	0.0740741	0	0	0	0	0	0	0.0125	0	0	0		0	0.0851064		0	0		80	54	55	96	7	47	0.020551	0.178933	0	0.409616	0.0236771	0.203793
-36	0	0.0140845	0	0	0	0.120879	0	0	0	0	0	0	0	0	0	0		0.285714	0.0909091		0	0		71	91	59	82	14	77	0.0619141	0.206001	0.0838893	0.581035	0.0373359	0.178379
-35	0	0.0246914	0	0	0	0.0315789	0	0	0.0131579	0	0	0	0	0	0	0		0	0.0337079		0	0		81	95	76	70	6	89	0.00656029	0.0895225	0	0.459258	0.00700606	0.0953616
-34	0	0	0	0	0	0.0253165	0	0	0	0	0	0.00925926	0	0	0	0		0	0.0273973		0	0		98	79	65	108	6	73	0.00308078	0.088477	0	0.459258	0.00333533	0.0954892
-33	0	0	0.0229885	0	0	0.030303	0	0	0	0	0	0	0	0	0	0		0.0909091	0.0227273		0	0		87	99	72	93	11	88	0.00629335	0.0860113	0.00229897	0.41278	0.00276433	0.0796973
-32	0	0.0114943	0	0	0	0.0543478	0	0	0	0	0	0	0	0	0	0		0	0.0609756		0	0		87	92	73	98	10	82	0.0178798	0.122287	0	0.308497	0.020093	0.136587
-31	0	0	0	0	0	0.0641026	0	0	0	0	0	0	0	0	0	0		0	0.0666667		0	0		97	78	64	112	3	75	0.0211397	0.143288	0	0.707598	0.0219993	0.14876
-30	0	0	0	0	0	0	0	0	0	0	0	0	0	0	0	0		0	0		0	0		100	80	76	95	8	72	0	0.045064	0	0.369417	0	0.0499441
-29	0	0.01	0	0	0	0.0454545	0	0	0	0	0	0.0224719	0	0	0	0.011236		0.0909091	0.038961		0	0		100	88	74	89	11	77	0.0125218	0.112309	0.00229897	0.41278	0.00810792	0.109665
-28	0	0	0	0	0	0.0655738	0.0125	0	0	0	0	0	0	0	0	0		0	0.0701754		0	0.0144928		95	61	80	115	4	57	0.0181542	0.159469	0	0.602365	0.0194504	0.17004
-27	0	0.021978	0	0	0	0.0568182	0.0111111	0	0	0	0	0	0	0	0.0111111	0		0.111111	0.0506329		0	0.0116279		91	88	90	82	9	79	0.0187039	0.127632	0.00280914	0.482497	0.0139661	0.124595
-26	0	0.0119048	0	0	0	0.0412371	0	0	0	0	0	0	0	0	0	0.0344828		0	0.0493827		0	0		84	97	83	87	16	81	0.0113483	0.102227	0	0.205907	0.0136171	0.121638
-25	0	0.0116279	0	0	0	0.0133333	0	0	0.0119048	0	0	0	0	0	0.0119048	0		0	0.0142857		0	0		86	75	84	106	5	70	0.000337514	0.0720635	0	0.521824	0.000361618	0.0770438
-24	0	0	0	0	0	0.0119048	0	0	0	0	0	0	0	0	0	0		0	0.0135135		0	0		86	84	71	110	10	74	0.000301357	0.064552	0	0.308497	0.000342074	0.0730074
-23	0	0	0	0	0	0.0135135	0	0	0	0	0	0	0	0	0	0		0	0.016129		0	0		108	74	73	96	12	62	0.000342074	0.0730074	0	0.264648	0.000408268	0.086621
-22	0	0	0	0	0	0.0153846	0	0	0	0	0	0	0	0	0	0		0	0.0166667		0	0		89	65	82	115	5	60	0.000389429	0.0827631	0	0.521824	0.000421874	0.089399
-21	0	0	0	0	0	0.0277778	0	0	0	0	0	0	0	0	0	0		0	0.031746		0	0		92	72	70	117	9	63	0.0033819	0.0967673	0	0.336267	0.00386798	0.110019
-20	0	0	0	0	0	0.0166667	0	0	0	0	0	0	0	0	0	0		0	0.0178571		0	0		94	60	81	116	4	56	0.000421874	0.089399	0	0.602365	0.000452002	0.0955259
-19	0	0	0	0	0	0.038961	0	0	0	0	0	0	0	0	0	0		0.0714286	0.031746		0	0		93	77	78	103	14	63	0.00810792	0.109665	0.00180678	0.338684	0.00386798	0.110019
-18	0	0	0	0	0	0.0410959	0	0	0	0	0	0	0	0	0	0		0	0.046875		0	0		94	73	82	102	9	64	0.00855649	0.115436	0	0.336267	0.00977307	0.130936
-17	0	0.0106383	0	0	0	0.0153846	0	0	0	0	0	0	0	0	0	0		0	0.0166667		0	0		94	65	76	116	5	60	0.000389429	0.0827631	0	0.521824	0.000421874	0.089399
-16	0	0	0	0	0	0.0666667	0	0	0	0	0	0	0	0	0	0		0.2	0.05		0	0		81	90	68	112	10	80	0.0248567	0.139476	0.0252107	0.556095	0.0137894	0.123099
-15	0	0	0	0	0	0.0119048	0	0	0	0	0	0	0	0	0	0		0.0625	0		0	0		82	84	71	114	16	68	0.000301357	0.064552	0.00158111	0.302321	0	0.052803
-14	0	0	0	0	0.0128205	0.025641	0	0	0	0	0	0	0	0	0	0		0	0.0322581		0	0		93	78	71	109	16	62	0.00312047	0.0895733	0	0.205907	0.00393076	0.111719
-13	0	0	0	0	0	0.0128205	0	0	0	0	0	0	0	0	0.0120482	0		0	0.015873		0	0		101	78	83	89	15	63	0.000324535	0.0693727	0	0.218019	0.000401789	0.0852957
-12	0	0	0	0	0	0.0114943	0	0	0	0	0	0	0	0	0	0		0	0.0128205		0	0		85	87	90	89	9	78	0.000290967	0.0623843	0	0.336267	0.000324535	0.0693727
-11	0	0	0	0	0	0.0227273	0	0	0	0	0	0	0	0	0	0		0	0.0263158		0	0		85	88	86	92	12	76	0.00276433	0.0796973	0	0.264648	0.00320301	0.0918495
-10	0	0	0	0	0	0.0352941	0.012987	0	0	0	0	0	0.0121951	0	0	0		0	0.0405405		0	0.0153846		82	85	77	107	11	74	0.00733849	0.0996964	0	0.284914	0.00843976	0.113937
-9	0.0138889	0	0	0	0	0.0595238	0	0	0	0	0	0	0	0	0	0		0	0.0769231		0	0		72	84	101	94	19	65	0.0196076	0.133466	0	0.176467	0.0254485	0.170456
-8	0	0	0	0	0.0147059	0.0441176	0	0	0	0	0	0	0	0	0	0		0	0.0555556		0	0		91	68	103	89	14	54	0.0091922	0.123563	0	0.231636	0.0116068	0.153885
-7	0.0107527	0.0107527	0	0	0	0.05	0	0	0	0	0	0	0.0107527	0	0	0		0	0.0555556		0	0		93	60	91	107	6	54	0.0104323	0.139243	0	0.459258	0.0116068	0.153885
-6	0	0	0	0	0	0.0625	0	0	0	0	0	0.00833333	0	0	0.0121951	0		0	0.0666667		0	0		85	64	82	120	4	60	0.01729	0.152363	0	0.602365	0.0184618	0.161987
-5	0	0	0	0	0	0.0422535	0.0111111	0	0.0111111	0	0	0	0	0	0	0		0.125	0.031746		0	0.0116279		73	71	90	117	8	63	0.00879992	0.118555	0.00315972	0.52651	0.00386798	0.110019
-4	0	0	0	0	0	0.056338	0	0	0.0102041	0	0	0	0	0	0	0		0.0909091	0.05		0	0		97	71	98	85	11	60	0.0155616	0.138011	0.00229897	0.41278	0.0104323	0.139243
-3	0	0.00980392	0	0	0	0.103896	0.0240964	0	0	0	0	0	0	0	0	0		0.222222	0.0882353		0.0909091	0.0138889		102	77	83	89	9	68	0.0459341	0.194493	0.028145	0.600094	0.0330725	0.182223
-2	0.02	0	0	0.031746	0	0.142857	0	0.0121951	0.0121951	0	0	0	0	0	0	0		0	0.166667		0	0		100	63	82	106	9	54	0.0674632	0.253941	0	0.336267	0.0791544	0.292941
-1	0.0113636	0.0113636	0.0227273	0	0	0.218391	0.0229885	0.0114943	0	0.0337079	0	0.011236	0	0	0	0		0.222222	0.217949		0.111111	0.0128205		88	87	87	89	9	78	0.136904	0.319846	0.028145	0.600094	0.132391	0.325862
#SP.C.6813, 5' end
pos	AC	AG	AT	CA	CG	CT	GA	GC	GT	TA	TC	TG	A-	C-	G-	T-		CG->TG	C[ACT]->T[ACT]		CG->CA	[ATG]G->[ATG]A		#refA	#refC	#refG	#refT	#refCpG	#ref-nonCpG	CT_low	CT_high	CG->TG_95low	CG->TG_95high	C[ACT]->T[ACT]_95low	C[ACT]->T[ACT]_95high
0	0.00211416	0	0.00422833	0.0018018	0.0018018	0.396396	0.0125523	0	0.0041841	0.00140252	0.00280505	0	0	0	0	0		0.309091	0.406					473	555	239	713	55	500	0.355446	0.438456	0.191446	0.44813	0.362622	0.450496
1	0	0.00340716	0.00511073	0	0.00217865	0.237473	0.00510204	0	0.00255102	0	0.00554529	0.00184843	0	0	0	0		0.230769	0.238329		0	0.00593472		587	459	392	541	52	407	0.199253	0.279113	0.125316	0.368403	0.197741	0.282769
2	0	0.00490998	0.00327332	0	0	0.135135	0.0025641	0	0.0025641	0	0.00373832	0	0	0	0	0		0.146341	0.133995		0.0192308	0		611	444	390	535	41	403	0.104731	0.170499	0.0556574	0.29173	0.102289	0.171193
3	0.00188324	0.00564972	0.00188324	0.00429185	0	0.0793991	0.00519481	0.0025974	0.0025974	0	0.00334448	0	0	0	0	0		0.097561	0.0778302		0	0.00581395		531	466	385	598	41	424	0.0565183	0.107782	0.0272275	0.231315	0.0541781	0.107568
4	0	0	0	0	0	0.0604288	0.00271739	0	0	0	0.00364964	0	0	0.00194932	0	0		0.0333333	0.0641593		0	0.0030581		550	513	368	548	60	452	0.0414241	0.0846803	0.00406262	0.115281	0.0433859	0.0908462
5	0.00190476	0.00190476	0	0.00217865	0	0.0479303	0	0.00257732	0	0	0.00164745	0.00164745	0	0	0	0		0.0555556	0.0469136		0	0		525	459	388	607	54	405	0.030278	0.0716702	0.0116068	0.153885	0.028478	0.072294
6	0.00191205	0.00573614	0	0	0	0.0438413	0	0	0	0	0.0017452	0	0	0	0	0		0.0384615	0.0444965		0	0		523	479	405	573	52	427	0.0273401	0.0662375	0.00469229	0.132128	0.0269991	0.0686166
7	0	0.00173913	0	0	0	0.0235043	0	0.00253165	0.00253165	0	0.00184502	0	0	0.00213675	0	0		0	0.0268949		0	0		575	468	395	542	59	409	0.0117903	0.0416658	0	0.0606089	0.0135006	0.047612
8	0	0	0	0.0021978	0	0.0241758	0	0	0.00234192	0	0.00181159	0	0.0018315	0	0	0		0.0196078	0.0247525		0	0		546	455	427	552	51	404	0.0121289	0.0428448	0.000496304	0.104475	0.0119322	0.0450486
9	0	0.00189394	0	0.00201613	0	0.0221774	0.00259067	0	0	0	0.00175747	0	0	0	0	0.00175747		0.0322581	0.0207373		0.0196078	0		528	496	386	569	62	434	0.0111217	0.0393345	0.00393076	0.111719	0.00952522	0.0389998
10	0	0.00189036	0	0	0	0.0189076	0.00235294	0.00235294	0.00235294	0	0	0	0	0	0	0		0.0392157	0.0164706		0	0.00275482		529	476	425	550	51	425	0.00868129	0.035588	0.00478499	0.134586	0.00664702	0.03364
11	0	0.00185874	0	0	0	0.0142857	0.002457	0	0.002457	0	0.00366972	0	0	0	0	0		0.0204082	0.0136054		0	0.00280899		538	490	407	545	49	441	0.00576238	0.0292115	0.000516557	0.108542	0.00500889	0.0293768
12	0	0	0	0	0	0.0315789	0	0	0	0	0.00345423	0	0	0	0	0		0.0153846	0.0341463		0	0		517	475	409	579	65	410	0.0177801	0.0515503	0.000389429	0.0827631	0.0187915	0.0566286
13	0	0.00181818	0	0	0	0.0141844	0	0	0	0	0	0	0	0	0	0		0.0357143	0.0108992		0	0		550	423	431	576	56	367	0.00522274	0.0306164	0.00435481	0.123132	0.00297742	0.0276697
14	0	0	0	0	0	0.0116009	0	0	0	0	0.00177305	0	0	0	0	0		0	0.013089		0	0		533	431	452	564	49	382	0.00377722	0.0268638	0	0.0725193	0.00426326	0.0302795
15	0	0.0037594	0	0	0.00221239	0.0176991	0	0	0.00236967	0	0	0	0	0	0	0		0	0.0205128		0	0		532	452	422	574	62	390	0.00767141	0.0345753	0	0.0577626	0.00889658	0.0400169
16	0	0.00957854	0	0	0	0.0105932	0	0	0	0	0	0	0	0	0	0		0	0.0121655		0	0		522	472	423	562	61	411	0.00344829	0.0245468	0	0.0586812	0.00396157	0.0281604
17	0	0.0039604	0	0	0	0.00421053	0	0	0	0	0.00372439	0	0	0	0.00215983	0		0	0.00473934		0	0		505	475	463	537	53	422	0.000510322	0.0151264	0	0.0672345	0.000574472	0.0170145
18	0	0	0	0	0	0.00688073	0	0	0	0	0	0	0	0	0	0		0	0.00761421		0	0		550	436	413	581	42	394	0.00142123	0.0199758	0	0.0840839	0.00157299	0.0220896
19	0	0	0	0	0.002079	0.010395	0.00248756	0	0	0	0	0	0	0	0	0		0	0.0115207		0.0238095	0		509	481	402	588	47	434	0.00338361	0.0240907	0	0.0754857	0.00375104	0.0266795
20	0	0	0	0	0	0.0041841	0	0	0.00243902	0	0.00173611	0	0	0.00209205	0	0		0.04	0		0	0		516	478	410	576	50	428	0.000507116	0.015032	0.00488143	0.137138	0	0.00858185
21	0	0	0	0	0	0.0110619	0	0	0	0	0.00344828	0	0	0	0	0		0.015873	0.0102828		0	0		529	452	419	580	63	389	0.00360127	0.0256249	0.000401789	0.0852957	0.00280862	0.0261174
22	0	0.00704225	0	0	0	0.012959	0.00253807	0	0	0	0.0018018	0	0	0	0.00253807	0		0.0204082	0.0120773		0	0.00302115		568	463	394	555	49	414	0.00477016	0.0279916	0.000516557	0.108542	0.00393278	0.027958
23	0	0	0	0	0	0.00852878	0	0	0	0	0	0	0	0.0021322	0.00251256	0		0.0172414	0.00731707		0	0		560	469	398	553	58	410	0.00232856	0.0216921	0.000436419	0.0923611	0.00151151	0.0212337
24	0	0	0	0	0	0.0165975	0	0	0	0	0	0	0	0	0	0		0	0.0189573		0	0		513	482	406	578	60	422	0.00719217	0.0324408	0	0.0596295	0.00821909	0.0370106
25	0	0.00184843	0	0	0	0.025	0	0	0	0	0	0	0	0	0	0		0.0178571	0.0259434		0	0		541	480	409	550	56	424	0.0129831	0.0432625	0.000452002	0.0955259	0.0130204	0.045945
26	0	0.00177936	0	0.0022779	0	0.0113895	0	0	0	0	0	0	0	0	0	0.00176991		0	0.012987		0	0		562	439	414	565	54	385	0.0037082	0.026378	0	0.0660315	0.00422993	0.0300456
27	0	0	0	0	0	0.0188285	0.00246914	0.00246914	0	0	0.00171233	0	0	0	0.00246914	0		0	0.0211765		0	0.002849		513	478	405	584	53	425	0.00864482	0.0354404	0	0.0672345	0.00972787	0.0398177
28	0	0	0	0	0	0.00842105	0.00503778	0	0	0	0.00176678	0	0	0.00210526	0	0		0	0.00930233		0	0.00581395		542	475	397	566	45	430	0.00229908	0.0214199	0	0.0787051	0.00254022	0.0236453
29	0	0.00562852	0	0	0	0.0243363	0	0	0	0	0	0	0	0	0	0		0.0217391	0.0246305		0	0		533	452	446	549	46	406	0.0122098	0.0431264	0.000550236	0.115272	0.0118731	0.0448289
30	0	0.00372439	0	0.00225734	0	0.00902935	0	0	0	0	0.0017301	0	0	0	0	0		0	0.0102564		0	0		537	443	422	578	53	390	0.00246552	0.0229563	0	0.0672345	0.0028014	0.026051
31	0	0.00188324	0	0	0	0.0206612	0.00255102	0	0	0	0.0034904	0	0	0	0	0		0.0444444	0.0182232		0	0.00294985		531	484	392	573	45	439	0.00995122	0.0376676	0.00542849	0.151493	0.00789951	0.0355901
32	0	0.00191571	0	0	0	0.0346939	0	0	0	0	0.00178253	0	0	0	0	0		0.0217391	0.036036		0	0		522	490	407	561	46	444	0.0203379	0.0549683	0.000550236	0.115272	0.0207354	0.0578617
33	0	0.00183824	0	0	0	0.0329218	0	0	0	0	0.00177305	0	0	0	0	0		0	0.0373832		0	0		544	486	386	564	58	428	0.0189325	0.0529134	0	0.061621	0.021516	0.0599992
34	0	0.00528169	0	0.00225734	0	0.0406321	0	0	0	0	0.00544465	0	0	0	0	0		0	0.037234		0	0		568	443	418	551	50	376	0.0242559	0.0634576	0	0.0711217	0.020503	0.0616838
35	0	0	0	0	0	0.0367816	0	0	0	0	0.00174825	0	0	0	0	0		0	0.0333333		0	0		495	435	409	572	30	390	0.0211674	0.0590449	0	0.115703	0.0178657	0.0563265
36	0	0.0059761	0	0	0	0.0417582	0.00278552	0	0	0	0.00188324	0	0	0	0	0		0.027027	0.0275689		0	0.00303951		502	455	359	531	37	399	0.0253254	0.0644444	0.000684031	0.141603	0.0138409	0.0487922
37	0	0.00814664	0	0	0	0.0534884	0.00316456	0	0	0	0.00374532	0	0	0	0	0		0.05	0.0358127		0.027027	0		491	430	316	534	40	363	0.0342055	0.0791804	0.00611365	0.169197	0.019204	0.0604622
38	0	0.0019802	0.0019802	0	0	0.045584	0.00297619	0	0.00297619	0	0	0	0	0	0	0		0.03125	0.0392157		0	0.00337838		505	351	336	506	32	306	0.0262764	0.0729716	0.000790869	0.162171	0.0204247	0.0674994
39	0	0.00455581	0	0	0	0.0559611	0	0	0	0	0.00208768	0.00208768	0	0	0	0		0.027027	0.0445682		0	0		439	411	309	479	37	359	0.0358015	0.0827884	0.000684031	0.141603	0.025686	0.0713685
40	0	0	0	0	0	0.0487805	0	0.00696864	0	0	0.00215517	0	0	0	0	0		0.0487805	0.0290698		0	0		410	410	287	464	41	344	0.0300475	0.0743344	0.00596312	0.165333	0.0140263	0.0528093
41	0	0.002457	0	0	0	0.05	0	0	0.00344828	0	0	0	0	0	0	0		0	0.040678		0	0		407	360	290	435	39	295	0.0298988	0.0778724	0	0.0902511	0.0211927	0.0699776
42	0	0	0	0	0	0.0465753	0.00722022	0	0.00361011	0.00246305	0.00246305	0	0	0	0	0		0	0.0451613		0	0.00840336		368	365	277	406	39	310	0.0273626	0.073526	0	0.0902511	0.0249068	0.0746127
43	0	0	0	0	0	0.0617284	0	0	0	0	0	0	0	0	0	0		0	0.0588235		0	0		374	324	275	372	30	272	0.0381094	0.0937269	0	0.115703	0.033993	0.0937698
44	0	0	0	0	0	0.0539683	0	0	0	0	0.0027027	0	0	0	0	0		0.0344828	0.0444444		0	0		344	315	242	370	29	270	0.0317492	0.0850041	0.000872647	0.177644	0.0231729	0.076348
45	0	0	0	0	0	0.0316456	0.00473934	0	0	0	0.00248139	0	0	0	0.00473934	0		0.037037	0.0182482		0	0.00552486		286	316	211	403	27	274	0.0152775	0.0574259	0.000937257	0.189706	0.00595102	0.042069
46	0	0.00299401	0	0.00348432	0	0.0557491	0.00526316	0	0	0	0.003003	0	0	0	0	0		0.0714286	0.0313725		0	0.00613497		334	287	190	333	14	255	0.0321976	0.088956	0.00180678	0.338684	0.0136398	0.0608782
47	0	0	0	0.00381679	0	0.0496183	0.00518135	0	0.00518135	0	0	0.00301205	0	0	0	0		0	0.039823		0	0.00558659		303	262	193	332	19	226	0.0266808	0.0833544	0	0.176467	0.0183687	0.074248
48	0	0.00328947	0.00328947	0.0042735	0	0.0598291	0	0	0.00515464	0	0.00337838	0	0	0	0	0		0	0.0486486		0	0		304	234	194	296	31	185	0.0330917	0.0983463	0	0.112189	0.0224835	0.090339
49	0	0	0.00363636	0	0	0.0881057	0.010582	0	0	0	0.00369004	0	0	0	0	0		0	0.0666667		0	0.0126582		275	227	189	271	23	195	0.0546492	0.132792	0	0.148185	0.0359719	0.111304
50	0	0.00806452	0	0	0	0.0765766	0	0.00555556	0	0.003861	0.003861	0	0	0	0	0		0.047619	0.0486486		0	0		248	222	180	259	21	185	0.0452398	0.119777	0.00120488	0.23816	0.0224835	0.090339
#SP.C.6813, 3' end
pos	AC	AG	AT	CA	CG	CT	GA	GC	GT	TA	TC	TG	A-	C-	G-	T-		CG->TG	C[ACT]->T[ACT]		CG->CA	[ATG]G->[ATG]A		#refA	#refC	#refG	#refT	#refCpG	#ref-nonCpG	CT_low	CT_high	CG->TG_95low	CG->TG_95high	C[ACT]->T[ACT]_95low	C[ACT]->T[ACT]_95high
-50	0	0.00401606	0.00401606	0	0	0.0845771	0	0	0	0	0	0	0	0	0.00529101	0		0	0.0904255		0	0		249	201	189	269	13	188	0.0500417	0.131963	0	0.247053	0.0535612	0.140832
-49	0	0	0	0.0045045	0	0.0630631	0	0	0	0	0	0	0	0.0045045	0	0		0.0454545	0.0656566		0	0		278	222	190	272	22	198	0.0349028	0.103546	0.00115015	0.228444	0.0354196	0.109658
-48	0	0	0	0	0	0.0598291	0	0	0	0	0.00328947	0	0	0	0	0		0.0384615	0.0625		0	0		298	234	190	304	26	208	0.0330917	0.0983463	0.000973288	0.19637	0.0336951	0.104506
-47	0	0	0.00358423	0.00369004	0	0.099631	0.00456621	0	0	0	0	0	0	0	0	0		0.0322581	0.108333		0	0.00531915		279	271	219	321	31	240	0.0666894	0.141643	0.00081637	0.167021	0.071998	0.154695
-46	0	0.00328947	0	0	0.00387597	0.0465116	0	0.00460829	0	0	0.00547945	0	0	0	0	0		0.047619	0.0464135		0	0		304	258	217	365	21	237	0.024261	0.0798364	0.00120488	0.23816	0.023394	0.0815276
-45	0	0	0.00296736	0.00342466	0	0.0650685	0.00930233	0	0	0	0.00537634	0	0	0	0	0		0.114286	0.0583658		0.047619	0.00534759		337	292	215	372	35	257	0.0396267	0.0997497	0.0320312	0.267378	0.0330313	0.0944391
-44	0	0.0027248	0.0027248	0	0	0.0868056	0	0	0	0	0	0	0	0	0	0		0.0555556	0.0888889		0	0		367	288	243	374	18	270	0.0569641	0.125475	0.00140556	0.272944	0.0577842	0.129371
-43	0.00247525	0.00742574	0.00247525	0	0	0.0597015	0	0	0	0	0	0	0	0	0	0		0.0769231	0.0574324		0	0		404	335	219	387	39	296	0.0368449	0.0907006	0.0161533	0.208702	0.0338088	0.0903643
-42	0	0	0	0	0	0.0575758	0	0	0	0	0	0	0	0	0	0		0.108108	0.0511945		0	0		379	330	270	437	37	293	0.0350166	0.0884537	0.030252	0.254176	0.0289328	0.0830327
-41	0.00244499	0	0	0	0	0.058011	0	0	0.00352113	0	0.00228833	0	0	0	0	0		0.0925926	0.0519481		0	0		409	362	284	437	54	308	0.0362647	0.0873115	0.0307528	0.203002	0.0299808	0.0829912
-40	0	0	0	0.00539084	0	0.0619946	0.00331126	0.00331126	0	0	0.00454545	0	0	0	0	0		0.047619	0.0638298		0	0.00413223		458	371	302	440	42	329	0.0397015	0.0915727	0.00581982	0.161642	0.0399423	0.095918
-39	0	0	0	0	0	0.0539084	0.00346021	0	0	0	0	0	0	0.00269542	0	0		0	0.060241		0	0.00414938		457	371	289	520	39	332	0.0332359	0.0820316	0	0.0902511	0.0371814	0.0915064
-38	0.00207469	0	0	0	0	0.0676692	0.00578035	0	0	0	0.00212314	0	0.00207469	0	0.00289017	0		0.0925926	0.0637681		0	0.00334448		482	399	346	471	54	345	0.0450647	0.0969304	0.0307528	0.203002	0.0403911	0.0949566
-37	0	0	0	0	0.00248139	0.0521092	0.00269542	0.00269542	0	0	0.00617284	0	0	0	0	0		0.0204082	0.0564972		0.0185185	0		511	403	371	486	49	354	0.0325422	0.0785538	0.000516557	0.108542	0.0348478	0.0859091
-36	0	0.0021322	0	0	0.0021322	0.0405117	0	0	0.00286533	0	0	0	0	0	0	0.00178571		0.06	0.0381862		0	0		469	469	349	560	50	419	0.024564	0.0625429	0.0125486	0.165482	0.0219815	0.0612724
-35	0	0.0018622	0	0	0	0.0461894	0	0	0	0	0.0018018	0	0	0	0	0		0.0833333	0.0415584		0	0		537	433	386	555	48	385	0.0284386	0.0704365	0.0231735	0.199828	0.0239378	0.0666123
-34	0	0.00383142	0	0	0	0.0606061	0.00235294	0	0	0	0.00185874	0	0	0	0	0		0.0363636	0.0636364		0	0.00273224		522	495	425	538	55	440	0.0412605	0.0853912	0.00443455	0.125264	0.0426988	0.0906615
-33	0	0.00377358	0	0	0	0.0233546	0	0	0	0	0	0	0	0	0	0		0	0.0260047		0	0		530	471	429	550	48	423	0.0117148	0.0414029	0	0.0739728	0.0130514	0.0460525
-32	0	0.003663	0	0.00197239	0	0.0157791	0	0	0	0	0.00183486	0	0	0	0	0		0.0363636	0.0132743		0	0		546	507	382	545	55	452	0.00683627	0.0308534	0.00443455	0.125264	0.00488661	0.0286675
-31	0	0.00187266	0	0	0	0.010352	0	0	0	0	0	0	0	0	0	0		0	0.012285		0	0		534	483	407	555	76	407	0.00336956	0.0239917	0	0.0473787	0.00400062	0.0284349
-30	0	0	0	0	0.00220751	0.0154525	0.002331	0	0	0	0	0	0	0	0.002331	0		0.0135135	0.0158311		0.0131579	0		510	453	429	588	74	379	0.00623471	0.0315778	0.000342074	0.0730074	0.00583134	0.0341376
-29	0	0.00384615	0	0	0	0.0104822	0	0	0	0	0.00182482	0	0	0	0	0		0	0.0118765		0	0		520	477	435	548	56	421	0.00341205	0.0242913	0	0.0637501	0.0038672	0.0274968
-28	0	0	0	0	0	0.0087146	0.00229885	0	0	0	0	0	0	0	0	0		0	0.0100503		0	0.00263852		540	459	435	546	61	398	0.00237939	0.0221615	0	0.0586812	0.00274495	0.0255315
-27	0	0.00579151	0	0	0	0.00900901	0	0	0	0	0.00340136	0	0	0	0	0		0	0.0104439		0	0		518	444	430	588	61	383	0.00245995	0.0229049	0	0.0586812	0.00285273	0.0265232
-26	0	0	0	0	0	0.0166667	0.00248756	0	0	0	0	0	0	0	0	0		0.0147059	0.0169903		0	0.00293255		540	480	402	558	68	412	0.00722225	0.0325748	0.000372251	0.079234	0.00685757	0.0346918
-25	0	0.0038835	0	0	0	0.0130435	0.00226244	0	0	0	0	0	0	0	0	0		0	0.0147059		0	0.0026738		515	460	442	562	52	408	0.00480136	0.0281728	0	0.0684822	0.00541542	0.0317323
-24	0	0	0	0	0	0.0110132	0	0	0.00487805	0	0.00174825	0	0	0	0	0		0.0277778	0.00956938		0	0		544	454	410	572	36	418	0.00358536	0.0255129	0.000703025	0.145289	0.00261331	0.024319
-23	0	0	0	0	0	0.0043573	0.00238095	0	0	0	0.00706714	0	0	0	0	0		0.0178571	0.00248139		0	0.00260417		535	459	420	566	56	403	0.000528125	0.0156507	0.000452002	0.0955259	6.28213718432503e-05	0.0137473
-22	0	0.00184843	0	0.00225734	0	0.0158014	0	0	0	0	0	0	0	0.00451467	0	0		0	0.0174129		0	0		541	443	413	583	41	402	0.00637596	0.0322846	0	0.0860438	0.00702884	0.0355468
-21	0	0.00190114	0	0	0	0.010917	0	0	0	0	0.00169205	0	0	0	0	0		0	0.012285		0	0		526	458	405	591	51	407	0.00355397	0.0252917	0	0.069777	0.00400062	0.0284349
-20	0	0	0	0	0	0.0188285	0	0	0	0	0.00180505	0	0	0	0	0		0.0384615	0.0164319		0	0		531	478	417	554	52	426	0.00864482	0.0354404	0.00469229	0.132128	0.00663136	0.0335617
-19	0	0.00369686	0	0	0	0.022449	0	0	0	0	0	0	0	0	0	0		0	0.0254042		0	0		541	490	390	559	57	433	0.0112585	0.0398118	0	0.0626675	0.0127484	0.0449997
-18	0	0.00188324	0	0	0	0.0157171	0	0	0	0	0	0	0	0	0.00244499	0		0.0163934	0.015625		0	0		531	509	409	531	61	448	0.00680931	0.0307331	0.00041496	0.0879881	0.00630454	0.0319273
-17	0	0.00189036	0	0	0	0.00630252	0.00507614	0	0	0	0	0	0	0	0	0		0.0227273	0.00462963		0.0163934	0.003003		529	476	394	581	44	432	0.00130162	0.0183073	0.000575239	0.120242	0.000561162	0.016623
-16	0	0	0	0.00210526	0	0.0189474	0	0	0	0	0.0017331	0	0	0.00210526	0	0		0.0384615	0.0165877		0	0		562	475	366	577	52	422	0.00869964	0.0356623	0.00469229	0.132128	0.00669445	0.033877
-15	0	0.00189394	0.00189394	0	0	0.0237069	0	0	0.00251256	0	0	0	0	0	0	0.00169779		0.0196078	0.0242131		0	0		528	464	398	589	51	413	0.0118924	0.0420216	0.000496304	0.104475	0.0116708	0.0440769
-14	0	0	0	0	0	0.0171306	0.00227273	0	0	0	0.00190114	0	0	0	0.00227273	0		0.027027	0.0162791		0	0.00257069		547	467	440	526	37	430	0.00742406	0.033474	0.000684031	0.141603	0.00656944	0.0332522
-13	0	0	0	0	0	0.021097	0	0	0	0	0.00170358	0	0	0	0	0		0.0169492	0.0216867		0	0		523	474	396	587	59	415	0.0101621	0.0384552	0.000429023	0.0908559	0.00996339	0.0407678
-12	0	0.00186916	0	0	0	0.0150862	0	0	0	0	0	0	0	0	0	0		0	0.0173697		0	0		535	464	384	597	61	403	0.00608639	0.0308352	0	0.0586812	0.00701133	0.0354594
-11	0	0.00181818	0	0	0	0.00630252	0	0	0	0	0.00179856	0	0	0	0	0		0	0.00722892		0	0		550	476	398	556	61	415	0.00130162	0.0183073	0	0.0586812	0.00149326	0.0209796
-10	0	0.00536673	0	0	0	0.012959	0	0	0	0	0	0	0	0	0	0		0	0.0144578		0	0		559	463	411	547	48	415	0.00477016	0.0279916	0	0.0739728	0.00532376	0.0312016
-9	0	0.00759013	0.00189753	0	0	0.0218688	0.00255102	0	0	0	0.00179211	0	0	0	0	0		0.0222222	0.0218341		0	0.00290698		527	503	392	558	45	458	0.0109662	0.0387918	0.00056246	0.117704	0.0105188	0.0397862
-8	0	0.00353357	0	0	0	0.0178571	0	0	0	0	0.00170068	0	0	0	0	0		0	0.0194647		0	0		566	448	378	588	37	411	0.00774018	0.0348813	0	0.0948906	0.00844003	0.0379917
-7	0	0.00369686	0	0	0	0.0401691	0	0	0	0.00170068	0.00510204	0	0	0	0	0		0	0.0446009		0	0		541	473	378	588	47	426	0.0243548	0.0620201	0	0.0754857	0.027063	0.0687756
-6	0	0.00190114	0	0	0	0.0442656	0	0	0	0	0.00178571	0	0	0	0	0		0.0526316	0.043573		0	0		526	497	397	560	38	459	0.0279457	0.066254	0.00643872	0.177491	0.0268155	0.0664948
-5	0	0.00351494	0	0.00221729	0	0.0620843	0.00260417	0	0.00260417	0	0.00347222	0	0	0	0	0		0.0652174	0.0617284		0	0.00289017		569	451	384	576	46	405	0.0416473	0.0884816	0.0136568	0.178964	0.0403421	0.0897773
-4	0	0.00181818	0	0.00222717	0	0.0579065	0.0126582	0	0	0	0.00170648	0.00170648	0	0	0	0		0.0666667	0.0572792		0	0.0143266		550	449	395	586	30	419	0.0381714	0.0836979	0.00817813	0.220735	0.0370409	0.0840308
-3	0	0.00181488	0	0	0	0.0873181	0.00253807	0.00253807	0.00253807	0	0	0	0	0	0	0		0.0344828	0.090708		0	0.00274725		551	481	394	554	29	452	0.0636552	0.116196	0.000872647	0.177644	0.0658803	0.121042
-2	0	0.0078125	0	0	0	0.125786	0.00244499	0	0	0	0.00515464	0.00171821	0	0	0	0		0.0606061	0.130631		0	0.00263158		512	477	409	582	33	444	0.097377	0.15893	0.00742584	0.202264	0.100708	0.165577
-1	0	0.00992063	0.00198413	0.006	0	0.202	0	0.0104167	0.00520833	0	0.00168919	0	0	0	0	0		0.0444444	0.217582		0	0		504	500	384	592	45	455	0.167658	0.23991	0.00542849	0.151493	0.180513	0.258369

## Sheet: FigureS17_C
#SP.C.5546, 5' end
pos	AC	AG	AT	CA	CG	CT	GA	GC	GT	TA	TC	TG	A-	C-	G-	T-		CG->TG	C[ACT]->T[ACT]		CG->CA	[ATG]G->[ATG]A		#refA	#refC	#refG	#refT	#refCpG	#ref-nonCpG	CT_low	CT_high	CG->TG_95low	CG->TG_95high	C[ACT]->T[ACT]_95low	C[ACT]->T[ACT]_95high
0	0.0046729	0.00934579	0.0140187	0.00497512	0	0.154229	0	0.00636943	0	0	0	0	0	0	0	0		0.0526316	0.164835					214	201	157	332	19	182	0.10726	0.211716	0.00133163	0.260281	0.114062	0.226874
1	0	0.00630915	0.0126183	0	0.00490196	0.117647	0	0	0	0	0.00571429	0	0	0	0	0		0.0714286	0.125		0	0		317	204	207	175	28	176	0.0768517	0.169977	0.0087705	0.235035	0.0800215	0.183117
2	0	0.00384615	0	0	0	0.069869	0	0	0	0.00442478	0	0.00442478	0	0	0	0		0.0434783	0.0728155		0	0		260	229	189	226	23	206	0.0404609	0.110985	0.00110017	0.219487	0.0413249	0.117255
3	0	0	0	0	0.00507614	0.0659898	0	0	0.00571429	0.003861	0.003861	0	0	0	0	0		0.117647	0.0611111		0	0		272	197	175	259	17	180	0.0356018	0.110201	0.0145793	0.364409	0.0308981	0.106712
4	0.00425532	0.00425532	0	0	0	0.0212766	0.00578035	0	0	0	0	0	0	0	0	0		0	0.0243902		0	0.00641026		235	235	173	261	30	205	0.0069437	0.0489513	0	0.115703	0.00796582	0.0559979
5	0	0.0042735	0	0.0046729	0	0.0280374	0	0	0	0	0.00393701	0	0	0	0	0		0	0.0315789		0	0		234	214	202	254	24	190	0.0103573	0.0600237	0	0.142474	0.0116754	0.0674638
6	0	0	0	0	0.00423729	0.0254237	0	0	0	0	0.00858369	0	0	0	0	0		0.0263158	0.0252525		0	0		247	236	188	233	38	198	0.00938596	0.0545126	0.000666036	0.138099	0.00824916	0.0579441
7	0	0	0	0	0	0.019802	0	0	0	0	0	0.00409836	0	0	0	0		0.0909091	0.0111111		0	0		255	202	203	244	22	180	0.00542109	0.0499222	0.0112056	0.291613	0.00134845	0.0395588
8	0	0	0	0	0	0.0153846	0	0	0	0	0	0.00843882	0	0	0	0		0	0.0168539		0	0		263	195	209	237	17	178	0.00318398	0.0442998	0	0.195064	0.00348926	0.048462
9	0	0.00809717	0	0	0	0.015873	0	0.00564972	0	0	0.00877193	0.00438596	0	0	0	0		0.0666667	0.00900901		0	0		247	252	177	228	30	222	0.00434136	0.0401403	0.00817813	0.220735	0.0010929	0.0321629
10	0	0.00393701	0	0	0	0.017094	0.00568182	0	0	0	0	0	0	0	0	0		0.0714286	0.00970874		0	0.00684932		254	234	176	240	28	206	0.00467669	0.0431867	0.0087705	0.235035	0.00117794	0.0346294
11	0	0.00367647	0	0	0.00469484	0.00469484	0	0	0	0	0	0	0	0	0	0		0	0.005		0	0		272	213	197	222	13	200	0.000118856	0.025879	0	0.247053	0.000126581	0.0275419
12	0	0	0	0	0	0.00873362	0	0.00636943	0	0	0	0	0	0	0	0		0	0.00966184		0	0		259	229	157	259	22	207	0.00105944	0.031191	0	0.154373	0.00117224	0.0344642
13	0	0	0	0	0	0.0106952	0	0	0	0	0	0	0.00332226	0	0	0		0	0.0125786		0	0		301	187	184	232	28	159	0.00129787	0.0380987	0	0.123436	0.00152698	0.0446978
14	0	0.003663	0	0	0	0.00458716	0	0	0	0	0	0	0	0	0	0		0	0.00515464		0	0		273	218	199	214	24	194	0.00011613	0.0252916	0	0.142474	0.000130496	0.0283837
15	0	0	0	0	0	0.0151515	0	0	0	0	0.004	0.004	0	0	0	0		0	0.0166667		0	0		260	198	195	250	18	180	0.00313557	0.0436384	0	0.185302	0.00345034	0.0479322
16	0	0	0	0	0	0.014218	0	0	0	0	0.003861	0.003861	0	0	0	0		0.111111	0.00518135		0	0		251	211	183	259	18	193	0.00294175	0.0409866	0.0137512	0.34712	0.000131172	0.028529
17	0	0.0108696	0	0	0.00492611	0.00492611	0	0	0	0	0	0	0	0	0	0		0	0.00552486		0	0		276	203	177	248	22	181	0.00012471	0.0271394	0	0.154373	0.000139868	0.0303966
18	0	0.0120482	0	0	0	0.00425532	0	0.00507614	0	0	0	0	0	0	0	0		0.0294118	0		0	0		249	235	197	223	34	201	0.00010773	0.0234798	0.000744364	0.153268	0	0.0181853
19	0	0	0	0	0	0.0266667	0	0	0	0	0	0	0.00384615	0	0	0		0.0344828	0.0255102		0	0		260	225	194	225	29	196	0.00984773	0.0571355	0.000872647	0.177644	0.00833385	0.0585252
20	0	0	0	0	0	0.0138889	0	0	0	0	0.00413223	0	0	0	0	0		0.0344828	0.0106952		0	0		244	216	202	242	29	187	0.00287343	0.0400505	0.000872647	0.177644	0.00129787	0.0380987
21	0	0	0	0	0	0.0142857	0	0	0	0	0	0	0	0	0	0		0	0.0159574		0	0		249	210	206	239	22	188	0.0029558	0.0411791	0	0.154373	0.00330298	0.0459239
22	0	0.00408163	0	0	0	0.0138889	0	0	0	0	0	0	0	0	0	0		0	0.016129		0	0		245	216	182	261	30	186	0.00287343	0.0400505	0	0.115703	0.00333863	0.04641
23	0	0	0	0	0	0.00485437	0	0	0	0	0	0	0	0	0	0		0	0.00537634		0	0		259	206	185	254	20	186	0.000122894	0.0267486	0	0.168433	0.000136108	0.0295895
24	0	0	0	0	0	0.0176211	0	0	0	0	0.00374532	0	0	0.00440529	0	0		0	0.0189573		0	0		243	227	167	267	15	211	0.00482152	0.0445001	0	0.218019	0.0051888	0.0478244
25	0	0.00398406	0	0	0	0.00431034	0	0	0.00609756	0	0	0	0	0	0	0		0	0.00490196		0	0		251	232	164	256	28	204	0.000109123	0.0237804	0	0.123436	0.000124099	0.0270079
26	0	0.00411523	0	0	0	0	0	0	0	0	0	0	0	0.0042735	0	0		0	0		0	0		243	234	181	245	25	209	0	0.0156408	0	0.137185	0	0.0174953
27	0	0	0	0	0	0.0127119	0	0	0	0	0	0	0.0041841	0	0.0119048	0		0	0.0147059		0	0		239	236	168	261	32	204	0.0026292	0.0366979	0	0.108881	0.00304303	0.0423731
28	0	0	0	0	0	0.00925926	0	0	0	0	0.00420168	0	0	0	0	0		0	0.0101523		0	0		273	216	177	238	19	197	0.00112331	0.0330455	0	0.176467	0.00123186	0.0361904
29	0	0.00373134	0	0	0	0	0	0.00543478	0	0	0.00436681	0	0	0	0	0		0	0		0	0		268	223	184	229	21	202	0	0.016406	0	0.161098	0	0.018096
30	0	0.00411523	0	0	0	0.00823045	0	0	0	0	0.00384615	0	0	0	0	0		0	0.00934579		0	0		243	243	158	260	29	214	0.000998305	0.0294133	0	0.119445	0.00113383	0.0333506
31	0	0	0	0	0	0.00884956	0	0	0	0	0.016129	0	0	0	0	0		0	0.00995025		0	0		260	226	170	248	25	201	0.00107353	0.0316003	0	0.137185	0.0012073	0.0354796
32	0	0	0.00393701	0	0	0.0150754	0	0.00561798	0	0	0.00735294	0	0	0	0	0		0	0.0165746		0	0		254	199	178	272	18	181	0.00311976	0.0434223	0	0.185302	0.00343121	0.0476716
33	0	0	0	0	0	0.0239234	0.00571429	0	0	0	0	0	0	0	0	0		0.05	0.021164		0	0.00636943		262	209	175	258	20	189	0.00781248	0.0549433	0.00126509	0.248733	0.00579588	0.0532991
34	0	0	0	0	0	0.0285714	0	0	0	0	0	0	0	0	0	0		0.0344828	0.0236967		0	0		238	245	177	244	29	211	0.0115628	0.0579795	0.000872647	0.177644	0.00773801	0.0544308
35	0	0.0125	0.00416667	0	0	0.00909091	0.00505051	0	0	0	0	0	0	0	0	0		0.0625	0.00497512		0	0.00591716		240	220	198	222	16	201	0.00110285	0.0324518	0.00158111	0.302321	0.000125951	0.0274064
36	0	0.0041841	0	0	0	0.0243902	0.00621118	0	0	0	0.00393701	0	0	0	0	0		0	0.0233918		0	0.00689655		239	205	161	254	26	171	0.00796582	0.0559979	0	0.132275	0.00640943	0.0588068
37	0	0	0	0.00487805	0	0.0243902	0	0	0	0	0	0	0	0	0	0		0.136364	0.0111732		0	0		229	205	166	220	22	179	0.00796582	0.0559979	0.0290559	0.349122	0.001356	0.0397766
38	0	0.00465116	0	0	0	0.0101523	0	0	0	0	0.00851064	0	0	0	0	0		0	0.0114286		0	0		215	197	152	235	13	175	0.00123186	0.0361904	0	0.247053	0.00138706	0.0406722
39	0	0.00534759	0	0	0	0.0240385	0.0214286	0	0.0142857	0	0.012987	0	0	0	0	0		0.0285714	0.0240964		0	0.023622		187	208	140	231	35	166	0.00785026	0.0552032	0.000723104	0.149172	0.00660361	0.0605447
40	0.00483092	0	0	0.00595238	0	0.0178571	0	0	0	0	0.00480769	0	0	0	0	0		0	0.0206897		0	0		207	168	150	208	18	145	0.00369782	0.0512971	0	0.185302	0.0042872	0.0592719
41	0	0	0	0	0	0.0272109	0	0	0	0	0.00518135	0	0	0	0	0		0	0.0307692		0	0		215	147	150	193	15	130	0.00746277	0.0682034	0	0.218019	0.00844596	0.0769073
42	0	0.0049505	0	0	0	0.0414201	0.00704225	0	0	0	0	0	0	0	0	0		0.0588235	0.0408163		0	0.00787402		202	169	142	169	17	147	0.0168127	0.0834767	0.00148817	0.286889	0.0151239	0.086721
43	0	0.00574713	0	0	0	0.0342857	0	0	0	0	0	0	0	0	0	0		0	0.033557		0	0		174	175	129	175	18	149	0.0126843	0.0731288	0	0.185302	0.010984	0.0765714
44	0.00617284	0	0	0	0	0.027972	0	0	0	0	0.0206186	0	0	0	0	0		0	0.0241935		0	0		162	143	123	194	16	124	0.00767293	0.0700694	0	0.205907	0.00501735	0.0690761
45	0	0	0	0.00724638	0	0.0434783	0	0	0	0	0.00578035	0	0	0	0	0		0	0.0491803		0	0		167	138	115	173	10	122	0.0161205	0.0922305	0	0.308497	0.0182596	0.103973
46	0	0	0	0	0	0.0194805	0	0	0	0	0	0	0	0	0	0		0	0		0	0		157	154	96	161	17	128	0.00403551	0.055873	0	0.195064	0	0.028408
47	0	0.00666667	0.00666667	0	0	0.00793651	0	0	0.00892857	0	0.00671141	0	0	0	0	0		0	0.00952381		0	0		150	126	112	149	15	105	0.000200915	0.0434255	0	0.218019	0.000241093	0.0519224
48	0	0	0	0	0	0.0162602	0	0	0	0	0.00699301	0	0	0	0	0		0	0.0194175		0	0		143	123	109	143	15	103	0.00197528	0.0575029	0	0.218019	0.00236026	0.0683859
49	0	0	0	0	0	0.0350877	0.0288462	0.00961538	0	0	0	0	0	0	0	0		0	0.0294118		0	0.0337079		144	114	104	138	6	102	0.00964149	0.0874045	0	0.459258	0.00610697	0.0835533
50	0	0.00666667	0	0	0	0.0526316	0	0	0	0	0	0	0	0	0	0		0	0.0204082		0	0		150	114	84	128	10	98	0.0195572	0.11104	0	0.308497	0.00248115	0.0717821
#SP.C.5546, 3' end
pos	AC	AG	AT	CA	CG	CT	GA	GC	GT	TA	TC	TG	A-	C-	G-	T-		CG->TG	C[ACT]->T[ACT]		CG->CA	[ATG]G->[ATG]A		#refA	#refC	#refG	#refT	#refCpG	#ref-nonCpG	CT_low	CT_high	CG->TG_95low	CG->TG_95high	C[ACT]->T[ACT]_95low	C[ACT]->T[ACT]_95high
-50	0	0	0	0	0	0.0165289	0	0	0	0	0.008	0	0	0	0	0		0.0833333	0.00917431		0	0		124	121	106	125	12	109	0.00200804	0.0584329	0.00210759	0.384796	0.000232246	0.0500568
-49	0	0	0	0	0	0.00826446	0	0	0	0	0	0	0	0	0	0		0	0.00909091		0	0		126	121	107	146	11	110	0.000209216	0.0451861	0	0.284914	0.000230135	0.0496112
-48	0	0	0	0	0	0.0508475	0	0	0	0	0	0	0	0	0	0		0	0.0582524		0	0		140	118	94	166	15	103	0.0188861	0.10739	0	0.218019	0.0216752	0.122487
-47	0.00641026	0.00641026	0	0	0	0.05	0	0	0	0	0.00628931	0	0	0	0	0		0.142857	0.0348837		0	0		156	100	122	159	14	86	0.0164319	0.112835	0.0177945	0.428129	0.00725246	0.0985762
-46	0	0.00598802	0	0	0	0.056	0	0	0	0	0	0	0	0	0	0		0.0909091	0.0526316		0	0		167	125	111	165	11	114	0.0228086	0.111979	0.00229897	0.41278	0.0195572	0.11104
-45	0	0	0	0	0	0.0272109	0	0	0	0	0	0	0	0	0	0		0.0555556	0.0232558		0	0		171	147	97	178	18	129	0.00746277	0.0682034	0.00140556	0.272944	0.00482183	0.0664588
-44	0	0	0	0.00613497	0	0.0552147	0	0	0	0	0	0	0	0	0	0		0.176471	0.0410959		0	0		166	163	108	185	17	146	0.0255555	0.102225	0.0379851	0.434318	0.0152285	0.0873004
-43	0	0.00512821	0	0	0	0.0375	0	0	0	0	0	0	0	0	0	0		0	0.0405405		0	0		195	160	148	150	12	148	0.0138841	0.0798321	0	0.264648	0.0150207	0.0861491
-42	0	0	0	0.00613497	0	0.0429448	0	0	0	0	0	0	0	0	0	0		0	0.0492958		0	0		193	163	140	186	21	142	0.0174378	0.0864787	0	0.161098	0.0200464	0.0989296
-41	0	0.0102564	0	0	0.0060241	0.060241	0	0	0	0	0.00507614	0	0	0	0	0		0	0.0680272		0	0		195	166	147	197	19	147	0.0292629	0.107993	0	0.176467	0.0331014	0.121545
-40	0	0.015873	0	0	0	0.0295567	0	0	0	0	0.00492611	0	0	0	0	0		0.0833333	0.0223464		0	0		189	203	138	203	24	179	0.0109225	0.0632192	0.0102563	0.269973	0.00612142	0.0562246
-39	0	0.00480769	0	0	0	0.0374332	0	0	0	0	0.0045045	0	0	0	0	0		0	0.0411765		0	0		208	187	149	222	17	170	0.0151803	0.075603	0	0.195064	0.0167129	0.0829965
-38	0	0.00833333	0	0	0	0.00561798	0	0	0	0	0	0	0	0	0	0		0	0.00628931		0	0		240	178	159	222	19	159	0.000142225	0.0309023	0	0.176467	0.000159219	0.0345421
-37	0	0	0	0	0	0.0364583	0	0	0	0	0	0	0	0.00520833	0	0		0	0.0404624		0	0		232	192	164	232	19	173	0.0147816	0.0736726	0	0.176467	0.0164203	0.0815885
-36	0	0.00393701	0	0	0	0.0141509	0	0	0	0	0.00434783	0	0	0	0.00613497	0		0	0.0157068		0	0		254	212	163	230	21	191	0.00292783	0.0407959	0	0.161098	0.00325091	0.0452135
-35	0	0	0	0	0	0.0241546	0	0	0	0	0	0	0	0	0	0		0.0384615	0.0220994		0	0		260	207	162	251	26	181	0.00788841	0.0554656	0.000973288	0.19637	0.00605342	0.0556141
-34	0	0	0	0	0	0.00892857	0	0	0	0	0.0042735	0.00854701	0	0	0	0		0	0.0100503		0	0		260	224	186	234	25	199	0.00108313	0.0318791	0	0.137185	0.00121946	0.0358315
-33	0	0	0	0	0	0.0132743	0	0	0.00502513	0	0.00420168	0.00840336	0	0	0	0		0	0.0146341		0	0		241	226	199	238	21	205	0.0027459	0.038301	0	0.161098	0.00302814	0.0421693
-32	0	0.00757576	0	0	0	0.0101523	0.0052356	0	0.0052356	0	0	0	0	0	0	0		0.04	0.00581395		0	0.00588235		264	197	191	252	25	172	0.00123186	0.0361904	0.0010122	0.203517	0.000147186	0.031966
-31	0	0	0	0	0	0.0276498	0.0049505	0	0	0	0.0047619	0	0	0	0	0		0.0833333	0.0243902		0	0.00564972		275	217	202	210	12	205	0.0102132	0.0592074	0.00210759	0.384796	0.00796582	0.0559979
-30	0	0.00348432	0	0	0	0.00877193	0	0	0	0	0	0	0	0	0	0		0.0416667	0.00490196		0	0		287	228	165	224	24	204	0.00106409	0.0313262	0.00105435	0.211202	0.000124099	0.0270079
-29	0	0.003861	0	0	0	0.00429185	0.00555556	0	0	0	0.004329	0	0.003861	0	0	0		0.0357143	0		0.0416667	0		259	233	180	231	28	205	0.000108654	0.0236794	0.000903799	0.183478	0	0.0178336
-28	0	0	0	0	0	0	0.00512821	0	0	0	0	0	0	0	0.00512821	0		0	0		0	0.0060241		262	206	195	241	29	177	0	0.0177478	0	0.119445	0	0.0206254
-27	0	0.00896861	0	0	0	0.00434783	0.00492611	0.00492611	0	0	0	0	0	0	0	0		0.047619	0		0	0.00574713		223	230	203	248	21	209	0.000110071	0.0239851	0.00120488	0.23816	0	0.0174953
-26	0	0	0	0	0	0.0140187	0	0	0	0	0.00416667	0	0	0	0	0		0.0526316	0.0102564		0	0		280	214	170	240	19	195	0.00290037	0.0404197	0.00133163	0.260281	0.00124452	0.0365566
-25	0	0	0	0	0	0.00990099	0	0.00641026	0	0	0.0109091	0	0	0	0	0		0.037037	0.00571429		0	0		271	202	156	275	27	175	0.00120131	0.0353062	0.000937257	0.189706	0.000144663	0.0314252
-24	0	0	0	0	0	0.00505051	0.00540541	0	0	0	0.00900901	0	0	0.00505051	0	0		0	0.00581395		0	0.00632911		299	198	185	222	26	172	0.00012786	0.0278169	0	0.132275	0.000147186	0.031966
-23	0	0	0	0	0	0.0133929	0	0	0	0	0	0.00409836	0	0.00446429	0	0		0	0.0151515		0	0		253	224	182	244	26	198	0.00277049	0.0386386	0	0.132275	0.00313557	0.0436384
-22	0	0	0	0	0	0.0187793	0.00574713	0	0	0	0	0.00380228	0	0	0.00574713	0		0	0.0212766		0	0.00680272		254	213	174	263	25	188	0.00513986	0.047382	0	0.137185	0.00582687	0.0535779
-21	0	0	0	0	0	0	0	0.00529101	0	0	0.00829876	0	0.00403226	0	0	0		0	0		0	0		248	226	189	241	30	196	0	0.01619	0	0.115703	0	0.0186448
-20	0	0	0	0	0	0	0	0	0	0	0	0	0	0	0	0		0	0		0	0		272	209	178	245	21	188	0	0.0174953	0	0.161098	0	0.0194304
-19	0	0.00401606	0.00401606	0	0	0.00930233	0	0	0	0	0.0077821	0	0	0	0	0		0	0.010582		0	0		249	215	183	257	26	189	0.00112855	0.0331974	0	0.132275	0.00128411	0.0377011
-18	0	0	0	0	0	0.00952381	0	0	0	0	0.00413223	0	0	0	0	0		0	0.0106952		0	0		260	210	192	242	23	187	0.00115547	0.033978	0	0.148185	0.00129787	0.0380987
-17	0	0	0	0	0	0.0180995	0	0.00546448	0.010929	0	0	0	0	0	0	0		0.04	0.0153061		0	0		251	221	183	249	25	196	0.00495299	0.0456911	0.0010122	0.203517	0.00316768	0.0440771
-16	0	0.00378788	0	0	0	0.00840336	0	0	0	0	0.004329	0	0	0	0	0		0	0.00930233		0	0		264	238	171	231	23	215	0.00101931	0.0300245	0	0.148185	0.00112855	0.0331974
-15	0	0	0	0	0	0.00952381	0	0	0	0	0.00392157	0	0	0	0	0		0	0.0103627		0	0		244	210	194	255	17	193	0.00115547	0.033978	0	0.195064	0.00125744	0.0369303
-14	0	0	0	0	0	0.0145631	0	0	0	0	0.00716846	0	0	0	0.00546448	0		0.04	0.0110497		0	0		236	206	183	279	25	181	0.00301339	0.0419674	0.0010122	0.203517	0.00134099	0.0393434
-13	0	0.00414938	0	0.00480769	0	0.0144231	0	0	0	0	0	0	0	0	0	0		0.0357143	0.0111111		0	0		241	208	184	271	28	180	0.00298432	0.0415695	0.000903799	0.183478	0.00134845	0.0395588
-12	0	0	0	0	0	0.00465116	0	0	0	0	0.0042735	0	0	0	0	0		0	0.00505051		0	0		272	215	183	234	17	198	0.00011775	0.0256408	0	0.195064	0.00012786	0.0278169
-11	0	0.00355872	0	0	0	0.00425532	0	0	0	0	0.00471698	0	0	0	0	0		0	0.00460829		0	0		281	235	176	212	18	217	0.00010773	0.0234798	0	0.185302	0.000116665	0.0254069
-10	0	0.0041841	0.0041841	0	0	0.0198413	0.00606061	0.00606061	0	0	0.00403226	0	0	0	0	0		0.0344828	0.0179372		0	0.00680272		239	252	165	248	29	223	0.00647304	0.0456929	0.000872647	0.177644	0.00490838	0.0452871
-9	0	0	0	0	0	0.0131004	0	0	0	0	0	0	0	0	0	0.00380228		0	0.0147783		0	0		247	229	165	263	26	203	0.00270982	0.0378056	0	0.132275	0.00305808	0.0425788
-8	0	0	0	0.004329	0	0.021645	0	0	0.00578035	0	0.00809717	0	0	0	0	0		0.037037	0.0196078		0	0		253	231	173	247	27	204	0.00706456	0.0497866	0.000937257	0.189706	0.00536769	0.0494403
-7	0	0	0	0	0	0.0176211	0	0	0.00574713	0	0.004	0	0	0	0	0		0	0.02		0	0		253	227	174	250	27	200	0.00482152	0.0445001	0	0.127703	0.00547557	0.0504136
-6	0	0.00352113	0	0	0	0.015	0.00546448	0.00546448	0	0	0.00847458	0	0	0	0	0		0	0.0177515		0.037037	0		284	200	183	236	31	169	0.00310411	0.0432083	0	0.112189	0.00367585	0.0509987
-5	0	0.00403226	0	0	0	0.0285714	0.0052356	0	0	0	0	0	0	0	0	0		0	0.0322581		0	0.00625		248	210	191	255	24	186	0.0105559	0.0611476	0	0.142474	0.0119284	0.0688868
-4	0	0.00881057	0	0	0	0.0242915	0	0	0	0	0.012766	0	0	0	0	0		0.0833333	0.0179372		0	0		227	247	195	235	24	223	0.00896556	0.0521198	0.0102563	0.269973	0.00490838	0.0452871
-3	0.00423729	0.00423729	0.00423729	0.00921659	0.00460829	0.0368664	0.015625	0	0	0	0.003861	0	0	0	0	0		0.0625	0.0324324		0	0.0178571		236	217	192	259	32	185	0.0160483	0.0713465	0.00766074	0.208069	0.0119934	0.069252
-2	0.0106383	0	0	0.00529101	0	0.0793651	0.0103093	0	0.00515464	0.0041841	0	0	0	0	0	0		0.0555556	0.0818713		0	0.0123457		282	189	194	239	18	171	0.0450997	0.127522	0.00140556	0.272944	0.0454828	0.133551
-1	0.00574713	0.00574713	0.00574713	0	0	0.0944056	0	0	0	0	0.00409836	0	0	0	0	0		0.16	0.0881226		0	0		174	286	200	244	25	261	0.0631386	0.13438	0.0453795	0.360828	0.0566832	0.129292
#SP.C.5547, 5' end
pos	AC	AG	AT	CA	CG	CT	GA	GC	GT	TA	TC	TG	A-	C-	G-	T-		CG->TG	C[ACT]->T[ACT]		CG->CA	[ATG]G->[ATG]A		#refA	#refC	#refG	#refT	#refCpG	#ref-nonCpG	CT_low	CT_high	CG->TG_95low	CG->TG_95high	C[ACT]->T[ACT]_95low	C[ACT]->T[ACT]_95high
0	0	0.005	0	0.00574713	0.00574713	0.252874	0.00900901	0	0	0.00347222	0	0	0	0	0	0		0.28	0.248322					200	174	111	288	25	149	0.190145	0.324223	0.120717	0.493877	0.181262	0.325667
1	0	0.00383142	0	0	0.00606061	0.151515	0.0105263	0	0	0	0.0191083	0	0	0	0	0		0.111111	0.153846		0.04	0.00606061		261	165	190	157	9	156	0.100516	0.21549	0.00280914	0.482497	0.101128	0.220208
2	0	0.00423729	0.00423729	0	0	0.0613208	0.00877193	0	0	0	0	0	0	0	0	0		0.0416667	0.0638298		0	0.00952381		236	212	114	211	24	188	0.0330515	0.102578	0.00105435	0.211202	0.0334137	0.108843
3	0.00423729	0	0	0	0	0.0628571	0	0	0	0	0.00970874	0	0.00423729	0	0	0		0.0555556	0.0636943		0	0		236	175	156	206	18	157	0.0317927	0.109684	0.00140556	0.272944	0.0309637	0.114015
4	0.00510204	0	0	0	0	0.0375587	0.0201342	0	0	0.00465116	0.00465116	0	0	0	0	0		0.08	0.0319149		0	0.0229008		196	213	149	215	25	188	0.0163523	0.0726617	0.00983959	0.260306	0.0118005	0.0681679
5	0.00460829	0.00921659	0	0	0	0.0512821	0	0	0	0	0	0	0.00460829	0	0	0		0.181818	0.0346821		0	0		217	195	157	204	22	173	0.0248625	0.0922854	0.0518673	0.402846	0.0128321	0.0739568
6	0	0	0	0	0	0.027933	0	0	0.00628931	0	0	0	0	0	0	0		0	0.0324675		0	0		220	179	159	215	25	154	0.00913067	0.0639794	0	0.137185	0.0106246	0.0741395
7	0	0	0	0	0	0.0324324	0	0.00568182	0	0	0.00529101	0	0	0	0	0		0	0.0346821		0	0		223	185	176	189	12	173	0.0119934	0.069252	0	0.264648	0.0128321	0.0739568
8	0	0.00456621	0	0.00512821	0	0.0358974	0	0	0	0	0.00458716	0	0	0	0	0		0.0869565	0.0290698		0	0		219	195	141	218	23	172	0.0145523	0.072561	0.01071	0.280379	0.00950488	0.0665324
9	0.00431034	0.00431034	0	0	0	0.026738	0.00694444	0.00694444	0	0	0	0	0	0	0	0		0	0.0290698		0	0.00826446		232	187	144	210	15	172	0.00873753	0.0612914	0	0.218019	0.00950488	0.0665324
10	0	0.0045045	0	0	0	0.0259067	0	0	0	0	0.00492611	0	0	0	0	0		0	0.0295858		0	0		222	193	155	203	24	169	0.0084642	0.0594191	0	0.142474	0.00967481	0.06769
11	0	0.00469484	0	0	0	0.026178	0.00649351	0	0	0	0.00465116	0.00465116	0	0	0	0		0.0434783	0.0238095		0	0.00769231		213	191	154	215	23	168	0.00855339	0.0600304	0.00110017	0.219487	0.00652454	0.0598373
12	0	0.00518135	0	0	0	0.0149254	0.00609756	0	0	0	0.00465116	0	0	0	0	0		0	0.0166667		0	0.0070922		193	201	164	215	21	180	0.00308861	0.0429964	0	0.161098	0.00345034	0.0479322
13	0	0	0	0	0.0052356	0.0209424	0	0	0	0	0.0052356	0	0	0	0	0		0	0.0236686		0	0		232	191	159	191	22	169	0.00573488	0.0527502	0	0.154373	0.00648571	0.0594898
14	0	0	0	0	0	0.00483092	0	0	0	0	0.00483092	0	0.00452489	0	0	0		0	0.00546448		0	0		221	207	138	207	24	183	0.000122301	0.0266208	0	0.142474	0.000138339	0.0300685
15	0	0	0	0	0	0.0111732	0.00666667	0	0.00666667	0	0	0.00502513	0	0	0	0		0	0.0123457		0	0.00793651		245	179	150	199	17	162	0.001356	0.0397766	0	0.195064	0.00149863	0.0438835
16	0	0	0	0	0	0	0	0	0	0	0	0	0	0.00549451	0	0		0	0		0	0		214	182	159	218	15	166	0	0.0200645	0	0.218019	0	0.0219771
17	0	0	0	0	0	0.0260417	0	0.00574713	0	0	0.00478469	0.00478469	0	0	0	0		0	0.0290698		0	0		197	192	174	209	20	172	0.00850856	0.0597232	0	0.168433	0.00950488	0.0665324
18	0	0	0	0	0	0.0163043	0	0	0	0	0	0	0	0	0	0		0	0.0188679		0	0		224	184	152	213	25	159	0.00337505	0.0469066	0	0.137185	0.00390805	0.0541479
19	0	0	0	0	0	0.010101	0	0	0	0	0.00510204	0	0	0	0	0		0	0.010989		0	0		208	198	171	196	16	182	0.00122563	0.0360101	0	0.205907	0.0013336	0.0391304
20	0	0.00442478	0	0	0	0.0117647	0	0	0	0	0	0	0	0	0	0		0	0.0135135		0	0		226	170	157	220	22	148	0.00142795	0.0418501	0	0.154373	0.00164076	0.0479614
21	0	0.00458716	0	0	0	0.0251256	0	0	0	0	0.00505051	0	0	0	0	0		0	0.0276243		0	0		218	199	158	198	18	181	0.00820745	0.0576578	0	0.185302	0.00902911	0.0632856
22	0	0	0	0	0	0.027933	0	0	0	0	0	0	0	0	0	0		0	0.0304878		0	0		235	179	146	213	15	164	0.00913067	0.0639794	0	0.218019	0.00997195	0.0697115
23	0	0	0	0	0	0.027027	0	0	0	0	0.0046729	0	0	0	0	0		0	0.0314465		0	0		231	185	143	214	26	159	0.00883261	0.061942	0	0.132275	0.0102879	0.0718574
24	0	0.00847458	0	0	0	0	0	0	0	0	0	0	0	0	0	0		0	0		0	0		236	183	155	199	23	160	0	0.019956	0	0.148185	0	0.0227917
25	0	0	0	0	0	0.00555556	0	0	0	0	0	0	0	0	0	0		0	0.00606061		0	0		227	180	171	195	15	165	0.000140645	0.0305633	0	0.218019	0.000153429	0.0333034
26	0	0	0	0.00485437	0	0.0291262	0	0	0	0	0.0052356	0	0	0	0	0		0	0.0324324		0	0		221	206	155	191	21	185	0.0107623	0.0623144	0	0.161098	0.0119934	0.069252
27	0	0	0	0	0	0.00564972	0.00571429	0	0	0	0	0	0	0	0	0		0	0.00595238		0.047619	0		204	177	175	217	9	168	0.000143028	0.0310747	0	0.336267	0.00015069	0.0327168
28	0	0	0	0	0	0.010929	0.00763359	0	0	0	0	0	0	0	0	0		0	0.0117647		0	0.00819672		231	183	131	228	13	170	0.0013263	0.0389196	0	0.247053	0.00142795	0.0418501
29	0	0	0	0	0	0.0133333	0	0	0	0	0	0	0	0	0	0		0	0.0146341		0	0		198	225	159	191	20	205	0.00275814	0.038469	0	0.168433	0.00302814	0.0421693
30	0	0	0	0	0	0.00995025	0	0	0	0	0.00534759	0	0	0.00497512	0	0		0	0.0111111		0	0		245	201	140	187	21	180	0.0012073	0.0354796	0	0.161098	0.00134845	0.0395588
31	0	0	0	0	0.00510204	0.0255102	0	0	0	0	0	0	0.00446429	0	0	0		0	0.0285714		0	0		224	196	156	197	21	175	0.00833385	0.0585252	0	0.161098	0.00934081	0.0654137
32	0.0044843	0	0	0	0	0.0165746	0	0	0	0	0	0	0	0	0	0		0	0.0182927		0	0		223	181	167	202	17	164	0.00343121	0.0476716	0	0.195064	0.0037884	0.0525262
33	0	0	0	0	0	0.00552486	0	0	0	0	0	0	0	0	0.00641026	0		0	0.0060241		0	0		228	181	156	208	15	166	0.000139868	0.0303966	0	0.218019	0.000152505	0.0331056
34	0	0	0	0	0	0.0375587	0	0.00724638	0	0	0.0045045	0	0	0	0	0		0.0454545	0.0391061		0	0		200	213	138	222	22	179	0.0163523	0.0726617	0.00115015	0.228444	0.0158649	0.0789111
35	0	0	0	0	0	0.0314136	0.00775194	0	0	0	0	0	0	0	0	0		0	0.0350877		0.0454545	0		221	191	129	198	17	171	0.0116138	0.0671171	0	0.195064	0.0129835	0.0748038
36	0	0	0	0	0	0.0171429	0.0075188	0	0	0	0	0	0	0	0	0		0.0434783	0.0137931		0.0588235	0		199	175	133	212	23	145	0.00354932	0.0492791	0.00110017	0.219487	0.0016748	0.0489358
37	0	0.00512821	0	0.00625	0	0.03125	0	0	0	0	0	0	0	0	0.00632911	0		0	0.0212766		0	0		195	160	158	185	13	141	0.0102231	0.0714177	0	0.247053	0.00440942	0.0609189
38	0	0	0	0	0	0.045977	0	0	0	0	0	0	0	0	0	0		0	0.0272109		0	0		175	174	126	196	13	147	0.0200558	0.0885807	0	0.247053	0.00746277	0.0682034
39	0	0	0	0	0	0.0405405	0.00819672	0	0	0	0.00518135	0	0	0	0	0		0	0.0465116		0	0.00917431		166	148	122	193	15	129	0.0150207	0.0861491	0	0.218019	0.0172577	0.0984872
40	0	0.00568182	0	0	0	0.0437956	0	0	0	0	0	0	0	0	0	0		0	0.0423729		0	0		176	137	112	174	11	118	0.0162394	0.0928862	0	0.284914	0.0138994	0.0961158
41	0	0	0	0	0	0.0503597	0.00934579	0	0	0	0	0	0	0	0	0		0	0.0420168		0.0909091	0		169	139	107	153	14	119	0.0204842	0.101007	0	0.231636	0.0137814	0.0953309
42	0	0	0	0	0	0.0285714	0	0	0	0	0	0	0	0	0	0		0.0625	0.0176991		0	0		152	140	110	148	16	113	0.00783849	0.0715372	0.00158111	0.302321	0.00215068	0.0624741
43	0	0	0	0	0	0.035461	0	0	0	0	0	0	0	0	0	0		0	0.0434783		0	0		139	141	94	143	19	115	0.0116126	0.0808123	0	0.176467	0.0142658	0.0985497
44	0	0	0	0	0	0.0782609	0.00961538	0	0	0	0	0	0	0	0	0		0.142857	0.0425532		0	0.0117647		131	115	104	142	14	94	0.0364102	0.143368	0.0177945	0.428129	0.0117142	0.105381
45	0	0.0070922	0	0	0	0.047619	0	0	0	0	0.00746269	0	0	0	0	0		0	0.0344828		0	0		141	105	92	134	8	87	0.0156403	0.107635	0	0.369417	0.00716842	0.0974808
46	0.00763359	0.00763359	0	0	0	0.0291262	0	0	0	0	0.00826446	0	0	0	0	0		0	0.0357143		0	0		131	103	81	121	14	84	0.00604728	0.0827649	0	0.231636	0.00742658	0.100842
47	0	0	0	0	0	0.04	0	0	0	0	0.00934579	0	0	0	0	0		0	0.0352941		0	0		108	100	94	107	9	85	0.0110045	0.0992572	0	0.336267	0.00733849	0.0996964
48	0	0.00862069	0	0	0	0.0425532	0	0	0	0	0	0	0	0	0	0		0	0.0238095		0	0		116	94	81	100	5	84	0.0117142	0.105381	0	0.521824	0.00289656	0.0833745
49	0	0	0	0	0	0.047619	0	0	0	0	0	0	0	0	0	0		0	0.0277778		0	0		109	84	67	110	9	72	0.0131251	0.117457	0	0.336267	0.0033819	0.0967673
50	0	0.020202	0	0	0	0.025974	0	0	0	0	0	0	0	0	0	0		0.142857	0		0	0		99	77	74	103	7	66	0.0031612	0.0906972	0.0036103	0.578723	0	0.0543588
#SP.C.5547, 3' end
pos	AC	AG	AT	CA	CG	CT	GA	GC	GT	TA	TC	TG	A-	C-	G-	T-		CG->TG	C[ACT]->T[ACT]		CG->CA	[ATG]G->[ATG]A		#refA	#refC	#refG	#refT	#refCpG	#ref-nonCpG	CT_low	CT_high	CG->TG_95low	CG->TG_95high	C[ACT]->T[ACT]_95low	C[ACT]->T[ACT]_95high
-50	0	0	0	0	0	0.108108	0.025974	0	0	0	0	0	0.00934579	0	0	0		0.125	0.106061		0	0.0298507		107	74	77	95	8	66	0.047844	0.20195	0.00315972	0.52651	0.0437184	0.206393
-49	0	0	0	0	0	0.0215054	0	0	0	0	0.010101	0	0	0	0	0		0	0.0227273		0	0		104	93	74	99	5	88	0.00261509	0.075533	0	0.521824	0.00276433	0.0796973
-48	0	0.00892857	0	0	0	0.0505051	0	0	0	0	0.00952381	0	0	0	0	0		0.0909091	0.0454545		0	0		112	99	75	105	11	88	0.0165999	0.113936	0.00229897	0.41278	0.0125218	0.112309
-47	0	0	0	0	0	0.0425532	0	0.0105263	0	0	0.00961538	0	0	0	0	0		0.1	0.0357143		0	0		116	94	95	104	10	84	0.0117142	0.105381	0.00252858	0.445016	0.00742658	0.100842
-46	0	0	0.0078125	0	0	0.0693069	0.010989	0	0	0	0	0	0	0	0	0		0	0.0769231		0	0		128	101	91	116	10	91	0.0283174	0.137596	0	0.308497	0.0314862	0.152088
-45	0	0	0	0	0.00961538	0.0384615	0	0	0	0	0.00680272	0	0	0	0	0		0	0.0425532		0	0		125	104	96	147	10	94	0.0105773	0.0955551	0	0.308497	0.0117142	0.105381
-44	0	0	0	0.0078125	0	0.0390625	0	0	0	0	0.00763359	0	0	0	0	0		0	0.0416667		0	0		130	128	103	131	8	120	0.0128032	0.0888044	0	0.369417	0.0136654	0.0945588
-43	0	0.00689655	0	0.00840336	0	0.0672269	0	0	0	0	0	0	0	0	0	0		0.0909091	0.0648148		0	0		145	119	105	148	11	108	0.0294685	0.12817	0.00229897	0.41278	0.0264538	0.128991
-42	0	0	0	0.00680272	0	0.0544218	0	0	0	0	0	0	0	0	0	0		0.047619	0.0555556		0	0		142	147	110	151	21	126	0.0237853	0.104415	0.00120488	0.23816	0.0226252	0.111117
-41	0	0	0	0	0	0.0402685	0	0	0	0	0	0	0	0	0	0		0.0555556	0.0381679		0	0		157	149	111	151	18	131	0.0149189	0.0855848	0.00140556	0.272944	0.0125073	0.086823
-40	0	0	0	0	0	0.0141844	0	0	0	0	0	0	0	0	0	0		0	0.015748		0	0		191	141	125	142	14	127	0.00172244	0.0502983	0	0.231636	0.00191288	0.0557291
-39	0	0.0060241	0	0	0	0.0295858	0	0	0	0	0	0	0	0	0	0		0	0.0318471		0	0		166	169	120	174	12	157	0.00967481	0.06769	0	0.264648	0.01042	0.0727532
-38	0	0.00505051	0	0	0	0.0574713	0.00847458	0	0	0	0	0	0	0	0	0		0.0555556	0.0576923		0	0.01		198	174	118	181	18	156	0.0279006	0.10315	0.00140556	0.272944	0.026717	0.106691
-37	0	0	0	0	0	0.0454545	0	0.00746269	0	0	0.00543478	0	0	0	0	0		0.0555556	0.0443038		0	0		204	176	134	184	18	158	0.0198255	0.0875966	0.00140556	0.272944	0.0179953	0.0891503
-36	0	0.0100503	0	0	0	0.0308642	0	0	0	0	0.00943396	0	0	0	0	0		0.0588235	0.0275862		0	0		199	162	146	212	17	145	0.010096	0.0705543	0.00148817	0.286889	0.00756639	0.0691238
-35	0	0.00471698	0	0	0	0.0409357	0.00694444	0	0	0	0	0	0	0.00584795	0	0		0.0384615	0.0413793		0	0.00806452		212	171	144	212	26	145	0.0166142	0.0825218	0.000973288	0.19637	0.0153346	0.0878877
-34	0	0	0	0	0	0.0384615	0.00558659	0.00558659	0	0	0	0	0.00478469	0	0	0		0.0526316	0.0368098		0.0384615	0		209	182	179	203	19	163	0.015601	0.0776372	0.00133163	0.260281	0.0136263	0.0783949
-33	0	0	0	0.00485437	0	0.0242718	0	0	0.0075188	0	0.004329	0	0	0	0	0		0	0.0273224		0	0		203	206	133	231	23	183	0.00792692	0.0557305	0	0.148185	0.00892978	0.0626066
-32	0	0	0	0	0	0.0207254	0	0	0	0	0	0	0	0	0	0		0	0.0242424		0	0		217	193	157	206	28	165	0.00567516	0.0522124	0	0.123436	0.00664386	0.0609046
-31	0	0.00460829	0	0	0	0.0101523	0	0	0	0	0.00510204	0	0	0	0	0		0	0.0111732		0	0		217	197	163	196	18	179	0.00123186	0.0361904	0	0.185302	0.001356	0.0397766
-30	0	0.00452489	0	0	0	0.0248756	0.0070922	0	0	0.0047619	0	0	0	0	0	0		0.0416667	0.0225989		0.0555556	0		221	201	141	210	24	177	0.00812529	0.0570937	0.00105435	0.211202	0.00619097	0.0568487
-29	0	0.00431034	0	0	0	0	0	0	0	0	0	0	0	0	0	0		0	0		0	0		232	182	183	176	15	167	0	0.0200645	0	0.218019	0	0.0218469
-28	0	0.0044843	0	0	0	0.0111111	0	0	0	0	0	0	0	0	0	0		0	0.0125786		0	0		223	180	164	206	21	159	0.00134845	0.0395588	0	0.161098	0.00152698	0.0446978
-27	0	0.00485437	0	0	0	0.00564972	0.00588235	0	0	0	0	0	0	0	0	0		0	0.0060241		0	0.00671141		206	177	170	220	11	166	0.000143028	0.0310747	0	0.284914	0.000152505	0.0331056
-26	0	0	0	0	0	0.00990099	0	0	0	0	0	0	0	0	0	0		0	0.0112994		0	0		205	202	140	226	25	177	0.00120131	0.0353062	0	0.137185	0.00137136	0.0402194
-25	0	0.00917431	0	0	0	0.00537634	0	0	0	0	0.00520833	0	0	0	0	0		0	0.00645161		0	0		218	186	177	192	31	155	0.000136108	0.0295895	0	0.112189	0.000163327	0.0354204
-24	0	0	0	0	0	0.015544	0	0	0	0	0.00552486	0	0	0.00518135	0	0		0	0.0179641		0	0		218	193	181	181	25	167	0.0032171	0.044752	0	0.137185	0.00372006	0.0515989
-23	0	0	0	0	0	0	0	0	0	0	0.00487805	0	0	0	0	0		0	0		0	0		210	192	165	205	21	171	0	0.0190295	0	0.161098	0	0.0213414
-22	0	0.00425532	0	0	0	0.0263158	0.00675676	0	0	0	0	0	0	0	0	0		0	0.030303		0	0.00787402		235	190	148	200	25	165	0.00859869	0.0603408	0	0.137185	0.00991107	0.0692976
-21	0	0	0	0	0	0	0	0	0	0	0	0	0	0	0	0		0	0		0	0		234	179	156	204	17	162	0	0.0203974	0	0.195064	0	0.0225136
-20	0	0.00458716	0	0	0	0	0.0114943	0	0	0	0	0	0	0	0	0		0	0		0.0588235	0.00636943		218	182	174	199	29	153	0	0.0200645	0	0.119445	0	0.023822
-19	0	0	0	0	0	0.00512821	0	0	0	0	0	0	0	0	0	0		0	0.00574713		0	0		212	195	165	201	21	174	0.000129826	0.0282398	0	0.161098	0.000145494	0.0316034
-18	0	0	0	0	0	0.0103627	0.00645161	0	0	0	0	0	0	0	0	0		0	0.0113636		0.047619	0		231	193	155	194	17	176	0.00125744	0.0369303	0	0.195064	0.00137916	0.0404446
-17	0	0	0	0	0	0.0143541	0	0	0	0	0	0	0	0	0	0		0.0357143	0.0110497		0	0		217	209	142	205	28	181	0.00296999	0.0413734	0.000903799	0.183478	0.00134099	0.0393434
-16	0	0.00483092	0	0	0	0.0154639	0.0131579	0	0	0	0	0	0	0	0	0		0.0555556	0.0113636		0.0357143	0.00806452		207	194	152	220	18	176	0.00320046	0.0445247	0.00140556	0.272944	0.00137916	0.0404446
-15	0	0	0	0	0	0.0103627	0.00671141	0	0	0	0.0147059	0	0	0	0	0		0	0.0116959		0.0555556	0		227	193	149	204	22	171	0.00125744	0.0369303	0	0.154373	0.00141958	0.0416091
-14	0	0	0	0.00512821	0	0.0102564	0	0	0	0	0	0	0	0	0.00613497	0		0	0.0113636		0	0		228	195	163	187	19	176	0.00124452	0.0365566	0	0.176467	0.00137916	0.0404446
-13	0	0	0	0	0	0.0285714	0	0	0	0	0	0	0	0	0	0		0	0.0310559		0	0		230	175	153	215	14	161	0.00934081	0.0654137	0	0.231636	0.0101592	0.0709834
-12	0	0	0	0	0	0.0213904	0	0	0	0	0	0	0	0	0	0		0	0.025		0	0		209	187	140	237	27	160	0.00585819	0.0538596	0	0.127703	0.00685274	0.0627706
-11	0.00434783	0	0	0	0	0.0298507	0.00699301	0	0	0	0.0100503	0	0	0	0	0		0	0.031746		0	0.00862069		230	201	143	199	12	189	0.0110319	0.0638371	0	0.264648	0.0117376	0.067814
-10	0	0	0	0	0	0.00515464	0.00671141	0	0	0	0	0	0	0	0	0		0	0.00555556		0	0.00729927		212	194	149	218	14	180	0.000130496	0.0283837	0	0.231636	0.000140645	0.0305633
-9	0	0	0	0	0.00512821	0.0153846	0	0	0	0	0	0	0	0	0	0		0.0714286	0.0110497		0	0		235	195	151	192	14	181	0.00318398	0.0442998	0.00180678	0.338684	0.00134099	0.0393434
-8	0.00458716	0.00458716	0	0	0	0.0289855	0	0	0	0	0.00490196	0	0	0	0.00694444	0		0.047619	0.0268817		0	0		218	207	144	204	21	186	0.0107099	0.0620186	0.00120488	0.23816	0.00878481	0.061615
-7	0	0.00403226	0	0	0	0.0111732	0	0.00645161	0	0	0	0	0	0	0	0		0	0.0118343		0	0		248	179	155	191	10	169	0.001356	0.0397766	0	0.308497	0.00143642	0.0420939
-6	0	0.00473934	0	0	0	0.0103627	0.00714286	0	0	0	0	0	0	0	0	0		0.04	0.00595238		0.1	0		211	193	140	229	25	168	0.00125744	0.0369303	0.0010122	0.203517	0.00015069	0.0327168
-5	0	0.0041841	0	0	0	0.0314136	0	0	0	0	0	0	0	0	0	0		0	0.035503		0	0		239	191	139	204	22	169	0.0116138	0.0671171	0	0.154373	0.0131384	0.0756704
-4	0	0	0	0	0	0.0366492	0	0	0	0	0.0044843	0	0	0	0	0		0	0.0414201		0	0		195	191	164	223	22	169	0.0148597	0.0740508	0	0.154373	0.0168127	0.0834767
-3	0	0.00452489	0	0	0	0.0621469	0	0	0	0	0	0	0	0	0	0		0.0740741	0.06		0	0		221	177	168	207	27	150	0.0314287	0.108476	0.00910007	0.242898	0.0278	0.110842
-2	0	0.00793651	0	0	0	0.0700637	0.0116959	0	0	0.00518135	0	0	0	0	0	0		0	0.0780142		0	0.0138889		252	157	171	193	16	141	0.0354923	0.121904	0	0.205907	0.0395872	0.135301
-1	0	0.00645161	0	0	0	0.0742188	0	0	0	0	0	0	0	0	0	0		0	0.0778689		0	0		155	256	175	187	12	244	0.0452738	0.113477	0	0.264648	0.0475317	0.118932

## Sheet: FiguresS19-S21,S25-S26
library	phylum_name	order_name	family_name	Name	layer_information	genus_family_reads	genus_family_reads_deam	deam5p_frac_genus_family	deam3p_frac_genus_family	type	read_count_bin	group	sample_group
Lib.L.5516	Chordata	Primates	Hominidae	Cueva de Les Pedroses	DNA samples followed Isotopes samples. GET LAYER INFO	375	37	0.218935	0.108911	Loose	300-1000	Eukaryotes	Sediments
Lib.L.5518	Chordata	Primates	Hominidae	Cueva de Les Pedroses	DNA samples followed Isotopes samples. GET LAYER INFO	577	70	0.26616	0.212625	Loose	300-1000	Eukaryotes	Sediments
Lib.L.5519	Chordata	Primates	Hominidae	Cueva de Les Pedroses	DNA samples followed Isotopes samples. GET LAYER INFO	219	18	0.171429	0.140351	Loose	100-300	Eukaryotes	Sediments
Lib.L.5521	Chordata	Primates	Hominidae	Cueva de Les Pedroses	Dark layer where Ochre pen was discovered	649	56	0.183607	0.176829	Loose	300-1000	Eukaryotes	Sediments
Lib.L.5526	Chordata	Primates	Hominidae	Cueva de Les Pedroses	Top/ crust	169	14	0.17284	0.149425	Loose	100-300	Eukaryotes	Sediments
Lib.L.5527	Chordata	Primates	Hominidae	Cueva de Les Pedroses	Sq. B3 bottom	320	26	0.164557	0.11039	Loose	300-1000	Eukaryotes	Sediments
Lib.L.5528	Chordata	Primates	Hominidae	Cueva de Les Pedroses	Sq. B3	117	17	0.278689	0.25	Loose	100-300	Eukaryotes	Sediments
Lib.L.5533	Chordata	Primates	Hominidae	Cueva de El Covaron		112	10	0.25641	0.263158	Loose	100-300	Eukaryotes	Sediments
Lib.L.5537	Chordata	Primates	Hominidae	Cueva de El Covaron		170	10	0.16129	0.127907	Loose	100-300	Eukaryotes	Sediments
Lib.O.6676	Chordata	Primates	Hominidae	Gruta do Escoural		624	83	0.275748	0.252336	Control	300-1000	Eukaryotes	Cave wall unpigmented
Lib.O.7257	Chordata	Primates	Hominidae	Altamira Cave	Nivel 8	125	19	0.292308	0.262295	Loose	100-300	Eukaryotes	Sediments
Lib.O.7260	Chordata	Primates	Hominidae	Altamira Cave	Nivel 7	346	43	0.25	0.295455	Loose	300-1000	Eukaryotes	Sediments
Lib.O.7262	Chordata	Primates	Hominidae	Altamira Cave	Nivel 6	1138	245	0.415959	0.326565	Loose	1000-5000	Eukaryotes	Sediments
Lib.O.7265	Chordata	Primates	Hominidae	Altamira Cave	Nivel 4	495	112	0.448	0.351648	Loose	300-1000	Eukaryotes	Sediments
Lib.O.7270	Chordata	Primates	Hominidae	Altamira Cave	Nivel 2	433	79	0.37619	0.366935	Loose	300-1000	Eukaryotes	Sediments
Lib.O.7271	Chordata	Primates	Hominidae	Altamira Cave	Nivel 2	133	20	0.338983	0.194444	Loose	100-300	Eukaryotes	Sediments
Lib.O.7272	Chordata	Primates	Hominidae	Altamira Cave	Nivel 2	718	146	0.417143	0.341333	Loose	300-1000	Eukaryotes	Sediments
Lib.O.7273	Chordata	Primates	Hominidae	Altamira Cave	Nivel 1	604	85	0.304659	0.257485	Loose	300-1000	Eukaryotes	Sediments
Lib.O.7290	Chordata	Primates	Hominidae	Altamira Cave	Nivel 8	101	9	0.18	0.108696	Loose	100-300	Eukaryotes	Sediments
Lib.O.7292	Chordata	Primates	Hominidae	Altamira Cave	Nivel 8	109	5	0.102041	0.147541	Loose	100-300	Eukaryotes	Sediments
Lib.O.7297	Chordata	Primates	Hominidae	Altamira Cave	¬øNivel 8?	116	19	0.404255	0.322034	Loose	100-300	Eukaryotes	Sediments
Lib.J.3471	Chordata	Chiroptera	Vespertilionidae	Gruta do Escoural		170	21	0.313433	0.289474	Pigment	100-300	Eukaryotes	Cave wall pigmented
Lib.J.3471	Deinococcota	Deinococcota	Deinococcota	Gruta do Escoural		295	33	0.292035	0.24026	Pigment	100-300	Bacteria sink	Cave wall pigmented
Lib.J.3472	Chordata	Chiroptera	Vespertilionidae	Gruta do Escoural		251	40	0.36036	0.365217	Pigment	100-300	Eukaryotes	Cave wall pigmented
Lib.J.3472	Deinococcota	Deinococcota	Deinococcota	Gruta do Escoural		492	59	0.286408	0.174797	Pigment	300-1000	Bacteria sink	Cave wall pigmented
Lib.J.3476	Deinococcota	Deinococcota	Deinococcota	Gruta do Escoural		316	35	0.324074	0.258503	Pigment	300-1000	Bacteria sink	Cave wall pigmented
Lib.L.5227	Bacteroidota	Bacteroidota	Bacteroidota	Cueva de El Covaron		195	11	0.125	0.112245	Pigment	100-300	Bacteria sink	Cave wall pigmented
Lib.L.5230	Chordata	Artiodactyla	Bovidae	Cueva de El Covaron		117	10	0.163934	0.142857	Pigment	100-300	Eukaryotes	Cave wall pigmented
Lib.L.5231	Bacteroidota	Bacteroidota	Bacteroidota	Cueva de El Covaron		133	12	0.20339	0.152542	Control	100-300	Bacteria sink	Cave wall unpigmented
Lib.L.5231	Pseudomonadota	Pseudomonadota	Pseudomonadota	Cueva de El Covaron		4357	423	0.139881	0.136393	Control	1000-5000	Bacteria sink	Cave wall unpigmented
Lib.L.5232	Bacteroidota	Bacteroidota	Bacteroidota	Cueva de El Covaron		104	6	0.142857	0.175	Control	100-300	Bacteria sink	Cave wall unpigmented
Lib.L.5232	Pseudomonadota	Pseudomonadota	Pseudomonadota	Cueva de El Covaron		3220	289	0.129191	0.129916	Control	1000-5000	Bacteria sink	Cave wall unpigmented
Lib.L.5246	Deinococcota	Deinococcota	Deinococcota	Gruta do Escoural		163	18	0.305085	0.188235	Pigment	100-300	Bacteria sink	Cave wall pigmented
Lib.L.5247	Pseudomonadota	Pseudomonadota	Pseudomonadota	Gruta do Escoural		1727	175	0.147183	0.132953	Pigment	1000-5000	Bacteria sink	Cave wall pigmented
Lib.L.5248	Deinococcota	Deinococcota	Deinococcota	Gruta do Escoural		179	20	0.298507	0.212766	Pigment	100-300	Bacteria sink	Cave wall pigmented
Lib.L.5249	Deinococcota	Deinococcota	Deinococcota	Gruta do Escoural		140	11	0.282051	0.277778	Pigment	100-300	Bacteria sink	Cave wall pigmented
Lib.L.5250	Deinococcota	Deinococcota	Deinococcota	Gruta do Escoural		136	13	0.317073	0.169492	Pigment	100-300	Bacteria sink	Cave wall pigmented
Lib.L.5374	Bacteroidota	Bacteroidota	Bacteroidota	Cueva de El Covaron		133	8	0.148148	0.114754	Control	100-300	Bacteria sink	Cave wall unpigmented
Lib.L.5374	Pseudomonadota	Pseudomonadota	Pseudomonadota	Cueva de El Covaron		4520	408	0.130476	0.12528	Control	1000-5000	Bacteria sink	Cave wall unpigmented
Lib.L.5390	Deinococcota	Deinococcota	Deinococcota	Gruta do Escoural		105	14	0.291667	0.213115	Pigment	100-300	Bacteria sink	Cave wall pigmented
Lib.L.5507	Chordata	Carnivora	Hyaenidae	Cueva de Cudon	Profile E20 South - Level 1	213	59	0.556604	0.427184	Loose	100-300	Eukaryotes	Sediments
Lib.L.5507	Bacillota	Bacillota	Bacillota	Cueva de Cudon	Profile E20 South - Level 1	443	33	0.146018	0.110656	Loose	300-1000	Bacteria sink	Sediments
Lib.L.5509	Chordata	Carnivora	Hyaenidae	Cueva de Cudon	Profile L7 - Layer 4	251	73	0.634783	0.495935	Loose	100-300	Eukaryotes	Sediments
Lib.L.5510	Chordata	Carnivora	Hyaenidae	Cueva de Cudon	Profile L7 - Layer 3	1968	459	0.530636	0.460021	Loose	1000-5000	Eukaryotes	Sediments
Lib.L.5510	Chordata	Artiodactyla	Cervidae	Cueva de Cudon	Profile L7 - Layer 3	773	137	0.456667	0.393048	Loose	300-1000	Eukaryotes	Sediments
Lib.L.5510	Bacillota	Bacillota	Bacillota	Cueva de Cudon	Profile L7 - Layer 3	158	14	0.186667	0.24	Loose	100-300	Bacteria sink	Sediments
Lib.L.5511	Chordata	Carnivora	Hyaenidae	Cueva de Cudon	Profile L7 - Layer 3	269	67	0.609091	0.376147	Loose	100-300	Eukaryotes	Sediments
Lib.L.5512	Chordata	Carnivora	Hyaenidae	Cueva de Cudon	Profile L7 - Layer 2	344	86	0.581081	0.404255	Loose	300-1000	Eukaryotes	Sediments
Lib.L.5512	Chordata	Proboscidea	Elephantidae	Cueva de Cudon	Profile L7 - Layer 2	192	26	0.382353	0.428571	Loose	100-300	Eukaryotes	Sediments
Lib.L.5512	Bacillota	Bacillota	Bacillota	Cueva de Cudon	Profile L7 - Layer 2	143	15	0.230769	0.136364	Loose	100-300	Bacteria sink	Sediments
Lib.L.5513	Bacillota	Bacillota	Bacillota	Cueva de Cudon	Profile L7 - Layer 2	118	9	0.123288	0.119403	Loose	100-300	Bacteria sink	Sediments
Lib.L.5516	Streptophyta	Apiales	Araliaceae	Cueva de Les Pedroses	DNA samples followed Isotopes samples. GET LAYER INFO	112	13	0.282609	0.142857	Loose	100-300	Eukaryotes	Sediments
Lib.L.5516	Chordata	Carnivora	Canidae	Cueva de Les Pedroses	DNA samples followed Isotopes samples. GET LAYER INFO	258	60	0.447761	0.328571	Loose	100-300	Eukaryotes	Sediments
Lib.L.5516	Chordata	Artiodactyla	Cervidae	Cueva de Les Pedroses	DNA samples followed Isotopes samples. GET LAYER INFO	1021	205	0.372051	0.286678	Loose	1000-5000	Eukaryotes	Sediments
Lib.L.5516	Chordata	Artiodactyla	Bovidae	Cueva de Les Pedroses	DNA samples followed Isotopes samples. GET LAYER INFO	230	62	0.488189	0.254098	Loose	100-300	Eukaryotes	Sediments
Lib.L.5516	Chordata	Rodentia	Muridae	Cueva de Les Pedroses	DNA samples followed Isotopes samples. GET LAYER INFO	146	10	0.128205	0.164835	Loose	100-300	Eukaryotes	Sediments
Lib.L.5516	Chordata	Perissodactyla	Equidae	Cueva de Les Pedroses	DNA samples followed Isotopes samples. GET LAYER INFO	111	22	0.407407	0.246154	Loose	100-300	Eukaryotes	Sediments
Lib.L.5516	Chordata	Salmoniformes	Salmonidae	Cueva de Les Pedroses	DNA samples followed Isotopes samples. GET LAYER INFO	264	43	0.328244	0.307143	Loose	100-300	Eukaryotes	Sediments
Lib.L.5516	Bacillota	Bacillota	Bacillota	Cueva de Les Pedroses	DNA samples followed Isotopes samples. GET LAYER INFO	1670	187	0.252022	0.175879	Loose	1000-5000	Bacteria sink	Sediments
Lib.L.5516	Actinomycetota	Actinomycetota	Actinomycetota	Cueva de Les Pedroses	DNA samples followed Isotopes samples. GET LAYER INFO	1829	220	0.15748	0.126722	Loose	1000-5000	Bacteria sink	Sediments
Lib.L.5517	Chordata	Carnivora	Canidae	Cueva de Les Pedroses	DNA samples followed Isotopes samples. GET LAYER INFO	379	77	0.445087	0.389908	Loose	300-1000	Eukaryotes	Sediments
Lib.L.5517	Chordata	Artiodactyla	Cervidae	Cueva de Les Pedroses	DNA samples followed Isotopes samples. GET LAYER INFO	2006	384	0.377953	0.325269	Loose	1000-5000	Eukaryotes	Sediments
Lib.L.5517	Chordata	Artiodactyla	Bovidae	Cueva de Les Pedroses	DNA samples followed Isotopes samples. GET LAYER INFO	107	22	0.318841	0.272727	Loose	100-300	Eukaryotes	Sediments
Lib.L.5517	Chordata	Perissodactyla	Equidae	Cueva de Les Pedroses	DNA samples followed Isotopes samples. GET LAYER INFO	166	34	0.409639	0.310345	Loose	100-300	Eukaryotes	Sediments
Lib.L.5517	Chordata	Salmoniformes	Salmonidae	Cueva de Les Pedroses	DNA samples followed Isotopes samples. GET LAYER INFO	149	30	0.410959	0.324675	Loose	100-300	Eukaryotes	Sediments
Lib.L.5517	Bacillota	Bacillota	Bacillota	Cueva de Les Pedroses	DNA samples followed Isotopes samples. GET LAYER INFO	1233	157	0.283394	0.199675	Loose	1000-5000	Bacteria sink	Sediments
Lib.L.5517	Actinomycetota	Actinomycetota	Actinomycetota	Cueva de Les Pedroses	DNA samples followed Isotopes samples. GET LAYER INFO	2471	345	0.191454	0.203191	Loose	1000-5000	Bacteria sink	Sediments
Lib.L.5517	Pseudomonadota	Pseudomonadota	Pseudomonadota	Cueva de Les Pedroses	DNA samples followed Isotopes samples. GET LAYER INFO	1457	126	0.12426	0.116981	Loose	1000-5000	Bacteria sink	Sediments
Lib.L.5518	Streptophyta	Apiales	Araliaceae	Cueva de Les Pedroses	DNA samples followed Isotopes samples. GET LAYER INFO	131	9	0.204545	0.245614	Loose	100-300	Eukaryotes	Sediments
Lib.L.5518	Streptophyta	Poales	Poaceae	Cueva de Les Pedroses	DNA samples followed Isotopes samples. GET LAYER INFO	248	19	0.132867	0.138365	Loose	100-300	Eukaryotes	Sediments
Lib.L.5518	Chordata	Carnivora	Canidae	Cueva de Les Pedroses	DNA samples followed Isotopes samples. GET LAYER INFO	352	79	0.446328	0.35567	Loose	300-1000	Eukaryotes	Sediments
Lib.L.5518	Chordata	Artiodactyla	Bovidae	Cueva de Les Pedroses	DNA samples followed Isotopes samples. GET LAYER INFO	389	57	0.279412	0.190476	Loose	300-1000	Eukaryotes	Sediments
Lib.L.5518	Chordata	Artiodactyla	Cervidae	Cueva de Les Pedroses	DNA samples followed Isotopes samples. GET LAYER INFO	539	116	0.376623	0.281734	Loose	300-1000	Eukaryotes	Sediments
Lib.L.5518	Chordata	Rodentia	Muridae	Cueva de Les Pedroses	DNA samples followed Isotopes samples. GET LAYER INFO	624	56	0.170213	0.129032	Loose	300-1000	Eukaryotes	Sediments
Lib.L.5518	Bacillota	Bacillota	Bacillota	Cueva de Les Pedroses	DNA samples followed Isotopes samples. GET LAYER INFO	2849	264	0.199396	0.155423	Loose	1000-5000	Bacteria sink	Sediments
Lib.L.5518	Actinomycetota	Actinomycetota	Actinomycetota	Cueva de Les Pedroses	DNA samples followed Isotopes samples. GET LAYER INFO	2444	251	0.133156	0.12151	Loose	1000-5000	Bacteria sink	Sediments
Lib.L.5519	Echinodermata	Camarodonta	Echinidae	Cueva de Les Pedroses	DNA samples followed Isotopes samples. GET LAYER INFO	188	25	0.297619	0.193548	Loose	100-300	Eukaryotes	Sediments
Lib.L.5519	Chordata	Carnivora	Canidae	Cueva de Les Pedroses	DNA samples followed Isotopes samples. GET LAYER INFO	243	53	0.452991	0.398551	Loose	100-300	Eukaryotes	Sediments
Lib.L.5519	Chordata	Artiodactyla	Cervidae	Cueva de Les Pedroses	DNA samples followed Isotopes samples. GET LAYER INFO	430	91	0.393939	0.314741	Loose	300-1000	Eukaryotes	Sediments
Lib.L.5519	Chordata	Artiodactyla	Bovidae	Cueva de Les Pedroses	DNA samples followed Isotopes samples. GET LAYER INFO	258	41	0.267974	0.278912	Loose	100-300	Eukaryotes	Sediments
Lib.L.5519	Chordata	Rodentia	Muridae	Cueva de Les Pedroses	DNA samples followed Isotopes samples. GET LAYER INFO	225	18	0.153846	0.104	Loose	100-300	Eukaryotes	Sediments
Lib.L.5519	Bacillota	Bacillota	Bacillota	Cueva de Les Pedroses	DNA samples followed Isotopes samples. GET LAYER INFO	1977	199	0.216776	0.146943	Loose	1000-5000	Bacteria sink	Sediments
Lib.L.5519	Actinomycetota	Actinomycetota	Actinomycetota	Cueva de Les Pedroses	DNA samples followed Isotopes samples. GET LAYER INFO	1945	173	0.116107	0.124016	Loose	1000-5000	Bacteria sink	Sediments
Lib.L.5521	Chordata	Carnivora	Canidae	Cueva de Les Pedroses	Dark layer where Ochre pen was discovered	852	173	0.422983	0.327696	Loose	300-1000	Eukaryotes	Sediments
Lib.L.5521	Chordata	Artiodactyla	Cervidae	Cueva de Les Pedroses	Dark layer where Ochre pen was discovered	2898	532	0.365134	0.310939	Loose	1000-5000	Eukaryotes	Sediments
Lib.L.5521	Chordata	Salmoniformes	Salmonidae	Cueva de Les Pedroses	Dark layer where Ochre pen was discovered	149	40	0.470588	0.410256	Loose	100-300	Eukaryotes	Sediments
Lib.L.5521	Bacillota	Bacillota	Bacillota	Cueva de Les Pedroses	Dark layer where Ochre pen was discovered	3045	388	0.28869	0.228551	Loose	1000-5000	Bacteria sink	Sediments
Lib.L.5521	Actinomycetota	Actinomycetota	Actinomycetota	Cueva de Les Pedroses	Dark layer where Ochre pen was discovered	2918	454	0.217537	0.2	Loose	1000-5000	Bacteria sink	Sediments
Lib.L.5521	Pseudomonadota	Pseudomonadota	Pseudomonadota	Cueva de Les Pedroses	Dark layer where Ochre pen was discovered	2344	317	0.213038	0.196015	Loose	1000-5000	Bacteria sink	Sediments
Lib.L.5525	Chordata	Carnivora	Canidae	Cueva de Les Pedroses		367	69	0.398844	0.388889	Loose	300-1000	Eukaryotes	Sediments
Lib.L.5525	Chordata	Rodentia	Cricetidae	Cueva de Les Pedroses		9764	1641	0.339752	0.270547	Loose	>5000	Eukaryotes	Sediments
Lib.L.5525	Chordata	Artiodactyla	Cervidae	Cueva de Les Pedroses		1226	219	0.343799	0.274074	Loose	1000-5000	Eukaryotes	Sediments
Lib.L.5525	Chordata	Perissodactyla	Equidae	Cueva de Les Pedroses		207	34	0.369565	0.344828	Loose	100-300	Eukaryotes	Sediments
Lib.L.5525	Chordata	Salmoniformes	Salmonidae	Cueva de Les Pedroses		199	33	0.351064	0.372549	Loose	100-300	Eukaryotes	Sediments
Lib.L.5525	Synergistota	Synergistota	Synergistota	Cueva de Les Pedroses		276	58	0.333333	0.326425	Loose	100-300	Bacteria sink	Sediments
Lib.L.5525	Bacillota	Bacillota	Bacillota	Cueva de Les Pedroses		2017	253	0.261364	0.175077	Loose	1000-5000	Bacteria sink	Sediments
Lib.L.5525	Actinomycetota	Actinomycetota	Actinomycetota	Cueva de Les Pedroses		15090	2992	0.259767	0.249601	Loose	>5000	Bacteria sink	Sediments
Lib.L.5525	Pseudomonadota	Pseudomonadota	Pseudomonadota	Cueva de Les Pedroses		2927	321	0.16572	0.174395	Loose	1000-5000	Bacteria sink	Sediments
Lib.L.5526	Chordata	Artiodactyla	Cervidae	Cueva de Les Pedroses	Top/ crust	2053	298	0.292157	0.277924	Loose	1000-5000	Eukaryotes	Sediments
Lib.L.5526	Chordata	Perissodactyla	Equidae	Cueva de Les Pedroses	Top/ crust	245	49	0.385827	0.274809	Loose	100-300	Eukaryotes	Sediments
Lib.L.5527	Streptophyta	Apiales	Araliaceae	Cueva de Les Pedroses	Sq. B3 bottom	272	14	0.141414	0.134228	Loose	100-300	Eukaryotes	Sediments
Lib.L.5527	Chordata	Carnivora	Canidae	Cueva de Les Pedroses	Sq. B3 bottom	187	40	0.449438	0.330189	Loose	100-300	Eukaryotes	Sediments
Lib.L.5527	Chordata	Artiodactyla	Cervidae	Cueva de Les Pedroses	Sq. B3 bottom	1527	312	0.368794	0.304	Loose	1000-5000	Eukaryotes	Sediments
Lib.L.5527	Chordata	Perissodactyla	Equidae	Cueva de Les Pedroses	Sq. B3 bottom	177	41	0.450549	0.302326	Loose	100-300	Eukaryotes	Sediments
Lib.L.5527	Chordata	Salmoniformes	Salmonidae	Cueva de Les Pedroses	Sq. B3 bottom	131	29	0.432836	0.333333	Loose	100-300	Eukaryotes	Sediments
Lib.L.5527	Bacillota	Bacillota	Bacillota	Cueva de Les Pedroses	Sq. B3 bottom	4276	568	0.29024	0.189033	Loose	1000-5000	Bacteria sink	Sediments
Lib.L.5527	Actinomycetota	Actinomycetota	Actinomycetota	Cueva de Les Pedroses	Sq. B3 bottom	3076	504	0.224199	0.2118	Loose	1000-5000	Bacteria sink	Sediments
Lib.L.5527	Pseudomonadota	Pseudomonadota	Pseudomonadota	Cueva de Les Pedroses	Sq. B3 bottom	2006	291	0.220789	0.179544	Loose	1000-5000	Bacteria sink	Sediments
Lib.L.5528	Chordata	Carnivora	Canidae	Cueva de Les Pedroses	Sq. B3	178	33	0.39759	0.25	Loose	100-300	Eukaryotes	Sediments
Lib.L.5528	Chordata	Artiodactyla	Cervidae	Cueva de Les Pedroses	Sq. B3	2926	611	0.389172	0.314203	Loose	1000-5000	Eukaryotes	Sediments
Lib.L.5528	Bacillota	Bacillota	Bacillota	Cueva de Les Pedroses	Sq. B3	6187	794	0.280962	0.192498	Loose	>5000	Bacteria sink	Sediments
Lib.L.5528	Actinomycetota	Actinomycetota	Actinomycetota	Cueva de Les Pedroses	Sq. B3	4200	741	0.240117	0.244402	Loose	1000-5000	Bacteria sink	Sediments
Lib.L.5528	Pseudomonadota	Pseudomonadota	Pseudomonadota	Cueva de Les Pedroses	Sq. B3	4398	757	0.310755	0.251288	Loose	1000-5000	Bacteria sink	Sediments
Lib.L.5529	Chordata	Artiodactyla	Cervidae	Cueva de Les Pedroses	Sq. B3	102	19	0.372549	0.22807	Loose	100-300	Eukaryotes	Sediments
Lib.L.5529	Chordata	Salmoniformes	Salmonidae	Cueva de Les Pedroses	Sq. B3	289	49	0.34507	0.340426	Loose	100-300	Eukaryotes	Sediments
Lib.L.5529	Bacillota	Bacillota	Bacillota	Cueva de Les Pedroses	Sq. B3	120	13	0.26	0.2	Loose	100-300	Bacteria sink	Sediments
Lib.L.5529	Actinomycetota	Actinomycetota	Actinomycetota	Cueva de Les Pedroses	Sq. B3	175	13	0.101562	0.131034	Loose	100-300	Bacteria sink	Sediments
Lib.L.5530	Streptophyta	Rosales	Ulmaceae	Cueva de Les Pedroses	Sq. B3 top	195	10	0.119048	0.104762	Loose	100-300	Eukaryotes	Sediments
Lib.L.5530	Chordata	Carnivora	Canidae	Cueva de Les Pedroses	Sq. B3 top	136	27	0.397059	0.364865	Loose	100-300	Eukaryotes	Sediments
Lib.L.5530	Chordata	Artiodactyla	Bovidae	Cueva de Les Pedroses	Sq. B3 top	156	30	0.37037	0.221053	Loose	100-300	Eukaryotes	Sediments
Lib.L.5530	Chordata	Artiodactyla	Cervidae	Cueva de Les Pedroses	Sq. B3 top	269	47	0.333333	0.272727	Loose	100-300	Eukaryotes	Sediments
Lib.L.5530	Chordata	Eulipotyphla	Soricidae	Cueva de Les Pedroses	Sq. B3 top	654	100	0.323625	0.304636	Loose	300-1000	Eukaryotes	Sediments
Lib.L.5530	Bacillota	Bacillota	Bacillota	Cueva de Les Pedroses	Sq. B3 top	1428	102	0.149341	0.111869	Loose	1000-5000	Bacteria sink	Sediments
Lib.L.5531	Chordata	Artiodactyla	Bovidae	Cueva de El Covaron		181	25	0.301205	0.238636	Loose	100-300	Eukaryotes	Sediments
Lib.L.5532	Chordata	Artiodactyla	Bovidae	Cueva de El Covaron		1351	211	0.317293	0.223288	Loose	1000-5000	Eukaryotes	Sediments
Lib.L.5532	Myxococcota	Myxococcota	Myxococcota	Cueva de El Covaron		546	52	0.127451	0.107056	Loose	300-1000	Bacteria sink	Sediments
Lib.L.5532	Bacillota	Bacillota	Bacillota	Cueva de El Covaron		989	80	0.174292	0.127049	Loose	300-1000	Bacteria sink	Sediments
Lib.L.5532	Actinomycetota	Actinomycetota	Actinomycetota	Cueva de El Covaron		3106	242	0.104176	0.104465	Loose	1000-5000	Bacteria sink	Sediments
Lib.L.5533	Chordata	Artiodactyla	Bovidae	Cueva de El Covaron		1554	250	0.316857	0.249066	Loose	1000-5000	Eukaryotes	Sediments
Lib.L.5533	Bacillota	Bacillota	Bacillota	Cueva de El Covaron		1201	98	0.175313	0.144054	Loose	1000-5000	Bacteria sink	Sediments
Lib.L.5534	Chordata	Carnivora	Canidae	Cueva de El Covaron		125	20	0.384615	0.293103	Loose	100-300	Eukaryotes	Sediments
Lib.L.5534	Chordata	Artiodactyla	Bovidae	Cueva de El Covaron		896	153	0.335526	0.203905	Loose	300-1000	Eukaryotes	Sediments
Lib.L.5534	Chordata	Artiodactyla	Cervidae	Cueva de El Covaron		169	31	0.340659	0.344444	Loose	100-300	Eukaryotes	Sediments
Lib.L.5534	Bacillota	Bacillota	Bacillota	Cueva de El Covaron		1547	123	0.172996	0.120406	Loose	1000-5000	Bacteria sink	Sediments
Lib.L.5534	Actinomycetota	Actinomycetota	Actinomycetota	Cueva de El Covaron		2955	257	0.117944	0.112065	Loose	1000-5000	Bacteria sink	Sediments
Lib.L.5535	Chordata	Artiodactyla	Suidae	Cueva de El Covaron		103	19	0.372549	0.26	Loose	100-300	Eukaryotes	Sediments
Lib.L.5535	Chordata	Artiodactyla	Bovidae	Cueva de El Covaron		1419	267	0.347204	0.27551	Loose	1000-5000	Eukaryotes	Sediments
Lib.L.5535	Myxococcota	Myxococcota	Myxococcota	Cueva de El Covaron		220	30	0.180723	0.136905	Loose	100-300	Bacteria sink	Sediments
Lib.L.5535	Bacillota	Bacillota	Bacillota	Cueva de El Covaron		853	90	0.218447	0.156909	Loose	300-1000	Bacteria sink	Sediments
Lib.L.5535	Actinomycetota	Actinomycetota	Actinomycetota	Cueva de El Covaron		2207	234	0.144177	0.123167	Loose	1000-5000	Bacteria sink	Sediments
Lib.L.5536	Chordata	Artiodactyla	Bovidae	Cueva de El Covaron		357	48	0.290909	0.253968	Loose	300-1000	Eukaryotes	Sediments
Lib.L.5537	Chordata	Artiodactyla	Bovidae	Cueva de El Covaron		622	105	0.351171	0.265244	Loose	300-1000	Eukaryotes	Sediments
Lib.L.5537	Myxococcota	Myxococcota	Myxococcota	Cueva de El Covaron		244	29	0.163842	0.150538	Loose	100-300	Bacteria sink	Sediments
Lib.L.5537	Bacillota	Bacillota	Bacillota	Cueva de El Covaron		1754	126	0.15869	0.142064	Loose	1000-5000	Bacteria sink	Sediments
Lib.L.5537	Actinomycetota	Actinomycetota	Actinomycetota	Cueva de El Covaron		1956	190	0.133615	0.134771	Loose	1000-5000	Bacteria sink	Sediments
Lib.L.5537	Pseudomonadota	Pseudomonadota	Pseudomonadota	Cueva de El Covaron		1382	121	0.134146	0.1167	Loose	1000-5000	Bacteria sink	Sediments
Lib.L.5538	Chordata	Artiodactyla	Bovidae	Cueva de El Covaron		12452	1422	0.226469	0.16484	Loose	>5000	Eukaryotes	Sediments
Lib.O.6621	Chordata	Chiroptera	Vespertilionidae	Gruta do Escoural		193	20	0.27027	0.321429	Pigment	100-300	Eukaryotes	Cave wall pigmented
Lib.O.6621	Deinococcota	Deinococcota	Deinococcota	Gruta do Escoural		312	27	0.241071	0.272727	Pigment	300-1000	Bacteria sink	Cave wall pigmented
Lib.O.6625	Deinococcota	Deinococcota	Deinococcota	Gruta do Escoural		158	13	0.175676	0.178947	Pigment	100-300	Bacteria sink	Cave wall pigmented
Lib.O.6626	Deinococcota	Deinococcota	Deinococcota	Gruta do Escoural		116	9	0.152542	0.125	Pigment	100-300	Bacteria sink	Cave wall pigmented
Lib.O.6627	Deinococcota	Deinococcota	Deinococcota	Gruta do Escoural		204	16	0.219178	0.302521	Pigment	100-300	Bacteria sink	Cave wall pigmented
Lib.O.6629	Streptophyta	Apiales	Apiaceae	Gruta do Escoural		2509	136	0.139344	0.129808	Pigment	1000-5000	Eukaryotes	Cave wall pigmented
Lib.O.6629	Chordata	Chiroptera	Vespertilionidae	Gruta do Escoural		334	44	0.318841	0.333333	Pigment	300-1000	Eukaryotes	Cave wall pigmented
Lib.O.6629	Bacillota	Bacillota	Bacillota	Gruta do Escoural		845	47	0.116625	0.104308	Pigment	300-1000	Bacteria sink	Cave wall pigmented
Lib.O.6630	Streptophyta	Apiales	Apiaceae	Gruta do Escoural		3146	188	0.150762	0.149175	Pigment	1000-5000	Eukaryotes	Cave wall pigmented
Lib.O.6633	Streptophyta	Lamiales	Oleaceae	Cueva del Toro		151	7	0.12069	0.112903	Pigment	100-300	Eukaryotes	Cave wall pigmented
Lib.O.6633	Chordata	Carnivora	Felidae	Cueva del Toro		229	14	0.138614	0.176991	Pigment	100-300	Eukaryotes	Cave wall pigmented
Lib.O.6635	Streptophyta	Lamiales	Oleaceae	Cueva del Toro		291	20	0.153846	0.113043	Control	100-300	Eukaryotes	Cave wall unpigmented
Lib.O.6662	Bacillota	Bacillota	Bacillota	Gruta do Escoural		1140	90	0.147783	0.108911	Pigment	1000-5000	Bacteria sink	Cave wall pigmented
Lib.O.6663	Bacillota	Bacillota	Bacillota	Gruta do Escoural		1535	89	0.126781	0.117117	Pigment	1000-5000	Bacteria sink	Cave wall pigmented
Lib.O.6664	Chordata	Carnivora	Felidae	Gruta do Escoural		14338	1982	0.317171	0.297966	Control	>5000	Eukaryotes	Cave wall unpigmented
Lib.O.6664	Chordata	Rodentia	Gliridae	Gruta do Escoural		131	8	0.131148	0.127273	Control	100-300	Eukaryotes	Cave wall unpigmented
Lib.O.6664	Chordata	Chiroptera	Rhinolophidae	Gruta do Escoural		564	62	0.235741	0.197674	Control	300-1000	Eukaryotes	Cave wall unpigmented
Lib.O.6664	Nitrospirota	Nitrospirota	Nitrospirota	Gruta do Escoural		1433	100	0.110254	0.13188	Control	1000-5000	Bacteria sink	Cave wall unpigmented
Lib.O.6664	Bacteroidota	Bacteroidota	Bacteroidota	Gruta do Escoural		1555	140	0.190996	0.160648	Control	1000-5000	Bacteria sink	Cave wall unpigmented
Lib.O.6664	Bacillota	Bacillota	Bacillota	Gruta do Escoural		1551	124	0.174402	0.184655	Control	1000-5000	Bacteria sink	Cave wall unpigmented
Lib.O.6665	Chordata	Chiroptera	Rhinolophidae	Gruta do Escoural		349	34	0.19209	0.252874	Control	300-1000	Eukaryotes	Cave wall unpigmented
Lib.O.6667	Chordata	Chiroptera	Miniopteridae	Gruta do Escoural		1887	259	0.316239	0.303511	Control	1000-5000	Eukaryotes	Cave wall unpigmented
Lib.O.6667	Chordata	Chiroptera	Rhinolophidae	Gruta do Escoural		347	28	0.217054	0.22449	Control	300-1000	Eukaryotes	Cave wall unpigmented
Lib.O.6667	Nitrospirota	Nitrospirota	Nitrospirota	Gruta do Escoural		314	21	0.108247	0.13615	Control	300-1000	Bacteria sink	Cave wall unpigmented
Lib.O.6667	Bacillota	Bacillota	Bacillota	Gruta do Escoural		2778	204	0.161392	0.15222	Control	1000-5000	Bacteria sink	Cave wall unpigmented
Lib.O.6671	Arthropoda	Ixodida	Ixodidae	Gruta do Escoural		280	35	0.224359	0.168831	Control	100-300	Eukaryotes	Cave wall unpigmented
Lib.O.6671	Bacteroidota	Bacteroidota	Bacteroidota	Gruta do Escoural		284	15	0.10274	0.123077	Control	100-300	Bacteria sink	Cave wall unpigmented
Lib.O.6671	Bacillota	Bacillota	Bacillota	Gruta do Escoural		378	25	0.119617	0.121495	Control	300-1000	Bacteria sink	Cave wall unpigmented
Lib.O.6672	Bacteroidota	Bacteroidota	Bacteroidota	Gruta do Escoural		997	54	0.113924	0.112403	Control	300-1000	Bacteria sink	Cave wall unpigmented
Lib.O.6673	Thermodesulfobacteriota	Thermodesulfobacteriota	Thermodesulfobacteriota	Gruta do Escoural		109	7	0.106061	0.113924	Control	100-300	Bacteria sink	Cave wall unpigmented
Lib.O.6673	Bacteroidota	Bacteroidota	Bacteroidota	Gruta do Escoural		630	33	0.113402	0.117978	Control	300-1000	Bacteria sink	Cave wall unpigmented
Lib.O.6674	Streptophyta	Sapindales	Anacardiaceae	Gruta do Escoural		233	14	0.130841	0.138889	Control	100-300	Eukaryotes	Cave wall unpigmented
Lib.O.6674	Chordata	Chiroptera	Miniopteridae	Gruta do Escoural		3489	520	0.345975	0.317332	Control	1000-5000	Eukaryotes	Cave wall unpigmented
Lib.O.6674	Chordata	Chiroptera	Rhinolophidae	Gruta do Escoural		792	60	0.176471	0.207349	Control	300-1000	Eukaryotes	Cave wall unpigmented
Lib.O.6674	Nitrospirota	Nitrospirota	Nitrospirota	Gruta do Escoural		705	55	0.120879	0.127753	Control	300-1000	Bacteria sink	Cave wall unpigmented
Lib.O.6674	Bacteroidota	Bacteroidota	Bacteroidota	Gruta do Escoural		1067	73	0.161863	0.16047	Control	1000-5000	Bacteria sink	Cave wall unpigmented
Lib.O.6674	Bacillota	Bacillota	Bacillota	Gruta do Escoural		3933	220	0.118471	0.112821	Control	1000-5000	Bacteria sink	Cave wall unpigmented
Lib.O.6675	Streptophyta	Sapindales	Anacardiaceae	Gruta do Escoural		130	5	0.102041	0.145161	Control	100-300	Eukaryotes	Cave wall unpigmented
Lib.O.6675	Arthropoda	Entomobryomorpha	Entomobryidae	Gruta do Escoural		665	52	0.158537	0.114035	Control	300-1000	Eukaryotes	Cave wall unpigmented
Lib.O.6675	Chordata	Carnivora	Mustelidae	Gruta do Escoural		123	10	0.169492	0.185185	Control	100-300	Eukaryotes	Cave wall unpigmented
Lib.O.6675	Bacteroidota	Bacteroidota	Bacteroidota	Gruta do Escoural		911	51	0.125	0.114943	Control	300-1000	Bacteria sink	Cave wall unpigmented
Lib.O.6676	Arthropoda	Lepidoptera	Hesperiidae	Gruta do Escoural		412	43	0.166023	0.112782	Control	300-1000	Eukaryotes	Cave wall unpigmented
Lib.O.6676	Nitrospirota	Nitrospirota	Nitrospirota	Gruta do Escoural		827	73	0.13852	0.152294	Control	300-1000	Bacteria sink	Cave wall unpigmented
Lib.O.6676	Bacteroidota	Bacteroidota	Bacteroidota	Gruta do Escoural		5117	516	0.243856	0.238768	Control	>5000	Bacteria sink	Cave wall unpigmented
Lib.O.6676	Myxococcota	Myxococcota	Myxococcota	Gruta do Escoural		1528	229	0.22429	0.188555	Control	1000-5000	Bacteria sink	Cave wall unpigmented
Lib.O.6676	Bacillota	Bacillota	Bacillota	Gruta do Escoural		1812	191	0.219037	0.166479	Control	1000-5000	Bacteria sink	Cave wall unpigmented
Lib.O.6676	Pseudomonadota	Pseudomonadota	Pseudomonadota	Gruta do Escoural		35002	2994	0.131356	0.120652	Control	>5000	Bacteria sink	Cave wall unpigmented
Lib.O.6677	Arthropoda	Ixodida	Ixodidae	Gruta do Escoural		133	11	0.164179	0.2	Control	100-300	Eukaryotes	Cave wall unpigmented
Lib.O.6677	Bacteroidota	Bacteroidota	Bacteroidota	Gruta do Escoural		534	27	0.109312	0.125926	Control	300-1000	Bacteria sink	Cave wall unpigmented
Lib.O.6678	Streptophyta	Fabales	Fabaceae	Gruta do Escoural		1691	186	0.273128	0.249668	Control	1000-5000	Eukaryotes	Cave wall unpigmented
Lib.O.6678	Streptophyta	Sapindales	Anacardiaceae	Gruta do Escoural		763	53	0.182131	0.165714	Control	300-1000	Eukaryotes	Cave wall unpigmented
Lib.O.6678	Streptophyta	Lamiales	Oleaceae	Gruta do Escoural		215	16	0.175824	0.234043	Control	100-300	Eukaryotes	Cave wall unpigmented
Lib.O.6678	Nematoda	Rhabditida	Aphelenchoididae	Gruta do Escoural		115	11	0.186441	0.25	Control	100-300	Eukaryotes	Cave wall unpigmented
Lib.O.6678	Chordata	Artiodactyla	Bovidae	Gruta do Escoural		431	73	0.334862	0.339713	Control	300-1000	Eukaryotes	Cave wall unpigmented
Lib.O.6678	Chordata	Rodentia	Muridae	Gruta do Escoural		159	17	0.22973	0.21519	Control	100-300	Eukaryotes	Cave wall unpigmented
Lib.O.6678	Chordata	Lagomorpha	Leporidae	Gruta do Escoural		193	29	0.325843	0.315789	Control	100-300	Eukaryotes	Cave wall unpigmented
Lib.O.6678	Spirochaetota	Spirochaetota	Spirochaetota	Gruta do Escoural		104	16	0.253968	0.188406	Control	100-300	Bacteria sink	Cave wall unpigmented
Lib.O.6678	Bacillota	Bacillota	Bacillota	Gruta do Escoural		2675	258	0.195307	0.179305	Control	1000-5000	Bacteria sink	Cave wall unpigmented
Lib.O.6679	Bacillota	Bacillota	Bacillota	Gruta do Escoural		2403	146	0.133333	0.12041	Control	1000-5000	Bacteria sink	Cave wall unpigmented
Lib.O.6682	Chordata	Squamata	Lacertidae	Gruta do Escoural		127	18	0.295082	0.206897	Control	100-300	Eukaryotes	Cave wall unpigmented
Lib.O.6683	Chordata	Chiroptera	Miniopteridae	Gruta do Escoural		178	30	0.337079	0.271605	Control	100-300	Eukaryotes	Cave wall unpigmented
Lib.O.6685	Streptophyta	Lamiales	Oleaceae	Gruta do Escoural		240	13	0.132653	0.104167	Control	100-300	Eukaryotes	Cave wall unpigmented
Lib.O.6691	Chordata	Chiroptera	Vespertilionidae	Gruta do Escoural		154	36	0.537313	0.230769	Pigment	100-300	Eukaryotes	Cave wall pigmented
Lib.O.6691	Deinococcota	Deinococcota	Deinococcota	Gruta do Escoural		198	21	0.247059	0.155963	Pigment	100-300	Bacteria sink	Cave wall pigmented
Lib.O.6692	Chordata	Chiroptera	Vespertilionidae	Gruta do Escoural		297	37	0.333333	0.335526	Pigment	100-300	Eukaryotes	Cave wall pigmented
Lib.O.6692	Deinococcota	Deinococcota	Deinococcota	Gruta do Escoural		586	53	0.247664	0.22408	Pigment	300-1000	Bacteria sink	Cave wall pigmented
Lib.O.6693	Streptophyta	Apiales	Apiaceae	Gruta do Escoural		134	9	0.147541	0.105263	Pigment	100-300	Eukaryotes	Cave wall pigmented
Lib.O.6694	Chordata	Carnivora	Felidae	Gruta do Escoural		1121	167	0.336016	0.296226	Control	1000-5000	Eukaryotes	Cave wall unpigmented
Lib.O.6694	Nitrospirota	Nitrospirota	Nitrospirota	Gruta do Escoural		1921	162	0.129912	0.13463	Control	1000-5000	Bacteria sink	Cave wall unpigmented
Lib.O.6694	Bacteroidota	Bacteroidota	Bacteroidota	Gruta do Escoural		542	31	0.120623	0.117021	Control	300-1000	Bacteria sink	Cave wall unpigmented
Lib.O.6694	Bacillota	Bacillota	Bacillota	Gruta do Escoural		618	35	0.106707	0.122905	Control	300-1000	Bacteria sink	Cave wall unpigmented
Lib.O.6695	Chordata	Rodentia	Muridae	Gruta do Escoural		291	15	0.108696	0.125	Control	100-300	Eukaryotes	Cave wall unpigmented
Lib.O.6695	Nitrospirota	Nitrospirota	Nitrospirota	Gruta do Escoural		1948	142	0.112076	0.100897	Control	1000-5000	Bacteria sink	Cave wall unpigmented
Lib.O.6695	Bacteroidota	Bacteroidota	Bacteroidota	Gruta do Escoural		637	30	0.11236	0.161812	Control	300-1000	Bacteria sink	Cave wall unpigmented
Lib.O.6696	Chordata	Chiroptera	Miniopteridae	Gruta do Escoural		811	128	0.357542	0.291667	Control	300-1000	Eukaryotes	Cave wall unpigmented
Lib.O.6696	Chordata	Chiroptera	Rhinolophidae	Gruta do Escoural		222	20	0.222222	0.15	Control	100-300	Eukaryotes	Cave wall unpigmented
Lib.O.6696	Bacteroidota	Bacteroidota	Bacteroidota	Gruta do Escoural		311	17	0.126866	0.125	Control	300-1000	Bacteria sink	Cave wall unpigmented
Lib.O.7252	Streptophyta	Fagales	Fagaceae	Altamira Cave	Nivel 8	110	18	0.486486	0.36	Loose	100-300	Eukaryotes	Sediments
Lib.O.7252	Chordata	Carnivora	Canidae	Altamira Cave	Nivel 8	257	51	0.490385	0.383838	Loose	100-300	Eukaryotes	Sediments
Lib.O.7252	Chordata	Artiodactyla	Bovidae	Altamira Cave	Nivel 8	280	77	0.587786	0.472222	Loose	100-300	Eukaryotes	Sediments
Lib.O.7252	Chordata	Rodentia	Cricetidae	Altamira Cave	Nivel 8	1930	370	0.43787	0.379195	Loose	1000-5000	Eukaryotes	Sediments
Lib.O.7252	Chordata	Perissodactyla	Equidae	Altamira Cave	Nivel 8	745	173	0.524242	0.39782	Loose	300-1000	Eukaryotes	Sediments
Lib.O.7252	Planctomycetota	Planctomycetota	Planctomycetota	Altamira Cave	Nivel 8	117	12	0.146341	0.12	Loose	100-300	Bacteria sink	Sediments
Lib.O.7252	Bacillota	Bacillota	Bacillota	Altamira Cave	Nivel 8	3045	472	0.373418	0.295964	Loose	1000-5000	Bacteria sink	Sediments
Lib.O.7253	Streptophyta	Fagales	Fagaceae	Altamira Cave	Nivel 8	257	37	0.316239	0.285714	Loose	100-300	Eukaryotes	Sediments
Lib.O.7253	Chordata	Carnivora	Canidae	Altamira Cave	Nivel 8	276	45	0.473684	0.285714	Loose	100-300	Eukaryotes	Sediments
Lib.O.7253	Chordata	Perissodactyla	Equidae	Altamira Cave	Nivel 8	288	65	0.464286	0.43609	Loose	100-300	Eukaryotes	Sediments
Lib.O.7253	Bacillota	Bacillota	Bacillota	Altamira Cave	Nivel 8	2635	394	0.34083	0.284763	Loose	1000-5000	Bacteria sink	Sediments
Lib.O.7253	Pseudomonadota	Pseudomonadota	Pseudomonadota	Altamira Cave	Nivel 8	8861	771	0.12136	0.11429	Loose	>5000	Bacteria sink	Sediments
Lib.O.7254	Chordata	Carnivora	Canidae	Altamira Cave	Nivel 8	163	38	0.535211	0.482759	Loose	100-300	Eukaryotes	Sediments
Lib.O.7254	Chordata	Rodentia	Cricetidae	Altamira Cave	Nivel 8	531	101	0.454955	0.419214	Loose	300-1000	Eukaryotes	Sediments
Lib.O.7254	Thermodesulfobacteriota	Thermodesulfobacteriota	Thermodesulfobacteriota	Altamira Cave	Nivel 8	129	9	0.101124	0.121212	Loose	100-300	Bacteria sink	Sediments
Lib.O.7254	Bacillota	Bacillota	Bacillota	Altamira Cave	Nivel 8	1269	174	0.318099	0.256956	Loose	1000-5000	Bacteria sink	Sediments
Lib.O.7254	Pseudomonadota	Pseudomonadota	Pseudomonadota	Altamira Cave	Nivel 8	9256	803	0.11994	0.109993	Loose	>5000	Bacteria sink	Sediments
Lib.O.7255	Streptophyta	Rosales	Ulmaceae	Altamira Cave	Nivel 8	157	10	0.16129	0.135135	Loose	100-300	Eukaryotes	Sediments
Lib.O.7255	Chordata	Carnivora	Canidae	Altamira Cave	Nivel 8	220	34	0.447368	0.460674	Loose	100-300	Eukaryotes	Sediments
Lib.O.7255	Chordata	Rodentia	Cricetidae	Altamira Cave	Nivel 8	486	90	0.405405	0.427948	Loose	300-1000	Eukaryotes	Sediments
Lib.O.7255	Chordata	Perissodactyla	Equidae	Altamira Cave	Nivel 8	119	23	0.45098	0.5	Loose	100-300	Eukaryotes	Sediments
Lib.O.7255	Bacillota	Bacillota	Bacillota	Altamira Cave	Nivel 8	1743	298	0.405995	0.317175	Loose	1000-5000	Bacteria sink	Sediments
Lib.O.7255	Actinomycetota	Actinomycetota	Actinomycetota	Altamira Cave	Nivel 8	3307	297	0.118516	0.12563	Loose	1000-5000	Bacteria sink	Sediments
Lib.O.7255	Pseudomonadota	Pseudomonadota	Pseudomonadota	Altamira Cave	Nivel 8	4770	484	0.143195	0.141467	Loose	1000-5000	Bacteria sink	Sediments
Lib.O.7257	Streptophyta	Ericales	Ericaceae	Altamira Cave	Nivel 8	575	107	0.413127	0.318681	Loose	300-1000	Eukaryotes	Sediments
Lib.O.7257	Streptophyta	Lamiales	Lamiaceae	Altamira Cave	Nivel 8	213	33	0.407407	0.308411	Loose	100-300	Eukaryotes	Sediments
Lib.O.7257	Streptophyta	Fabales	Fabaceae	Altamira Cave	Nivel 8	139	13	0.232143	0.238806	Loose	100-300	Eukaryotes	Sediments
Lib.O.7257	Nematoda	Rhabditida	Rhabditidae	Altamira Cave	Nivel 8	1339	176	0.272446	0.237898	Loose	1000-5000	Eukaryotes	Sediments
Lib.O.7257	Platyhelminthes	Cyclophyllidea	Taeniidae	Altamira Cave	Nivel 8	155	20	0.227273	0.236559	Loose	100-300	Eukaryotes	Sediments
Lib.O.7257	Chordata	Carnivora	Canidae	Altamira Cave	Nivel 8	758	148	0.395722	0.349081	Loose	300-1000	Eukaryotes	Sediments
Lib.O.7257	Chordata	Artiodactyla	Cervidae	Altamira Cave	Nivel 8	885	185	0.417607	0.360324	Loose	300-1000	Eukaryotes	Sediments
Lib.O.7257	Chordata	Artiodactyla	Bovidae	Altamira Cave	Nivel 8	622	166	0.489676	0.416667	Loose	300-1000	Eukaryotes	Sediments
Lib.O.7257	Chordata	Perissodactyla	Equidae	Altamira Cave	Nivel 8	333	72	0.409091	0.333333	Loose	300-1000	Eukaryotes	Sediments
Lib.O.7257	Chordata	Salmoniformes	Salmonidae	Altamira Cave	Nivel 8	936	176	0.383442	0.344488	Loose	300-1000	Eukaryotes	Sediments
Lib.O.7257	Planctomycetota	Planctomycetota	Planctomycetota	Altamira Cave	Nivel 8	156	16	0.135593	0.195122	Loose	100-300	Bacteria sink	Sediments
Lib.O.7257	Bacillota	Bacillota	Bacillota	Altamira Cave	Nivel 8	12031	1774	0.324077	0.275172	Loose	>5000	Bacteria sink	Sediments
Lib.O.7257	Actinomycetota	Actinomycetota	Actinomycetota	Altamira Cave	Nivel 8	15698	2169	0.19095	0.189954	Loose	>5000	Bacteria sink	Sediments
Lib.O.7257	Pseudomonadota	Pseudomonadota	Pseudomonadota	Altamira Cave	Nivel 8	9616	1013	0.157249	0.142731	Loose	>5000	Bacteria sink	Sediments
Lib.O.7258	Streptophyta	Ericales	Ericaceae	Altamira Cave	Nivel 7	971	169	0.353556	0.332673	Loose	300-1000	Eukaryotes	Sediments
Lib.O.7258	Chordata	Carnivora	Canidae	Altamira Cave	Nivel 7	1348	297	0.441964	0.346377	Loose	1000-5000	Eukaryotes	Sediments
Lib.O.7258	Chordata	Artiodactyla	Cervidae	Altamira Cave	Nivel 7	2919	629	0.406856	0.31052	Loose	1000-5000	Eukaryotes	Sediments
Lib.O.7258	Chordata	Perissodactyla	Equidae	Altamira Cave	Nivel 7	244	52	0.4	0.330882	Loose	100-300	Eukaryotes	Sediments
Lib.O.7258	Chordata	Salmoniformes	Salmonidae	Altamira Cave	Nivel 7	2623	483	0.383943	0.337691	Loose	1000-5000	Eukaryotes	Sediments
Lib.O.7258	Planctomycetota	Planctomycetota	Planctomycetota	Altamira Cave	Nivel 7	164	15	0.119048	0.117647	Loose	100-300	Bacteria sink	Sediments
Lib.O.7258	Bacillota	Bacillota	Bacillota	Altamira Cave	Nivel 7	12882	1746	0.295732	0.230685	Loose	>5000	Bacteria sink	Sediments
Lib.O.7258	Actinomycetota	Actinomycetota	Actinomycetota	Altamira Cave	Nivel 7	10431	1432	0.187631	0.191976	Loose	>5000	Bacteria sink	Sediments
Lib.O.7258	Pseudomonadota	Pseudomonadota	Pseudomonadota	Altamira Cave	Nivel 7	8024	778	0.142387	0.133792	Loose	>5000	Bacteria sink	Sediments
Lib.O.7259	Streptophyta	Ericales	Ericaceae	Altamira Cave	Nivel 7	206	34	0.34	0.339806	Loose	100-300	Eukaryotes	Sediments
Lib.O.7259	Arthropoda	Diptera	Calliphoridae	Altamira Cave	Nivel 7	110	14	0.333333	0.368421	Loose	100-300	Eukaryotes	Sediments
Lib.O.7259	Nematoda	Rhabditida	Rhabditidae	Altamira Cave	Nivel 7	115	15	0.357143	0.321429	Loose	100-300	Eukaryotes	Sediments
Lib.O.7259	Chordata	Carnivora	Canidae	Altamira Cave	Nivel 7	1097	235	0.442561	0.340067	Loose	1000-5000	Eukaryotes	Sediments
Lib.O.7259	Chordata	Artiodactyla	Cervidae	Altamira Cave	Nivel 7	1063	193	0.363465	0.293638	Loose	1000-5000	Eukaryotes	Sediments
Lib.O.7259	Chordata	Rodentia	Cricetidae	Altamira Cave	Nivel 7	580	96	0.350365	0.338816	Loose	300-1000	Eukaryotes	Sediments
Lib.O.7259	Chordata	Perissodactyla	Equidae	Altamira Cave	Nivel 7	3221	682	0.430013	0.388855	Loose	1000-5000	Eukaryotes	Sediments
Lib.O.7259	Chordata	Salmoniformes	Salmonidae	Altamira Cave	Nivel 7	1068	193	0.374031	0.32491	Loose	1000-5000	Eukaryotes	Sediments
Lib.O.7259	Bacillota	Bacillota	Bacillota	Altamira Cave	Nivel 7	9123	1238	0.302838	0.252434	Loose	>5000	Bacteria sink	Sediments
Lib.O.7259	Actinomycetota	Actinomycetota	Actinomycetota	Altamira Cave	Nivel 7	15357	2129	0.189937	0.195391	Loose	>5000	Bacteria sink	Sediments
Lib.O.7259	Pseudomonadota	Pseudomonadota	Pseudomonadota	Altamira Cave	Nivel 7	12561	1243	0.146442	0.142487	Loose	>5000	Bacteria sink	Sediments
Lib.O.7260	Streptophyta	Poales	Poaceae	Altamira Cave	Nivel 7	176	27	0.364865	0.197802	Loose	100-300	Eukaryotes	Sediments
Lib.O.7260	Streptophyta	Ericales	Ericaceae	Altamira Cave	Nivel 7	300	49	0.34507	0.306667	Loose	300-1000	Eukaryotes	Sediments
Lib.O.7260	Streptophyta	Caryophyllales	Plumbaginaceae	Altamira Cave	Nivel 7	656	75	0.275735	0.227723	Loose	300-1000	Eukaryotes	Sediments
Lib.O.7260	Nematoda	Rhabditida	Rhabditidae	Altamira Cave	Nivel 7	377	66	0.372881	0.361702	Loose	300-1000	Eukaryotes	Sediments
Lib.O.7260	Chordata	Carnivora	Hyaenidae	Altamira Cave	Nivel 7	1536	232	0.344214	0.278499	Loose	1000-5000	Eukaryotes	Sediments
Lib.O.7260	Chordata	Carnivora	Canidae	Altamira Cave	Nivel 7	1908	364	0.398686	0.368257	Loose	1000-5000	Eukaryotes	Sediments
Lib.O.7260	Chordata	Artiodactyla	Cervidae	Altamira Cave	Nivel 7	2652	565	0.414223	0.324614	Loose	1000-5000	Eukaryotes	Sediments
Lib.O.7260	Chordata	Artiodactyla	Bovidae	Altamira Cave	Nivel 7	169	39	0.402062	0.355263	Loose	100-300	Eukaryotes	Sediments
Lib.O.7260	Chordata	Rodentia	Cricetidae	Altamira Cave	Nivel 7	3550	759	0.437969	0.340148	Loose	1000-5000	Eukaryotes	Sediments
Lib.O.7260	Chordata	Eulipotyphla	Talpidae	Altamira Cave	Nivel 7	102	19	0.339286	0.294118	Loose	100-300	Eukaryotes	Sediments
Lib.O.7260	Chordata	Perissodactyla	Equidae	Altamira Cave	Nivel 7	1738	402	0.447164	0.384035	Loose	1000-5000	Eukaryotes	Sediments
Lib.O.7260	Chordata	Salmoniformes	Salmonidae	Altamira Cave	Nivel 7	3474	680	0.378198	0.337905	Loose	1000-5000	Eukaryotes	Sediments
Lib.O.7260	Nitrospirota	Nitrospirota	Nitrospirota	Altamira Cave	Nivel 7	121	12	0.146341	0.16092	Loose	100-300	Bacteria sink	Sediments
Lib.O.7260	Bacillota	Bacillota	Bacillota	Altamira Cave	Nivel 7	15590	2326	0.337444	0.255639	Loose	>5000	Bacteria sink	Sediments
Lib.O.7260	Actinomycetota	Actinomycetota	Actinomycetota	Altamira Cave	Nivel 7	11513	1688	0.198285	0.200572	Loose	>5000	Bacteria sink	Sediments
Lib.O.7262	Streptophyta	Fagales	Fagaceae	Altamira Cave	Nivel 6	171	24	0.40678	0.2625	Loose	100-300	Eukaryotes	Sediments
Lib.O.7262	Streptophyta	Poales	Poaceae	Altamira Cave	Nivel 6	237	44	0.385965	0.338843	Loose	100-300	Eukaryotes	Sediments
Lib.O.7262	Streptophyta	Ericales	Ericaceae	Altamira Cave	Nivel 6	1332	241	0.373643	0.323488	Loose	1000-5000	Eukaryotes	Sediments
Lib.O.7262	Nematoda	Rhabditida	Rhabditidae	Altamira Cave	Nivel 6	1934	318	0.371062	0.345856	Loose	1000-5000	Eukaryotes	Sediments
Lib.O.7262	Chordata	Eulipotyphla	Talpidae	Altamira Cave	Nivel 6	127	25	0.454545	0.390625	Loose	100-300	Eukaryotes	Sediments
Lib.O.7262	Chordata	Carnivora	Canidae	Altamira Cave	Nivel 6	3207	686	0.418293	0.365294	Loose	1000-5000	Eukaryotes	Sediments
Lib.O.7262	Chordata	Artiodactyla	Cervidae	Altamira Cave	Nivel 6	21624	4465	0.405762	0.347747	Loose	>5000	Eukaryotes	Sediments
Lib.O.7262	Chordata	Artiodactyla	Bovidae	Altamira Cave	Nivel 6	149	46	0.657143	0.454545	Loose	100-300	Eukaryotes	Sediments
Lib.O.7262	Chordata	Rodentia	Cricetidae	Altamira Cave	Nivel 6	1342	265	0.396114	0.352538	Loose	1000-5000	Eukaryotes	Sediments
Lib.O.7262	Chordata	Perissodactyla	Equidae	Altamira Cave	Nivel 6	141	34	0.492754	0.306667	Loose	100-300	Eukaryotes	Sediments
Lib.O.7262	Chordata	Salmoniformes	Salmonidae	Altamira Cave	Nivel 6	7420	1532	0.410724	0.332576	Loose	>5000	Eukaryotes	Sediments
Lib.O.7262	Cyanobacteriota	Cyanobacteriota	Cyanobacteriota	Altamira Cave	Nivel 6	197	22	0.241758	0.239316	Loose	100-300	Bacteria sink	Sediments
Lib.O.7262	Planctomycetota	Planctomycetota	Planctomycetota	Altamira Cave	Nivel 6	392	48	0.189723	0.135417	Loose	300-1000	Bacteria sink	Sediments
Lib.O.7262	Bacillota	Bacillota	Bacillota	Altamira Cave	Nivel 6	58162	8800	0.33422	0.268913	Loose	>5000	Bacteria sink	Sediments
Lib.O.7262	Actinomycetota	Actinomycetota	Actinomycetota	Altamira Cave	Nivel 6	29323	4796	0.228381	0.225185	Loose	>5000	Bacteria sink	Sediments
Lib.O.7262	Pseudomonadota	Pseudomonadota	Pseudomonadota	Altamira Cave	Nivel 6	31834	4750	0.249252	0.215125	Loose	>5000	Bacteria sink	Sediments
Lib.O.7264	Streptophyta	Rosales	Ulmaceae	Altamira Cave	Nivel 5	115	7	0.145833	0.163934	Loose	100-300	Eukaryotes	Sediments
Lib.O.7264	Nematoda	Rhabditida	Rhabditidae	Altamira Cave	Nivel 5	122	22	0.415094	0.303571	Loose	100-300	Eukaryotes	Sediments
Lib.O.7264	Chordata	Carnivora	Canidae	Altamira Cave	Nivel 5	1806	401	0.42705	0.347324	Loose	1000-5000	Eukaryotes	Sediments
Lib.O.7264	Chordata	Artiodactyla	Cervidae	Altamira Cave	Nivel 5	5404	1144	0.399163	0.305699	Loose	>5000	Eukaryotes	Sediments
Lib.O.7264	Chordata	Artiodactyla	Bovidae	Altamira Cave	Nivel 5	326	84	0.56	0.40884	Loose	300-1000	Eukaryotes	Sediments
Lib.O.7264	Chordata	Salmoniformes	Salmonidae	Altamira Cave	Nivel 5	6699	1297	0.406074	0.328659	Loose	>5000	Eukaryotes	Sediments
Lib.O.7264	Bacillota	Bacillota	Bacillota	Altamira Cave	Nivel 5	12898	1787	0.306992	0.234459	Loose	>5000	Bacteria sink	Sediments
Lib.O.7264	Pseudomonadota	Pseudomonadota	Pseudomonadota	Altamira Cave	Nivel 5	16232	1307	0.114428	0.105285	Loose	>5000	Bacteria sink	Sediments
Lib.O.7265	Streptophyta	Poales	Poaceae	Altamira Cave	Nivel 4	242	40	0.347826	0.313433	Loose	100-300	Eukaryotes	Sediments
Lib.O.7265	Streptophyta	Ericales	Ericaceae	Altamira Cave	Nivel 4	120	18	0.327273	0.356164	Loose	100-300	Eukaryotes	Sediments
Lib.O.7265	Streptophyta	Rosales	Ulmaceae	Altamira Cave	Nivel 4	118	17	0.333333	0.192308	Loose	100-300	Eukaryotes	Sediments
Lib.O.7265	Chordata	Eulipotyphla	Talpidae	Altamira Cave	Nivel 4	130	28	0.4375	0.297297	Loose	100-300	Eukaryotes	Sediments
Lib.O.7265	Chordata	Carnivora	Phocidae	Altamira Cave	Nivel 4	618	163	0.471098	0.389685	Loose	300-1000	Eukaryotes	Sediments
Lib.O.7265	Chordata	Carnivora	Canidae	Altamira Cave	Nivel 4	17992	3920	0.420105	0.34628	Loose	>5000	Eukaryotes	Sediments
Lib.O.7265	Chordata	Rodentia	Cricetidae	Altamira Cave	Nivel 4	61649	10200	0.350805	0.298344	Loose	>5000	Eukaryotes	Sediments
Lib.O.7265	Chordata	Artiodactyla	Cervidae	Altamira Cave	Nivel 4	6666	1422	0.402491	0.329291	Loose	>5000	Eukaryotes	Sediments
Lib.O.7265	Chordata	Artiodactyla	Bovidae	Altamira Cave	Nivel 4	110	31	0.508197	0.322581	Loose	100-300	Eukaryotes	Sediments
Lib.O.7265	Chordata	Salmoniformes	Salmonidae	Altamira Cave	Nivel 4	1885	391	0.400205	0.322767	Loose	1000-5000	Eukaryotes	Sediments
Lib.O.7265	Chordata	Anura	Ranidae	Altamira Cave	Nivel 4	895	141	0.342233	0.267108	Loose	300-1000	Eukaryotes	Sediments
Lib.O.7265	Chordata	Falconiformes	Falconidae	Altamira Cave	Nivel 4	129	30	0.483871	0.411765	Loose	100-300	Eukaryotes	Sediments
Lib.O.7265	Chordata	Lamniformes	Alopiidae	Altamira Cave	Nivel 4	311	51	0.305389	0.35	Loose	300-1000	Eukaryotes	Sediments
Lib.O.7265	Planctomycetota	Planctomycetota	Planctomycetota	Altamira Cave	Nivel 4	206	24	0.165517	0.143836	Loose	100-300	Bacteria sink	Sediments
Lib.O.7265	Bacillota	Bacillota	Bacillota	Altamira Cave	Nivel 4	49351	6287	0.282029	0.212945	Loose	>5000	Bacteria sink	Sediments
Lib.O.7265	Actinomycetota	Actinomycetota	Actinomycetota	Altamira Cave	Nivel 4	16875	2656	0.215795	0.216715	Loose	>5000	Bacteria sink	Sediments
Lib.O.7267	Chordata	Salmoniformes	Salmonidae	Altamira Cave	Nivel 2	104	13	0.25	0.3	Loose	100-300	Eukaryotes	Sediments
Lib.O.7267	Nitrospirota	Nitrospirota	Nitrospirota	Altamira Cave	Nivel 2	254	20	0.108696	0.116279	Loose	100-300	Bacteria sink	Sediments
Lib.O.7267	Verrucomicrobiota	Verrucomicrobiota	Verrucomicrobiota	Altamira Cave	Nivel 2	256	22	0.150685	0.154762	Loose	100-300	Bacteria sink	Sediments
Lib.O.7267	Planctomycetota	Planctomycetota	Planctomycetota	Altamira Cave	Nivel 2	320	22	0.108374	0.105991	Loose	300-1000	Bacteria sink	Sediments
Lib.O.7267	Myxococcota	Myxococcota	Myxococcota	Altamira Cave	Nivel 2	652	60	0.12685	0.113208	Loose	300-1000	Bacteria sink	Sediments
Lib.O.7267	Bacillota	Bacillota	Bacillota	Altamira Cave	Nivel 2	867	54	0.106931	0.110075	Loose	300-1000	Bacteria sink	Sediments
Lib.O.7267	Pseudomonadota	Pseudomonadota	Pseudomonadota	Altamira Cave	Nivel 2	12703	1371	0.155319	0.151159	Loose	>5000	Bacteria sink	Sediments
Lib.O.7270	Streptophyta	Poales	Poaceae	Altamira Cave	Nivel 2	1100	151	0.334071	0.243354	Loose	1000-5000	Eukaryotes	Sediments
Lib.O.7270	Streptophyta	Ericales	Ericaceae	Altamira Cave	Nivel 2	818	167	0.415423	0.34398	Loose	300-1000	Eukaryotes	Sediments
Lib.O.7270	Platyhelminthes	Cyclophyllidea	Taeniidae	Altamira Cave	Nivel 2	185	42	0.43299	0.342593	Loose	100-300	Eukaryotes	Sediments
Lib.O.7270	Nematoda	Rhabditida	Rhabditidae	Altamira Cave	Nivel 2	1938	341	0.368251	0.324759	Loose	1000-5000	Eukaryotes	Sediments
Lib.O.7270	Chordata	Carnivora	Canidae	Altamira Cave	Nivel 2	2534	552	0.442308	0.355487	Loose	1000-5000	Eukaryotes	Sediments
Lib.O.7270	Chordata	Artiodactyla	Bovidae	Altamira Cave	Nivel 2	1048	327	0.54958	0.406504	Loose	1000-5000	Eukaryotes	Sediments
Lib.O.7270	Chordata	Artiodactyla	Cervidae	Altamira Cave	Nivel 2	18916	4155	0.420845	0.340281	Loose	>5000	Eukaryotes	Sediments
Lib.O.7270	Chordata	Rodentia	Cricetidae	Altamira Cave	Nivel 2	412	81	0.411168	0.327014	Loose	300-1000	Eukaryotes	Sediments
Lib.O.7270	Chordata	Salmoniformes	Salmonidae	Altamira Cave	Nivel 2	8232	1637	0.403202	0.327487	Loose	>5000	Eukaryotes	Sediments
Lib.O.7270	Planctomycetota	Planctomycetota	Planctomycetota	Altamira Cave	Nivel 2	241	38	0.236025	0.117284	Loose	100-300	Bacteria sink	Sediments
Lib.O.7270	Myxococcota	Myxococcota	Myxococcota	Altamira Cave	Nivel 2	214	19	0.122581	0.126437	Loose	100-300	Bacteria sink	Sediments
Lib.O.7270	Bacillota	Bacillota	Bacillota	Altamira Cave	Nivel 2	43690	5869	0.30555	0.232644	Loose	>5000	Bacteria sink	Sediments
Lib.O.7270	Actinomycetota	Actinomycetota	Actinomycetota	Altamira Cave	Nivel 2	17029	3285	0.266791	0.256125	Loose	>5000	Bacteria sink	Sediments
Lib.O.7270	Pseudomonadota	Pseudomonadota	Pseudomonadota	Altamira Cave	Nivel 2	20452	1779	0.124284	0.113177	Loose	>5000	Bacteria sink	Sediments
Lib.O.7271	Streptophyta	Fabales	Fabaceae	Altamira Cave	Nivel 2	137	11	0.215686	0.246154	Loose	100-300	Eukaryotes	Sediments
Lib.O.7271	Streptophyta	Ericales	Ericaceae	Altamira Cave	Nivel 2	149	29	0.39726	0.310811	Loose	100-300	Eukaryotes	Sediments
Lib.O.7271	Streptophyta	Poales	Poaceae	Altamira Cave	Nivel 2	111	12	0.218182	0.188679	Loose	100-300	Eukaryotes	Sediments
Lib.O.7271	Chordata	Eulipotyphla	Talpidae	Altamira Cave	Nivel 2	425	68	0.336634	0.305556	Loose	300-1000	Eukaryotes	Sediments
Lib.O.7271	Chordata	Carnivora	Canidae	Altamira Cave	Nivel 2	2667	593	0.452326	0.363309	Loose	1000-5000	Eukaryotes	Sediments
Lib.O.7271	Chordata	Rodentia	Cricetidae	Altamira Cave	Nivel 2	131910	26219	0.391457	0.317087	Loose	>5000	Eukaryotes	Sediments
Lib.O.7271	Chordata	Artiodactyla	Cervidae	Altamira Cave	Nivel 2	2837	602	0.408136	0.316888	Loose	1000-5000	Eukaryotes	Sediments
Lib.O.7271	Chordata	Salmoniformes	Salmonidae	Altamira Cave	Nivel 2	6136	1242	0.396678	0.324679	Loose	>5000	Eukaryotes	Sediments
Lib.O.7271	Chordata	Pleuronectiformes	Pleuronectidae	Altamira Cave	Nivel 2	196	40	0.416667	0.36	Loose	100-300	Eukaryotes	Sediments
Lib.O.7271	Fusobacteriota	Fusobacteriota	Fusobacteriota	Altamira Cave	Nivel 2	145	29	0.446154	0.294118	Loose	100-300	Bacteria sink	Sediments
Lib.O.7271	Bacillota	Bacillota	Bacillota	Altamira Cave	Nivel 2	18118	2710	0.32773	0.254735	Loose	>5000	Bacteria sink	Sediments
Lib.O.7271	Actinomycetota	Actinomycetota	Actinomycetota	Altamira Cave	Nivel 2	12508	2293	0.252117	0.242037	Loose	>5000	Bacteria sink	Sediments
Lib.O.7271	Pseudomonadota	Pseudomonadota	Pseudomonadota	Altamira Cave	Nivel 2	81892	17878	0.339951	0.299202	Loose	>5000	Bacteria sink	Sediments
Lib.O.7272	Streptophyta	Poales	Poaceae	Altamira Cave	Nivel 2	439	50	0.243902	0.308411	Loose	300-1000	Eukaryotes	Sediments
Lib.O.7272	Streptophyta	Ericales	Ericaceae	Altamira Cave	Nivel 2	335	65	0.401235	0.320988	Loose	300-1000	Eukaryotes	Sediments
Lib.O.7272	Nematoda	Rhabditida	Rhabditidae	Altamira Cave	Nivel 2	127	29	0.527273	0.241379	Loose	100-300	Eukaryotes	Sediments
Lib.O.7272	Chordata	Eulipotyphla	Talpidae	Altamira Cave	Nivel 2	224	53	0.546392	0.366337	Loose	100-300	Eukaryotes	Sediments
Lib.O.7272	Chordata	Carnivora	Canidae	Altamira Cave	Nivel 2	7027	1521	0.447221	0.369222	Loose	>5000	Eukaryotes	Sediments
Lib.O.7272	Chordata	Artiodactyla	Cervidae	Altamira Cave	Nivel 2	12677	2556	0.386628	0.322496	Loose	>5000	Eukaryotes	Sediments
Lib.O.7272	Chordata	Artiodactyla	Bovidae	Altamira Cave	Nivel 2	112	28	0.459016	0.415385	Loose	100-300	Eukaryotes	Sediments
Lib.O.7272	Chordata	Rodentia	Cricetidae	Altamira Cave	Nivel 2	132	30	0.428571	0.313433	Loose	100-300	Eukaryotes	Sediments
Lib.O.7272	Chordata	Salmoniformes	Salmonidae	Altamira Cave	Nivel 2	13860	2719	0.391167	0.330723	Loose	>5000	Eukaryotes	Sediments
Lib.O.7272	Planctomycetota	Planctomycetota	Planctomycetota	Altamira Cave	Nivel 2	181	13	0.112069	0.209677	Loose	100-300	Bacteria sink	Sediments
Lib.O.7272	Myxococcota	Myxococcota	Myxococcota	Altamira Cave	Nivel 2	183	14	0.112	0.113333	Loose	100-300	Bacteria sink	Sediments
Lib.O.7272	Bacillota	Bacillota	Bacillota	Altamira Cave	Nivel 2	66494	8403	0.288664	0.226291	Loose	>5000	Bacteria sink	Sediments
Lib.O.7272	Actinomycetota	Actinomycetota	Actinomycetota	Altamira Cave	Nivel 2	19617	3054	0.216029	0.217215	Loose	>5000	Bacteria sink	Sediments
Lib.O.7272	Pseudomonadota	Pseudomonadota	Pseudomonadota	Altamira Cave	Nivel 2	22705	3577	0.269718	0.234509	Loose	>5000	Bacteria sink	Sediments
Lib.O.7273	Streptophyta	Poales	Poaceae	Altamira Cave	Nivel 1	849	134	0.314554	0.251142	Loose	300-1000	Eukaryotes	Sediments
Lib.O.7273	Streptophyta	Ericales	Ericaceae	Altamira Cave	Nivel 1	317	57	0.377483	0.3	Loose	300-1000	Eukaryotes	Sediments
Lib.O.7273	Nematoda	Rhabditida	Rhabditidae	Altamira Cave	Nivel 1	140	15	0.277778	0.283784	Loose	100-300	Eukaryotes	Sediments
Lib.O.7273	Chordata	Carnivora	Canidae	Altamira Cave	Nivel 1	182275	38433	0.422963	0.352903	Loose	>5000	Eukaryotes	Sediments
Lib.O.7273	Chordata	Artiodactyla	Bovidae	Altamira Cave	Nivel 1	2340	566	0.453526	0.3737	Loose	1000-5000	Eukaryotes	Sediments
Lib.O.7273	Chordata	Artiodactyla	Cervidae	Altamira Cave	Nivel 1	20351	4244	0.400302	0.326143	Loose	>5000	Eukaryotes	Sediments
Lib.O.7273	Chordata	Rodentia	Cricetidae	Altamira Cave	Nivel 1	1561	260	0.365682	0.27668	Loose	1000-5000	Eukaryotes	Sediments
Lib.O.7273	Chordata	Artiodactyla	Ziphiidae	Altamira Cave	Nivel 1	179	32	0.376471	0.298077	Loose	100-300	Eukaryotes	Sediments
Lib.O.7273	Chordata	Perissodactyla	Equidae	Altamira Cave	Nivel 1	136	31	0.442857	0.333333	Loose	100-300	Eukaryotes	Sediments
Lib.O.7273	Chordata	Salmoniformes	Salmonidae	Altamira Cave	Nivel 1	37565	7389	0.398866	0.330187	Loose	>5000	Eukaryotes	Sediments
Lib.O.7273	Planctomycetota	Planctomycetota	Planctomycetota	Altamira Cave	Nivel 1	160	21	0.192661	0.211009	Loose	100-300	Bacteria sink	Sediments
Lib.O.7273	Myxococcota	Myxococcota	Myxococcota	Altamira Cave	Nivel 1	196	20	0.128205	0.123529	Loose	100-300	Bacteria sink	Sediments
Lib.O.7273	Bacillota	Bacillota	Bacillota	Altamira Cave	Nivel 1	94123	12069	0.292185	0.231965	Loose	>5000	Bacteria sink	Sediments
Lib.O.7273	Actinomycetota	Actinomycetota	Actinomycetota	Altamira Cave	Nivel 1	16771	3067	0.256653	0.259943	Loose	>5000	Bacteria sink	Sediments
Lib.O.7273	Pseudomonadota	Pseudomonadota	Pseudomonadota	Altamira Cave	Nivel 1	24003	4183	0.312327	0.269163	Loose	>5000	Bacteria sink	Sediments
Lib.O.7279	Chordata	Artiodactyla	Bovidae	Altamira Cave	Nivel 8	717	173	0.461333	0.425428	Loose	300-1000	Eukaryotes	Sediments
Lib.O.7279	Chordata	Artiodactyla	Cervidae	Altamira Cave	Nivel 8	244	52	0.440678	0.391304	Loose	100-300	Eukaryotes	Sediments
Lib.O.7279	Chordata	Perissodactyla	Equidae	Altamira Cave	Nivel 8	34295	7217	0.414675	0.358976	Loose	>5000	Eukaryotes	Sediments
Lib.O.7279	Nitrospirota	Nitrospirota	Nitrospirota	Altamira Cave	Nivel 8	139	14	0.145833	0.113402	Loose	100-300	Bacteria sink	Sediments
Lib.O.7279	Myxococcota	Myxococcota	Myxococcota	Altamira Cave	Nivel 8	320	36	0.147541	0.111554	Loose	300-1000	Bacteria sink	Sediments
Lib.O.7279	Bacillota	Bacillota	Bacillota	Altamira Cave	Nivel 8	5505	855	0.342411	0.300559	Loose	>5000	Bacteria sink	Sediments
Lib.O.7279	Actinomycetota	Actinomycetota	Actinomycetota	Altamira Cave	Nivel 8	13878	3061	0.284506	0.296512	Loose	>5000	Bacteria sink	Sediments
Lib.O.7280	Chordata	Carnivora	Ursidae	Altamira Cave	Nivel 8	538	116	0.441065	0.428571	Loose	300-1000	Eukaryotes	Sediments
Lib.O.7280	Chordata	Carnivora	Canidae	Altamira Cave	Nivel 8	846	200	0.493827	0.399485	Loose	300-1000	Eukaryotes	Sediments
Lib.O.7280	Chordata	Artiodactyla	Bovidae	Altamira Cave	Nivel 8	169	27	0.409091	0.525641	Loose	100-300	Eukaryotes	Sediments
Lib.O.7280	Bacillota	Bacillota	Bacillota	Altamira Cave	Nivel 8	1763	290	0.351515	0.276331	Loose	1000-5000	Bacteria sink	Sediments
Lib.O.7280	Actinomycetota	Actinomycetota	Actinomycetota	Altamira Cave	Nivel 8	9986	797	0.104648	0.105311	Loose	>5000	Bacteria sink	Sediments
Lib.O.7281	Streptophyta	Fagales	Fagaceae	Altamira Cave	Nivel 8	123	16	0.285714	0.22449	Loose	100-300	Eukaryotes	Sediments
Lib.O.7281	Streptophyta	Rosales	Ulmaceae	Altamira Cave	Nivel 8	276	29	0.232	0.177778	Loose	100-300	Eukaryotes	Sediments
Lib.O.7281	Chordata	Carnivora	Ursidae	Altamira Cave	Nivel 8	643	165	0.583039	0.5	Loose	300-1000	Eukaryotes	Sediments
Lib.O.7281	Chordata	Carnivora	Canidae	Altamira Cave	Nivel 8	210	52	0.565217	0.346154	Loose	100-300	Eukaryotes	Sediments
Lib.O.7281	Nitrospirota	Nitrospirota	Nitrospirota	Altamira Cave	Nivel 8	162	14	0.14	0.18018	Loose	100-300	Bacteria sink	Sediments
Lib.O.7281	Bacillota	Bacillota	Bacillota	Altamira Cave	Nivel 8	488	62	0.269565	0.266667	Loose	300-1000	Bacteria sink	Sediments
Lib.O.7281	Actinomycetota	Actinomycetota	Actinomycetota	Altamira Cave	Nivel 8	6556	1073	0.214386	0.215643	Loose	>5000	Bacteria sink	Sediments
Lib.O.7281	Pseudomonadota	Pseudomonadota	Pseudomonadota	Altamira Cave	Nivel 8	8476	986	0.163407	0.154055	Loose	>5000	Bacteria sink	Sediments
Lib.O.7282	Streptophyta	Fagales	Fagaceae	Altamira Cave	Nivel 8	243	25	0.252525	0.28972	Loose	100-300	Eukaryotes	Sediments
Lib.O.7282	Nitrospirota	Nitrospirota	Nitrospirota	Altamira Cave	Nivel 8	210	14	0.100719	0.139073	Loose	100-300	Bacteria sink	Sediments
Lib.O.7282	Verrucomicrobiota	Verrucomicrobiota	Verrucomicrobiota	Altamira Cave	Nivel 8	122	11	0.130952	0.103448	Loose	100-300	Bacteria sink	Sediments
Lib.O.7283	Streptophyta	Fagales	Fagaceae	Altamira Cave	Nivel 8	156	18	0.285714	0.282353	Loose	100-300	Eukaryotes	Sediments
Lib.O.7283	Streptophyta	Rosales	Ulmaceae	Altamira Cave	Nivel 8	866	101	0.262338	0.196217	Loose	300-1000	Eukaryotes	Sediments
Lib.O.7283	Nitrospirota	Nitrospirota	Nitrospirota	Altamira Cave	Nivel 8	138	20	0.210526	0.142857	Loose	100-300	Bacteria sink	Sediments
Lib.O.7283	Myxococcota	Myxococcota	Myxococcota	Altamira Cave	Nivel 8	254	23	0.114428	0.105	Loose	100-300	Bacteria sink	Sediments
Lib.O.7283	Actinomycetota	Actinomycetota	Actinomycetota	Altamira Cave	Nivel 8	2297	241	0.138745	0.142777	Loose	1000-5000	Bacteria sink	Sediments
Lib.O.7283	Pseudomonadota	Pseudomonadota	Pseudomonadota	Altamira Cave	Nivel 8	8537	1056	0.170653	0.155499	Loose	>5000	Bacteria sink	Sediments
Lib.O.7285	Bacillota	Bacillota	Bacillota	Altamira Cave	Nivel 8	280	27	0.188811	0.17284	Loose	100-300	Bacteria sink	Sediments
Lib.O.7285	Actinomycetota	Actinomycetota	Actinomycetota	Altamira Cave	Nivel 8	4308	678	0.206707	0.223378	Loose	1000-5000	Bacteria sink	Sediments
Lib.O.7285	Pseudomonadota	Pseudomonadota	Pseudomonadota	Altamira Cave	Nivel 8	6735	806	0.169506	0.153206	Loose	>5000	Bacteria sink	Sediments
Lib.O.7287	Streptophyta	Malpighiales	Salicaceae	Altamira Cave	Nivel 8	149	15	0.241935	0.169231	Loose	100-300	Eukaryotes	Sediments
Lib.O.7287	Nematoda	Rhabditida	Cephalobidae	Altamira Cave	Nivel 8	143	9	0.145161	0.130435	Loose	100-300	Eukaryotes	Sediments
Lib.O.7287	Chordata	Carnivora	Canidae	Altamira Cave	Nivel 8	558	101	0.442982	0.435556	Loose	300-1000	Eukaryotes	Sediments
Lib.O.7287	Chordata	Rodentia	Cricetidae	Altamira Cave	Nivel 8	176	31	0.413333	0.307692	Loose	100-300	Eukaryotes	Sediments
Lib.O.7287	Chordata	Perissodactyla	Equidae	Altamira Cave	Nivel 8	188	44	0.571429	0.368421	Loose	100-300	Eukaryotes	Sediments
Lib.O.7287	Nitrospirota	Nitrospirota	Nitrospirota	Altamira Cave	Nivel 8	151	11	0.115789	0.113043	Loose	100-300	Bacteria sink	Sediments
Lib.O.7287	Bacillota	Bacillota	Bacillota	Altamira Cave	Nivel 8	7275	1218	0.396743	0.321979	Loose	>5000	Bacteria sink	Sediments
Lib.O.7287	Actinomycetota	Actinomycetota	Actinomycetota	Altamira Cave	Nivel 8	11750	1690	0.188553	0.17236	Loose	>5000	Bacteria sink	Sediments
Lib.O.7287	Pseudomonadota	Pseudomonadota	Pseudomonadota	Altamira Cave	Nivel 8	15548	1129	0.101767	0.103528	Loose	>5000	Bacteria sink	Sediments
Lib.O.7289	Chordata	Carnivora	Ursidae	Altamira Cave	Nivel 8	328	74	0.440476	0.401163	Loose	300-1000	Eukaryotes	Sediments
Lib.O.7289	Chordata	Carnivora	Canidae	Altamira Cave	Nivel 8	5153	1093	0.452588	0.372509	Loose	>5000	Eukaryotes	Sediments
Lib.O.7289	Chordata	Rodentia	Cricetidae	Altamira Cave	Nivel 8	322359	68841	0.417309	0.341938	Loose	>5000	Eukaryotes	Sediments
Lib.O.7289	Chordata	Artiodactyla	Cervidae	Altamira Cave	Nivel 8	756	139	0.348371	0.334906	Loose	300-1000	Eukaryotes	Sediments
Lib.O.7289	Chordata	Artiodactyla	Bovidae	Altamira Cave	Nivel 8	534	139	0.518657	0.404605	Loose	300-1000	Eukaryotes	Sediments
Lib.O.7289	Chordata	Eulipotyphla	Talpidae	Altamira Cave	Nivel 8	115	26	0.412698	0.363636	Loose	100-300	Eukaryotes	Sediments
Lib.O.7289	Chordata	Perissodactyla	Equidae	Altamira Cave	Nivel 8	3137	652	0.410321	0.358053	Loose	1000-5000	Eukaryotes	Sediments
Lib.O.7289	Chordata	Salmoniformes	Salmonidae	Altamira Cave	Nivel 8	472	94	0.427273	0.271605	Loose	300-1000	Eukaryotes	Sediments
Lib.O.7289	Nitrospirota	Nitrospirota	Nitrospirota	Altamira Cave	Nivel 8	196	18	0.137405	0.102564	Loose	100-300	Bacteria sink	Sediments
Lib.O.7289	Bacillota	Bacillota	Bacillota	Altamira Cave	Nivel 8	23319	3971	0.379746	0.304624	Loose	>5000	Bacteria sink	Sediments
Lib.O.7289	Actinomycetota	Actinomycetota	Actinomycetota	Altamira Cave	Nivel 8	17628	2486	0.189352	0.194054	Loose	>5000	Bacteria sink	Sediments
Lib.O.7289	Pseudomonadota	Pseudomonadota	Pseudomonadota	Altamira Cave	Nivel 8	18218	1916	0.153772	0.143579	Loose	>5000	Bacteria sink	Sediments
Lib.O.7290	Chordata	Carnivora	Canidae	Altamira Cave	Nivel 8	672	139	0.414925	0.386364	Loose	300-1000	Eukaryotes	Sediments
Lib.O.7290	Chordata	Artiodactyla	Bovidae	Altamira Cave	Nivel 8	128	31	0.534483	0.431034	Loose	100-300	Eukaryotes	Sediments
Lib.O.7290	Chordata	Rodentia	Cricetidae	Altamira Cave	Nivel 8	1382	247	0.384735	0.31728	Loose	1000-5000	Eukaryotes	Sediments
Lib.O.7290	Chordata	Perissodactyla	Equidae	Altamira Cave	Nivel 8	447	90	0.414747	0.375587	Loose	300-1000	Eukaryotes	Sediments
Lib.O.7290	Chordata	Salmoniformes	Salmonidae	Altamira Cave	Nivel 8	125	23	0.418182	0.245902	Loose	100-300	Eukaryotes	Sediments
Lib.O.7290	Bacillota	Bacillota	Bacillota	Altamira Cave	Nivel 8	4597	669	0.348256	0.292156	Loose	1000-5000	Bacteria sink	Sediments
Lib.O.7290	Actinomycetota	Actinomycetota	Actinomycetota	Altamira Cave	Nivel 8	12270	1705	0.185145	0.182586	Loose	>5000	Bacteria sink	Sediments
Lib.O.7290	Pseudomonadota	Pseudomonadota	Pseudomonadota	Altamira Cave	Nivel 8	13658	1102	0.114043	0.106332	Loose	>5000	Bacteria sink	Sediments
Lib.O.7291	Streptophyta	Fagales	Fagaceae	Altamira Cave	Nivel 8	411	83	0.482558	0.22619	Loose	300-1000	Eukaryotes	Sediments
Lib.O.7291	Streptophyta	Malpighiales	Salicaceae	Altamira Cave	Nivel 8	119	10	0.227273	0.346154	Loose	100-300	Eukaryotes	Sediments
Lib.O.7291	Streptophyta	Rosales	Ulmaceae	Altamira Cave	Nivel 8	285	33	0.282051	0.234899	Loose	100-300	Eukaryotes	Sediments
Lib.O.7291	Chordata	Artiodactyla	Bovidae	Altamira Cave	Nivel 8	112	26	0.464286	0.346154	Loose	100-300	Eukaryotes	Sediments
Lib.O.7291	Chordata	Perissodactyla	Equidae	Altamira Cave	Nivel 8	429	101	0.507538	0.35023	Loose	300-1000	Eukaryotes	Sediments
Lib.O.7291	Myxococcota	Myxococcota	Myxococcota	Altamira Cave	Nivel 8	272	21	0.100962	0.102941	Loose	100-300	Bacteria sink	Sediments
Lib.O.7291	Bacillota	Bacillota	Bacillota	Altamira Cave	Nivel 8	267	25	0.163399	0.152439	Loose	100-300	Bacteria sink	Sediments
Lib.O.7291	Actinomycetota	Actinomycetota	Actinomycetota	Altamira Cave	Nivel 8	8249	1284	0.205177	0.198759	Loose	>5000	Bacteria sink	Sediments
Lib.O.7291	Pseudomonadota	Pseudomonadota	Pseudomonadota	Altamira Cave	Nivel 8	17290	1633	0.129254	0.130133	Loose	>5000	Bacteria sink	Sediments
Lib.O.7292	Streptophyta	Fagales	Fagaceae	Altamira Cave	Nivel 8	231	34	0.354167	0.254717	Loose	100-300	Eukaryotes	Sediments
Lib.O.7292	Streptophyta	Rosales	Ulmaceae	Altamira Cave	Nivel 8	7597	899	0.261489	0.224592	Loose	>5000	Eukaryotes	Sediments
Lib.O.7292	Chordata	Carnivora	Canidae	Altamira Cave	Nivel 8	152	41	0.621212	0.443038	Loose	100-300	Eukaryotes	Sediments
Lib.O.7292	Chordata	Artiodactyla	Cervidae	Altamira Cave	Nivel 8	454	96	0.4	0.286822	Loose	300-1000	Eukaryotes	Sediments
Lib.O.7292	Chordata	Artiodactyla	Bovidae	Altamira Cave	Nivel 8	232	73	0.598361	0.393701	Loose	100-300	Eukaryotes	Sediments
Lib.O.7292	Chordata	Salmoniformes	Salmonidae	Altamira Cave	Nivel 8	146	22	0.354839	0.333333	Loose	100-300	Eukaryotes	Sediments
Lib.O.7292	Nitrospirota	Nitrospirota	Nitrospirota	Altamira Cave	Nivel 8	107	8	0.109589	0.164557	Loose	100-300	Bacteria sink	Sediments
Lib.O.7292	Thermodesulfobacteriota	Thermodesulfobacteriota	Thermodesulfobacteriota	Altamira Cave	Nivel 8	101	8	0.119403	0.105263	Loose	100-300	Bacteria sink	Sediments
Lib.O.7292	Myxococcota	Myxococcota	Myxococcota	Altamira Cave	Nivel 8	375	47	0.167857	0.136986	Loose	300-1000	Bacteria sink	Sediments
Lib.O.7292	Bacillota	Bacillota	Bacillota	Altamira Cave	Nivel 8	2700	393	0.341146	0.285714	Loose	1000-5000	Bacteria sink	Sediments
Lib.O.7292	Actinomycetota	Actinomycetota	Actinomycetota	Altamira Cave	Nivel 8	3707	528	0.191374	0.191261	Loose	1000-5000	Bacteria sink	Sediments
Lib.O.7293	Streptophyta	Fagales	Fagaceae	Altamira Cave	Nivel 8	136	24	0.40678	0.3125	Loose	100-300	Eukaryotes	Sediments
Lib.O.7293	Streptophyta	Rosales	Ulmaceae	Altamira Cave	Nivel 8	1592	171	0.251471	0.201316	Loose	1000-5000	Eukaryotes	Sediments
Lib.O.7293	Myxococcota	Myxococcota	Myxococcota	Altamira Cave	Nivel 8	251	28	0.14433	0.136585	Loose	100-300	Bacteria sink	Sediments
Lib.O.7293	Bacillota	Bacillota	Bacillota	Altamira Cave	Nivel 8	270	25	0.171233	0.13253	Loose	100-300	Bacteria sink	Sediments
Lib.O.7293	Actinomycetota	Actinomycetota	Actinomycetota	Altamira Cave	Nivel 8	12727	2332	0.240412	0.251527	Loose	>5000	Bacteria sink	Sediments
Lib.O.7293	Pseudomonadota	Pseudomonadota	Pseudomonadota	Altamira Cave	Nivel 8	19399	2643	0.189327	0.190143	Loose	>5000	Bacteria sink	Sediments
Lib.O.7294	Streptophyta	Fagales	Fagaceae	Altamira Cave	Nivel 8	116	14	0.368421	0.294118	Loose	100-300	Eukaryotes	Sediments
Lib.O.7294	Nitrospirota	Nitrospirota	Nitrospirota	Altamira Cave	Nivel 8	145	14	0.142857	0.210526	Loose	100-300	Bacteria sink	Sediments
Lib.O.7294	Bacillota	Bacillota	Bacillota	Altamira Cave	Nivel 8	314	42	0.259259	0.186747	Loose	300-1000	Bacteria sink	Sediments
Lib.O.7294	Actinomycetota	Actinomycetota	Actinomycetota	Altamira Cave	Nivel 8	13376	2386	0.233624	0.246558	Loose	>5000	Bacteria sink	Sediments
Lib.O.7294	Pseudomonadota	Pseudomonadota	Pseudomonadota	Altamira Cave	Nivel 8	14179	1917	0.18999	0.194804	Loose	>5000	Bacteria sink	Sediments
Lib.O.7295	Streptophyta	Fagales	Fagaceae	Altamira Cave	Nivel 8	169	23	0.359375	0.324324	Loose	100-300	Eukaryotes	Sediments
Lib.O.7295	Streptophyta	Rosales	Ulmaceae	Altamira Cave	Nivel 8	174	14	0.229508	0.194805	Loose	100-300	Eukaryotes	Sediments
Lib.O.7295	Nitrospirota	Nitrospirota	Nitrospirota	Altamira Cave	Nivel 8	118	14	0.181818	0.120482	Loose	100-300	Bacteria sink	Sediments
Lib.O.7295	Myxococcota	Myxococcota	Myxococcota	Altamira Cave	Nivel 8	271	29	0.135514	0.135514	Loose	100-300	Bacteria sink	Sediments
Lib.O.7295	Bacillota	Bacillota	Bacillota	Altamira Cave	Nivel 8	650	91	0.274924	0.193548	Loose	300-1000	Bacteria sink	Sediments
Lib.O.7295	Actinomycetota	Actinomycetota	Actinomycetota	Altamira Cave	Nivel 8	7248	1213	0.2175	0.217953	Loose	>5000	Bacteria sink	Sediments
Lib.O.7295	Pseudomonadota	Pseudomonadota	Pseudomonadota	Altamira Cave	Nivel 8	13772	1603	0.162132	0.154541	Loose	>5000	Bacteria sink	Sediments
Lib.O.7296	Streptophyta	Fagales	Fagaceae	Altamira Cave	Nivel 8	498	61	0.2891	0.217573	Loose	300-1000	Eukaryotes	Sediments
Lib.O.7296	Streptophyta	Rosales	Ulmaceae	Altamira Cave	Nivel 8	227	25	0.290698	0.303922	Loose	100-300	Eukaryotes	Sediments
Lib.O.7296	Gemmatimonadota	Gemmatimonadota	Gemmatimonadota	Altamira Cave	Nivel 8	115	19	0.206522	0.142857	Loose	100-300	Bacteria sink	Sediments
Lib.O.7296	Nitrospirota	Nitrospirota	Nitrospirota	Altamira Cave	Nivel 8	174	16	0.13913	0.201613	Loose	100-300	Bacteria sink	Sediments
Lib.O.7296	Planctomycetota	Planctomycetota	Planctomycetota	Altamira Cave	Nivel 8	216	24	0.151899	0.133333	Loose	100-300	Bacteria sink	Sediments
Lib.O.7296	Bacillota	Bacillota	Bacillota	Altamira Cave	Nivel 8	760	88	0.260355	0.229592	Loose	300-1000	Bacteria sink	Sediments
Lib.O.7296	Actinomycetota	Actinomycetota	Actinomycetota	Altamira Cave	Nivel 8	8956	1420	0.209254	0.204726	Loose	>5000	Bacteria sink	Sediments
Lib.O.7296	Pseudomonadota	Pseudomonadota	Pseudomonadota	Altamira Cave	Nivel 8	19432	2247	0.161864	0.169518	Loose	>5000	Bacteria sink	Sediments
Lib.O.7297	Streptophyta	Poales	Poaceae	Altamira Cave	¬øNivel 8?	167	24	0.352941	0.261905	Loose	100-300	Eukaryotes	Sediments
Lib.O.7297	Streptophyta	Poales	Cyperaceae	Altamira Cave	¬øNivel 8?	146	23	0.396552	0.245902	Loose	100-300	Eukaryotes	Sediments
Lib.O.7297	Platyhelminthes	Plagiorchiida	Dicrocoeliidae	Altamira Cave	¬øNivel 8?	125	9	0.18	0.238806	Loose	100-300	Eukaryotes	Sediments
Lib.O.7297	Nematoda	Rhabditida	Heligmosomidae	Altamira Cave	¬øNivel 8?	119	17	0.269841	0.2	Loose	100-300	Eukaryotes	Sediments
Lib.O.7297	Chordata	Eulipotyphla	Talpidae	Altamira Cave	¬øNivel 8?	278	56	0.430769	0.352518	Loose	100-300	Eukaryotes	Sediments
Lib.O.7297	Chordata	Artiodactyla	Suidae	Altamira Cave	¬øNivel 8?	625	121	0.398026	0.366337	Loose	300-1000	Eukaryotes	Sediments
Lib.O.7297	Chordata	Carnivora	Canidae	Altamira Cave	¬øNivel 8?	5708	1016	0.393798	0.360271	Loose	>5000	Eukaryotes	Sediments
Lib.O.7297	Chordata	Artiodactyla	Cervidae	Altamira Cave	¬øNivel 8?	1359	216	0.3375	0.299451	Loose	1000-5000	Eukaryotes	Sediments
Lib.O.7297	Chordata	Artiodactyla	Bovidae	Altamira Cave	¬øNivel 8?	541	129	0.479554	0.433099	Loose	300-1000	Eukaryotes	Sediments
Lib.O.7297	Chordata	Rodentia	Cricetidae	Altamira Cave	¬øNivel 8?	4200	726	0.372308	0.317568	Loose	1000-5000	Eukaryotes	Sediments
Lib.O.7297	Chordata	Eulipotyphla	Soricidae	Altamira Cave	¬øNivel 8?	123	15	0.277778	0.362069	Loose	100-300	Eukaryotes	Sediments
Lib.O.7297	Chordata	Perissodactyla	Equidae	Altamira Cave	¬øNivel 8?	3190	679	0.421739	0.339776	Loose	1000-5000	Eukaryotes	Sediments
Lib.O.7297	Chordata	Salmoniformes	Salmonidae	Altamira Cave	¬øNivel 8?	535	94	0.403433	0.359259	Loose	300-1000	Eukaryotes	Sediments
Lib.O.7297	Chordata	Anura	Ranidae	Altamira Cave	¬øNivel 8?	183	24	0.282353	0.277228	Loose	100-300	Eukaryotes	Sediments
Lib.O.7297	Chordata	Galliformes	Phasianidae	Altamira Cave	¬øNivel 8?	146	33	0.492537	0.373333	Loose	100-300	Eukaryotes	Sediments
Lib.O.7297	Fusobacteriota	Fusobacteriota	Fusobacteriota	Altamira Cave	¬øNivel 8?	144	13	0.270833	0.295082	Loose	100-300	Bacteria sink	Sediments
Lib.O.7297	Bacillota	Bacillota	Bacillota	Altamira Cave	¬øNivel 8?	41302	5141	0.301136	0.255662	Loose	>5000	Bacteria sink	Sediments
Lib.O.7297	Actinomycetota	Actinomycetota	Actinomycetota	Altamira Cave	¬øNivel 8?	57930	9464	0.236588	0.234508	Loose	>5000	Bacteria sink	Sediments
Lib.O.7297	Pseudomonadota	Pseudomonadota	Pseudomonadota	Altamira Cave	¬øNivel 8?	64980	9207	0.237019	0.213553	Loose	>5000	Bacteria sink	Sediments
Lib.O.7298	Streptophyta	Poales	Poaceae	Altamira Cave	¬øNivel 8?	1019	108	0.241611	0.251938	Loose	1000-5000	Eukaryotes	Sediments
Lib.O.7298	Streptophyta	Ericales	Ericaceae	Altamira Cave	¬øNivel 8?	103	21	0.477273	0.340909	Loose	100-300	Eukaryotes	Sediments
Lib.O.7298	Rotifera	Adinetida	Adinetidae	Altamira Cave	¬øNivel 8?	107	11	0.297297	0.306122	Loose	100-300	Eukaryotes	Sediments
Lib.O.7298	Chordata	Eulipotyphla	Talpidae	Altamira Cave	¬øNivel 8?	591	117	0.403448	0.304636	Loose	300-1000	Eukaryotes	Sediments
Lib.O.7298	Chordata	Carnivora	Canidae	Altamira Cave	¬øNivel 8?	3961	810	0.419907	0.362319	Loose	1000-5000	Eukaryotes	Sediments
Lib.O.7298	Chordata	Rodentia	Cricetidae	Altamira Cave	¬øNivel 8?	8449	1511	0.368716	0.300337	Loose	>5000	Eukaryotes	Sediments
Lib.O.7298	Chordata	Artiodactyla	Cervidae	Altamira Cave	¬øNivel 8?	830	155	0.372596	0.322917	Loose	300-1000	Eukaryotes	Sediments
Lib.O.7298	Chordata	Artiodactyla	Bovidae	Altamira Cave	¬øNivel 8?	650	158	0.461988	0.414698	Loose	300-1000	Eukaryotes	Sediments
Lib.O.7298	Chordata	Perissodactyla	Equidae	Altamira Cave	¬øNivel 8?	6968	1559	0.450448	0.357566	Loose	>5000	Eukaryotes	Sediments
Lib.O.7298	Chordata	Salmoniformes	Salmonidae	Altamira Cave	¬øNivel 8?	8827	1729	0.400231	0.360189	Loose	>5000	Eukaryotes	Sediments
Lib.O.7298	Streptophyta	Malvales	Cistaceae	Altamira Cave	¬øNivel 8?	222	28	0.307692	0.322034	Loose	100-300	Eukaryotes	Sediments
Lib.O.7298	Planctomycetota	Planctomycetota	Planctomycetota	Altamira Cave	¬øNivel 8?	138	14	0.14	0.103093	Loose	100-300	Bacteria sink	Sediments
Lib.O.7298	Myxococcota	Myxococcota	Myxococcota	Altamira Cave	¬øNivel 8?	337	34	0.126394	0.101504	Loose	300-1000	Bacteria sink	Sediments
Lib.O.7298	Bacillota	Bacillota	Bacillota	Altamira Cave	¬øNivel 8?	41515	5387	0.301337	0.245881	Loose	>5000	Bacteria sink	Sediments
Lib.O.7298	Actinomycetota	Actinomycetota	Actinomycetota	Altamira Cave	¬øNivel 8?	28085	4677	0.231649	0.232089	Loose	>5000	Bacteria sink	Sediments
Lib.O.7298	Pseudomonadota	Pseudomonadota	Pseudomonadota	Altamira Cave	¬øNivel 8?	37438	3805	0.150801	0.127932	Loose	>5000	Bacteria sink	Sediments
Lib.O.7299	Streptophyta	Poales	Poaceae	Altamira Cave	¬øNivel 8?	136	20	0.344828	0.208333	Loose	100-300	Eukaryotes	Sediments
Lib.O.7299	Chordata	Eulipotyphla	Talpidae	Altamira Cave	¬øNivel 8?	269	46	0.370968	0.37931	Loose	100-300	Eukaryotes	Sediments
Lib.O.7299	Chordata	Lagomorpha	Leporidae	Altamira Cave	¬øNivel 8?	353	77	0.420765	0.349727	Loose	300-1000	Eukaryotes	Sediments
Lib.O.7299	Chordata	Carnivora	Canidae	Altamira Cave	¬øNivel 8?	4710	947	0.410668	0.335642	Loose	1000-5000	Eukaryotes	Sediments
Lib.O.7299	Chordata	Artiodactyla	Bovidae	Altamira Cave	¬øNivel 8?	426	122	0.535088	0.446352	Loose	300-1000	Eukaryotes	Sediments
Lib.O.7299	Chordata	Artiodactyla	Cervidae	Altamira Cave	¬øNivel 8?	47508	9918	0.413078	0.332166	Loose	>5000	Eukaryotes	Sediments
Lib.O.7299	Chordata	Rodentia	Cricetidae	Altamira Cave	¬øNivel 8?	1457	288	0.407932	0.329177	Loose	1000-5000	Eukaryotes	Sediments
Lib.O.7299	Chordata	Perissodactyla	Equidae	Altamira Cave	¬øNivel 8?	3303	722	0.461047	0.361597	Loose	1000-5000	Eukaryotes	Sediments
Lib.O.7299	Chordata	Salmoniformes	Salmonidae	Altamira Cave	¬øNivel 8?	947	180	0.399113	0.347023	Loose	300-1000	Eukaryotes	Sediments
Lib.O.7299	Bacillota	Bacillota	Bacillota	Altamira Cave	¬øNivel 8?	12576	1961	0.344579	0.278198	Loose	>5000	Bacteria sink	Sediments
Lib.O.7299	Actinomycetota	Actinomycetota	Actinomycetota	Altamira Cave	¬øNivel 8?	12036	1970	0.225504	0.219319	Loose	>5000	Bacteria sink	Sediments
Lib.O.7299	Pseudomonadota	Pseudomonadota	Pseudomonadota	Altamira Cave	¬øNivel 8?	37142	3003	0.117866	0.104089	Loose	>5000	Bacteria sink	Sediments
Lib.O.7300	Platyhelminthes	Plagiorchiida	Dicrocoeliidae	Altamira Cave	¬øNivel 8?	148	20	0.285714	0.285714	Loose	100-300	Eukaryotes	Sediments
Lib.O.7300	Chordata	Eulipotyphla	Talpidae	Altamira Cave	¬øNivel 8?	142	24	0.342857	0.338462	Loose	100-300	Eukaryotes	Sediments
Lib.O.7300	Chordata	Carnivora	Canidae	Altamira Cave	¬øNivel 8?	6486	1259	0.406654	0.34976	Loose	>5000	Eukaryotes	Sediments
Lib.O.7300	Chordata	Artiodactyla	Bovidae	Altamira Cave	¬øNivel 8?	868	210	0.46875	0.413361	Loose	300-1000	Eukaryotes	Sediments
Lib.O.7300	Chordata	Rodentia	Cricetidae	Altamira Cave	¬øNivel 8?	961	186	0.402597	0.312871	Loose	300-1000	Eukaryotes	Sediments
Lib.O.7300	Chordata	Artiodactyla	Cervidae	Altamira Cave	¬øNivel 8?	248	45	0.365854	0.246269	Loose	100-300	Eukaryotes	Sediments
Lib.O.7300	Chordata	Eulipotyphla	Soricidae	Altamira Cave	¬øNivel 8?	133	24	0.428571	0.220339	Loose	100-300	Eukaryotes	Sediments
Lib.O.7300	Chordata	Perissodactyla	Equidae	Altamira Cave	¬øNivel 8?	1532	306	0.408545	0.362981	Loose	1000-5000	Eukaryotes	Sediments
Lib.O.7300	Chordata	Salmoniformes	Salmonidae	Altamira Cave	¬øNivel 8?	533	89	0.356	0.318021	Loose	300-1000	Eukaryotes	Sediments
Lib.O.7300	Bacillota	Bacillota	Bacillota	Altamira Cave	¬øNivel 8?	15474	2088	0.313278	0.243864	Loose	>5000	Bacteria sink	Sediments
Lib.O.7300	Actinomycetota	Actinomycetota	Actinomycetota	Altamira Cave	¬øNivel 8?	17067	2792	0.232938	0.232994	Loose	>5000	Bacteria sink	Sediments
Lib.O.7300	Pseudomonadota	Pseudomonadota	Pseudomonadota	Altamira Cave	¬øNivel 8?	32932	4121	0.18857	0.166804	Loose	>5000	Bacteria sink	Sediments
Lib.P.1954	Deinococcota	Deinococcota	Deinococcota	Gruta do Escoural		132	9	0.169811	0.152941	Pigment	100-300	Bacteria sink	Cave wall pigmented
Lib.P.9564	Chordata	Chiroptera	Rhinolophidae	La Lloseta		196	28	0.314607	0.303922	Pigment	100-300	Eukaryotes	Cave wall pigmented
Lib.P.9564	Nitrospirota	Nitrospirota	Nitrospirota	La Lloseta		295	25	0.126263	0.101449	Pigment	100-300	Bacteria sink	Cave wall pigmented

## Sheet: FigureS22_A
Sample	V1	V2	Pop	Size	Filter
abh107	-0.0128	-0.0311	Abkhasian	18	modern
abh119	-0.013	-0.0296	Abkhasian	18	modern
abh122	-0.0114	-0.027	Abkhasian	18	modern
abh133	-0.0126	-0.0337	Abkhasian	18	modern
abh147	-0.0126	-0.0311	Abkhasian	18	modern
abh154	-0.0144	-0.0286	Abkhasian	18	modern
abh24	-0.0156	-0.0257	Abkhasian	18	modern
abh27	-0.0113	-0.0294	Abkhasian	18	modern
abh41	-0.011	-0.0319	Abkhasian	18	modern
S_Abkhasian-1	-0.0128	-0.0312	Abkhasian	18	modern
S_Abkhasian-2	-0.0129	-0.0262	Abkhasian	18	modern
Adg-185	-0.0078	-0.0298	Adygei	18	modern
Adg-192	-0.0053	-0.0307	Adygei	18	modern
Adg-194	-0.0054	-0.0299	Adygei	18	modern
Adg-222	-0.0022	-0.0248	Adygei	18	modern
Adg-224	-0.0064	-0.0302	Adygei	18	modern
Adg-226	-0.0102	-0.0335	Adygei	18	modern
Adg-227	-0.0092	-0.0329	Adygei	18	modern
Adg-238	-0.0054	-0.0313	Adygei	18	modern
HGDP01381	-0.0054	-0.0335	Adygei	18	modern
HGDP01382	-0.0058	-0.031	Adygei	18	modern
HGDP01383	-0.0068	-0.0299	Adygei	18	modern
HGDP01385	-0.0056	-0.0305	Adygei	18	modern
HGDP01386	-0.0071	-0.0286	Adygei	18	modern
HGDP01387	-0.0065	-0.0307	Adygei	18	modern
HGDP01396	-0.0001	-0.026	Adygei	18	modern
HGDP01397	-0.0054	-0.0319	Adygei	18	modern
HGDP01398	-0.0094	-0.0326	Adygei	18	modern
HGDP01399	-0.0075	-0.0305	Adygei	18	modern
HGDP01400	-0.0077	-0.0302	Adygei	18	modern
HGDP01401	-0.0078	-0.0309	Adygei	18	modern
HGDP01402	-0.0043	-0.0294	Adygei	18	modern
HGDP01403	-0.0063	-0.0261	Adygei	18	modern
HGDP01404	-0.0087	-0.0329	Adygei	18	modern
lpgh-303	-0.0059	-0.03	Adygei	18	modern
NA13626	-0.0064	-0.0324	Adygei	18	modern
S_Adygei-1	-0.0048	-0.0382	Adygei	18	modern
S_Adygei-2	-0.0078	-0.0309	Adygei	18	modern
Shap-156	-0.0077	-0.0309	Adygei	18	modern
Shap-225	-0.0076	-0.0292	Adygei	18	modern
Shap-55	-0.0079	-0.0294	Adygei	18	modern
YY-18	-0.0059	-0.0296	Adygei	18	modern
YY-2	-0.007	-0.0303	Adygei	18	modern
YY-36	-0.0074	-0.033	Adygei	18	modern
S_Adygei-1.DG	-0.0048	-0.0382	Adygei.DG	18	modern
S_Adygei-2.DG	-0.0078	-0.0309	Adygei.DG	18	modern
ALB191	0.0042	-0.0018	Albanian	18	modern
ALB202	0.0022	-0.0013	Albanian	18	modern
ALB212	0.002	0.0042	Albanian	18	modern
ALB213	0.0017	0.0005	Albanian	18	modern
ALB220	-0.0002	0.0018	Albanian	18	modern
ALB230	0.0037	0.0021	Albanian	18	modern
S_Albanian-1	0.0022	0.0054	Albanian	18	modern
S_Albanian-1.DG	0.0022	0.0054	Albanian.DG	18	modern
armenia102	-0.0137	-0.0164	Armenian	18	modern
armenia106	-0.0147	-0.0184	Armenian	18	modern
armenia139	-0.018	-0.0106	Armenian	18	modern
armenia162	-0.0165	-0.0153	Armenian	18	modern
armenia176	-0.0162	-0.014	Armenian	18	modern
armenia191	-0.0144	-0.0167	Armenian	18	modern
armenia279	-0.019	-0.0129	Armenian	18	modern
armenia293	-0.016	-0.0189	Armenian	18	modern
armenia86	-0.0143	-0.0152	Armenian	18	modern
armenia91	-0.018	-0.014	Armenian	18	modern
S_Armenian-1	-0.0157	-0.0163	Armenian	18	modern
S_Armenian-2	-0.0187	-0.0165	Armenian	18	modern
S_Armenian-1.DG	-0.0157	-0.0163	Armenian.DG	18	modern
S_Armenian-2.DG	-0.0187	-0.0165	Armenian.DG	18	modern
ARM012	-0.0178	-0.0173	Armenian.WGA	18	modern
ARM013	-0.0176	-0.0172	Armenian.WGA	18	modern
ARM014	-0.0185	-0.0152	Armenian.WGA	18	modern
bal102	-0.0052	-0.0302	Balkar	18	modern
bal124	-0.006	-0.0293	Balkar	18	modern
bal136	-0.0058	-0.0291	Balkar	18	modern
bal22	-0.0062	-0.0301	Balkar	18	modern
bal41	-0.0065	-0.031	Balkar	18	modern
bal42	-0.006	-0.029	Balkar	18	modern
bal45	-0.0063	-0.0319	Balkar	18	modern
bal50	-0.0049	-0.028	Balkar	18	modern
bal64	-0.0063	-0.0314	Balkar	18	modern
bal97	-0.0088	-0.0315	Balkar	18	modern
BAS22	0.0162	0.025	Basque	18	modern
BAS25	0.0162	0.025	Basque	18	modern
BAS27	0.0158	0.0255	Basque	18	modern
BAS28	0.0163	0.0252	Basque	18	modern
BAS30	0.0162	0.0287	Basque	18	modern
BAS31	0.0165	0.0255	Basque	18	modern
BAS32	0.0147	0.0266	Basque	18	modern
BAS33	0.015	0.0246	Basque	18	modern
BAS35	0.0167	0.0245	Basque	18	modern
HGDP01357	0.0144	0.0252	Basque	18	modern
HGDP01358	0.0154	0.0253	Basque	18	modern
HGDP01359	0.0159	0.0253	Basque	18	modern
HGDP01360	0.0188	0.0279	Basque	18	modern
HGDP01362	0.0158	0.0246	Basque	18	modern
HGDP01363	0.0154	0.0242	Basque	18	modern
HGDP01364	0.0131	0.0229	Basque	18	modern
HGDP01365	0.0146	0.024	Basque	18	modern
HGDP01366	0.0159	0.0237	Basque	18	modern
HGDP01367	0.0171	0.0251	Basque	18	modern
HGDP01368	0.0144	0.0215	Basque	18	modern
HGDP01370	0.0155	0.0263	Basque	18	modern
HGDP01371	0.0166	0.0218	Basque	18	modern
HGDP01373	0.0153	0.0261	Basque	18	modern
HGDP01374	0.016	0.0276	Basque	18	modern
HGDP01375	0.0147	0.0249	Basque	18	modern
HGDP01377	0.0154	0.0248	Basque	18	modern
HGDP01378	0.0157	0.0235	Basque	18	modern
HGDP01379	0.0162	0.0259	Basque	18	modern
HGDP01380	0.0154	0.027	Basque	18	modern
S_Basque-1	0.0145	0.0296	Basque	18	modern
S_Basque-2	0.0163	0.0313	Basque	18	modern
S_Basque-1.DG	0.0145	0.0296	Basque.DG	18	modern
S_Basque-2.DG	0.0163	0.0313	Basque.DG	18	modern
HGDP00609	-0.032	0.0141	BedouinA	18	modern
HGDP00611	-0.0383	0.0247	BedouinA	18	modern
HGDP00613	-0.0288	0.0065	BedouinA	18	modern
HGDP00614	-0.0333	0.011	BedouinA	18	modern
HGDP00615	-0.0316	0.0104	BedouinA	18	modern
HGDP00619	-0.0304	0.0126	BedouinA	18	modern
HGDP00620	-0.0364	0.0161	BedouinA	18	modern
HGDP00622	-0.0325	0.0143	BedouinA	18	modern
HGDP00625	-0.0297	0.0134	BedouinA	18	modern
HGDP00626	-0.0307	0.012	BedouinA	18	modern
HGDP00628	-0.0302	0.011	BedouinA	18	modern
HGDP00629	-0.0307	0.0137	BedouinA	18	modern
HGDP00632	-0.035	0.0162	BedouinA	18	modern
HGDP00634	-0.0342	0.0155	BedouinA	18	modern
HGDP00635	-0.0313	0.0119	BedouinA	18	modern
HGDP00637	-0.0332	0.0115	BedouinA	18	modern
HGDP00638	-0.0348	0.0182	BedouinA	18	modern
HGDP00639	-0.0318	0.0179	BedouinA	18	modern
HGDP00640	-0.0351	0.0187	BedouinA	18	modern
HGDP00642	-0.0324	0.0124	BedouinA	18	modern
HGDP00644	-0.0285	0.009	BedouinA	18	modern
HGDP00645	-0.0313	0.0106	BedouinA	18	modern
HGDP00646	-0.0407	0.0264	BedouinA	18	modern
HGDP00647	-0.0302	0.0119	BedouinA	18	modern
HGDP00654	-0.0247	0.0015	BedouinA	18	modern
HGDP00607	-0.0414	0.0246	BedouinB	18	modern
HGDP00608	-0.0363	0.0219	BedouinB	18	modern
HGDP00610	-0.0408	0.0276	BedouinB	18	modern
HGDP00612	-0.0423	0.0277	BedouinB	18	modern
HGDP00616	-0.0403	0.0341	BedouinB	18	modern
HGDP00618	-0.0414	0.0277	BedouinB	18	modern
HGDP00623	-0.0416	0.0267	BedouinB	18	modern
HGDP00624	-0.0411	0.0252	BedouinB	18	modern
HGDP00630	-0.0438	0.0334	BedouinB	18	modern
HGDP00631	-0.0434	0.0306	BedouinB	18	modern
HGDP00636	-0.0392	0.0221	BedouinB	18	modern
HGDP00641	-0.0393	0.0234	BedouinB	18	modern
HGDP00643	-0.0393	0.0257	BedouinB	18	modern
HGDP00648	-0.0384	0.0235	BedouinB	18	modern
HGDP00649	-0.0401	0.025	BedouinB	18	modern
HGDP00650	-0.038	0.0256	BedouinB	18	modern
HGDP00651	-0.0393	0.0257	BedouinB	18	modern
HGDP00653	-0.04	0.0213	BedouinB	18	modern
HGDP00701	-0.0396	0.0256	BedouinB	18	modern
S_BedouinB-1	-0.0405	0.0341	BedouinB	18	modern
S_BedouinB-2	-0.0379	0.0257	BedouinB	18	modern
S_BedouinB-1.DG	-0.0405	0.0341	BedouinB.DG	18	modern
S_BedouinB-2.DG	-0.0379	0.0257	BedouinB.DG	18	modern
bel110c	0.0212	-0.0101	Belarusian	18	modern
bel23s	0.0239	-0.009	Belarusian	18	modern
bel30s	0.0222	-0.0069	Belarusian	18	modern
bel43s	0.0224	-0.0094	Belarusian	18	modern
bel72c	0.0201	-0.0091	Belarusian	18	modern
bel82s	0.0214	-0.0071	Belarusian	18	modern
bel8s	0.019	-0.0083	Belarusian	18	modern
bel93c	0.0227	-0.0084	Belarusian	18	modern
belarusian23vp	0.0203	-0.0114	Belarusian	18	modern
belarusian47zp	0.022	-0.0077	Belarusian	18	modern
BulgarianA1	0.0054	-0.0017	Bulgarian	18	modern
BulgarianA4	0.0093	-0.0005	Bulgarian	18	modern
BulgarianB1	0.0066	0	Bulgarian	18	modern
BulgarianB4	0.0053	-0.0041	Bulgarian	18	modern
BulgarianC1	0.0037	-0.0012	Bulgarian	18	modern
BulgarianD6	0.0086	-0.0013	Bulgarian	18	modern
BulgarianE2	0.0076	-0.0019	Bulgarian	18	modern
BulgarianF1	0.0073	-0.0038	Bulgarian	18	modern
BulgarianF2	0.0077	-0.0022	Bulgarian	18	modern
BulgarianH2	0.0035	-0.0013	Bulgarian	18	modern
S_Bulgarian-1	0.0063	-0.0049	Bulgarian	18	modern
S_Bulgarian-2	0.0038	-0.0011	Bulgarian	18	modern
S_Bulgarian-1.DG	0.0063	-0.0049	Bulgarian.DG	18	modern
S_Bulgarian-2.DG	0.0038	-0.0011	Bulgarian.DG	18	modern
ch113	-0.0057	-0.0312	Chechen	18	modern
ch126	-0.0055	-0.0319	Chechen	18	modern
ch16	-0.0062	-0.0292	Chechen	18	modern
ch174	-0.0037	-0.0283	Chechen	18	modern
ch179	-0.0062	-0.0294	Chechen	18	modern
ch193	-0.0072	-0.0318	Chechen	18	modern
ch21	-0.0041	-0.0324	Chechen	18	modern
ch3	-0.0059	-0.0277	Chechen	18	modern
ch31	-0.0044	-0.0274	Chechen	18	modern
S_Chechen-1	-0.0064	-0.0411	Chechen	18	modern
S_Chechen-1.DG	-0.0064	-0.0411	Chechen.DG	18	modern
CRO103	0.0122	-0.0033	Croatian	18	modern
CRO107	0.013	-0.0038	Croatian	18	modern
CRO153	0.0116	-0.0027	Croatian	18	modern
CRO31	0.0128	-0.0017	Croatian	18	modern
CRO41	0.0133	-0.0023	Croatian	18	modern
CRO47	0.0152	-0.0003	Croatian	18	modern
CRO48	0.0125	-0.0016	Croatian	18	modern
CRO53	0.0135	-0.0007	Croatian	18	modern
CRO66	0.01	-0.004	Croatian	18	modern
CRO93	0.0128	-0.0013	Croatian	18	modern
CYP19	-0.0142	0.0017	Cypriot	18	modern
CYP2	-0.0138	-0.0003	Cypriot	18	modern
CYP5	-0.0149	-0.0011	Cypriot	18	modern
Cyprus13AJ19	-0.0102	-0.0003	Cypriot	18	modern
Cyprus21AJ19	-0.0174	-0.0014	Cypriot	18	modern
Cyprus22AJ19	-0.0136	0.0035	Cypriot	18	modern
Cyprus24AJ19	-0.0145	0.0011	Cypriot	18	modern
Cyprus2AJ19	-0.0211	0.0017	Cypriot	18	modern
NA15724	0.0187	-0.0032	Czech	18	modern
NA15725	0.0183	-0.0009	Czech	18	modern
NA15726	0.0169	-0.0022	Czech	18	modern
NA15727	0.0182	-0.0012	Czech	18	modern
NA15728	0.0171	-0.002	Czech	18	modern
NA15729	0.0167	-0.002	Czech	18	modern
NA15730	0.0164	-0.001	Czech	18	modern
NA15731	0.0187	-0.0027	Czech	18	modern
NA15732	0.0193	-0.0051	Czech	18	modern
NA15733	0.018	-0.0069	Czech	18	modern
S_Czech-2	0.0191	-0.0024	Czech	18	modern
S_Czech-2.DG	0.0191	-0.0024	Czech.DG	18	modern
HGDP00557	-0.0219	-0.0022	Druze	18	modern
HGDP00558	-0.0232	-0.0019	Druze	18	modern
HGDP00559	-0.0203	-0.0026	Druze	18	modern
HGDP00560	-0.0225	-0.0068	Druze	18	modern
HGDP00561	-0.0214	-0.0005	Druze	18	modern
HGDP00562	-0.0217	-0.002	Druze	18	modern
HGDP00563	-0.022	-0.0026	Druze	18	modern
HGDP00564	-0.0211	-0.0015	Druze	18	modern
HGDP00565	-0.0235	-0.0014	Druze	18	modern
HGDP00566	-0.0214	0.0002	Druze	18	modern
HGDP00567	-0.0244	-0.0022	Druze	18	modern
HGDP00568	-0.0222	-0.0077	Druze	18	modern
HGDP00569	-0.021	-0.0019	Druze	18	modern
HGDP00571	-0.0184	-0.005	Druze	18	modern
HGDP00572	-0.0232	-0.003	Druze	18	modern
HGDP00573	-0.0215	-0.0021	Druze	18	modern
HGDP00574	-0.0243	-0.0035	Druze	18	modern
HGDP00575	-0.022	-0.0025	Druze	18	modern
HGDP00577	-0.023	-0.0025	Druze	18	modern
HGDP00578	-0.0214	0.0026	Druze	18	modern
HGDP00579	-0.0197	0.0014	Druze	18	modern
HGDP00580	-0.0193	-0.0035	Druze	18	modern
HGDP00582	-0.0218	-0.0004	Druze	18	modern
HGDP00583	-0.0232	-0.0064	Druze	18	modern
HGDP00584	-0.0199	-0.0042	Druze	18	modern
HGDP00586	-0.0209	0.0017	Druze	18	modern
HGDP00587	-0.0183	-0.0009	Druze	18	modern
HGDP00588	-0.0242	-0.0031	Druze	18	modern
HGDP00591	-0.0202	-0.0029	Druze	18	modern
HGDP00594	-0.0219	0.0018	Druze	18	modern
HGDP00595	-0.021	-0.0052	Druze	18	modern
HGDP00597	-0.0214	-0.0009	Druze	18	modern
HGDP00598	-0.0227	0.0001	Druze	18	modern
HGDP00599	-0.0194	-0.0063	Druze	18	modern
HGDP00600	-0.0201	-0.0007	Druze	18	modern
HGDP00601	-0.0238	-0.0042	Druze	18	modern
HGDP00602	-0.0189	-0.0013	Druze	18	modern
HGDP00604	-0.0224	-0.0049	Druze	18	modern
HGDP00606	-0.0205	-0.0011	Druze	18	modern
S_Druze-1	-0.0212	-0.0019	Druze	18	modern
S_Druze-2	-0.0216	-0.0009	Druze	18	modern
S_Druze-1.DG	-0.0212	-0.0019	Druze.DG	18	modern
S_Druze-2.DG	-0.0216	-0.0009	Druze.DG	18	modern
HG00126	0.0183	0.0045	English	18	modern
HG00128	0.0171	0.0046	English	18	modern
HG00129	0.018	0.0042	English	18	modern
HG00130	0.0161	0.004	English	18	modern
HG00131	0.0163	0.0037	English	18	modern
HG00160	0.0184	0.0029	English	18	modern
HG00231	0.0166	0.0007	English	18	modern
HG00232	0.0166	0.0046	English	18	modern
HG00233	0.0173	0.0077	English	18	modern
HG00234	0.0179	0.003	English	18	modern
S_English-1	0.0204	0.0059	English	18	modern
S_English-2	0.019	0.0061	English	18	modern
S_English-1.DG	0.0204	0.0059	English.DG	18	modern
S_English-2.DG	0.019	0.0061	English.DG	18	modern
Est358	0.0257	-0.0085	Estonian	18	modern
Est372	0.0264	-0.01	Estonian	18	modern
Est375	0.0257	-0.0094	Estonian	18	modern
Est377	0.0267	-0.0107	Estonian	18	modern
Est380	0.0261	-0.0087	Estonian	18	modern
Est391	0.027	-0.0099	Estonian	18	modern
Est393	0.0256	-0.0088	Estonian	18	modern
Est394	0.0245	-0.0089	Estonian	18	modern
Est397	0.0238	-0.0079	Estonian	18	modern
Est400	0.0228	-0.0098	Estonian	18	modern
S_Estonian-1	0.0287	-0.0119	Estonian	18	modern
S_Estonian-2	0.0254	-0.0123	Estonian	18	modern
S_Estonian-1.DG	0.0287	-0.0119	Estonian.DG	18	modern
S_Estonian-2.DG	0.0254	-0.0123	Estonian.DG	18	modern
HG00171	0.0265	-0.0151	Finnish	18	modern
HG00173	0.025	-0.0128	Finnish	18	modern
HG00174	0.0225	-0.0072	Finnish	18	modern
HG00181	0.0156	-0.0076	Finnish	18	modern
HG00182	0.0237	-0.0157	Finnish	18	modern
HG00183	0.0219	-0.0145	Finnish	18	modern
HG00190	0.0228	-0.0083	Finnish	18	modern
HG00266	0.023	-0.0104	Finnish	18	modern
S_Finnish-1	0.0251	-0.0093	Finnish	18	modern
S_Finnish-2	0.0254	-0.011	Finnish	18	modern
S_Finnish-3	0.0238	-0.009	Finnish	18	modern
S_Finnish-1.DG	0.0251	-0.0093	Finnish.DG	18	modern
S_Finnish-2.DG	0.0254	-0.011	Finnish.DG	18	modern
S_Finnish-3.DG	0.0238	-0.009	Finnish.DG	18	modern
French23812	0.0197	0.0064	French	18	modern
French23814	0.0152	0.0064	French	18	modern
French23821	0.0063	0.0058	French	18	modern
French23830	0.0164	0.0066	French	18	modern
French23833	0.0184	0.0043	French	18	modern
French23862	0.0168	0.0071	French	18	modern
French23915	0.0153	0.0038	French	18	modern
French23919	0.0123	0.009	French	18	modern
French23989	0.02	0.0075	French	18	modern
French24061	0.0157	0.0065	French	18	modern
French24075	0.0143	0.0103	French	18	modern
French24076	0.0131	0.0064	French	18	modern
French24090	0.0192	0.003	French	18	modern
French24118	0.0182	0.0083	French	18	modern
French24120	0.0183	0.0074	French	18	modern
French24124	0.0124	0.0092	French	18	modern
French24144	0.0121	0.011	French	18	modern
French24148	0.0131	0.0078	French	18	modern
French24178	0.0145	0.0076	French	18	modern
French24247	0.0197	0.005	French	18	modern
French24381	0.0188	0.0055	French	18	modern
French24400	0.0192	0.0079	French	18	modern
French24408	0.0146	0.0068	French	18	modern
French24433	0.0143	0.0085	French	18	modern
French24434	0.0156	0.0029	French	18	modern
French24437	0.0124	0.0046	French	18	modern
French24690	0.0143	0.0056	French	18	modern
French24817	0.0143	0.0079	French	18	modern
French25068	0.0146	0.0085	French	18	modern
HGDP00511	0.0145	0.0062	French	18	modern
HGDP00512	0.0118	0.0075	French	18	modern
HGDP00513	0.0129	0.008	French	18	modern
HGDP00514	0.0142	0.0058	French	18	modern
HGDP00515	0.0155	0.008	French	18	modern
HGDP00516	0.0111	0.004	French	18	modern
HGDP00517	0.0138	0.0075	French	18	modern
HGDP00518	0.0143	0.0066	French	18	modern
HGDP00519	0.017	0.0031	French	18	modern
HGDP00522	0.0131	0.0073	French	18	modern
HGDP00523	0.0165	0.0057	French	18	modern
HGDP00524	0.0121	0.0122	French	18	modern
HGDP00525	0.0129	0.0078	French	18	modern
HGDP00526	0.0146	0.0055	French	18	modern
HGDP00527	0.0148	0.0057	French	18	modern
HGDP00528	0.0142	0.0062	French	18	modern
HGDP00529	0.0125	0.0064	French	18	modern
HGDP00531	0.0137	0.0175	French	18	modern
HGDP00533	0.0179	0.0002	French	18	modern
HGDP00534	0.0143	0.0056	French	18	modern
HGDP00535	0.0168	0.0037	French	18	modern
HGDP00536	0.0096	0.0102	French	18	modern
HGDP00537	0.0123	0.0085	French	18	modern
HGDP00538	0.0127	0.0078	French	18	modern
HGDP00539	0.0121	0.0109	French	18	modern
S_French-1	0.0114	0.0085	French	18	modern
S_French-2	0.0145	0.0055	French	18	modern
SouthFrench1112	0.0128	0.0202	French	18	modern
SouthFrench1323	0.0143	0.0189	French	18	modern
SouthFrench3068	0.0141	0.0208	French	18	modern
SouthFrench3326	0.0152	0.0191	French	18	modern
SouthFrench3947	0.0133	0.0193	French	18	modern
SouthFrench3951	0.0128	0.0235	French	18	modern
SouthFrench4018	0.0139	0.0221	French	18	modern
B_French-3.DG	0.0199	0.0003	French.DG	18	modern
S_French-1.DG	0.0114	0.0085	French.DG	18	modern
S_French-2.DG	0.0145	0.0055	French.DG	18	modern
GEO-002	-0.0142	-0.0169	Georgian	18	modern
GEO-005	-0.0126	-0.0199	Georgian	18	modern
GEO-010	-0.0155	-0.0194	Georgian	18	modern
GEO-015	-0.0151	-0.0224	Georgian	18	modern
GEO-020	-0.0146	-0.0202	Georgian	18	modern
GEO-028	-0.0123	-0.0262	Georgian	18	modern
GEO-031	-0.0143	-0.0238	Georgian	18	modern
GEO-032	-0.0143	-0.0226	Georgian	18	modern
GEO-039	-0.0137	-0.0289	Georgian	18	modern
GEO-051	-0.0137	-0.0255	Georgian	18	modern
GEO-061	-0.0149	-0.029	Georgian	18	modern
GEO-082	-0.0145	-0.0292	Georgian	18	modern
GEO001	-0.0154	-0.0236	Georgian	18	modern
mg22	-0.0128	-0.0268	Georgian	18	modern
mg23	-0.0137	-0.0275	Georgian	18	modern
mg27	-0.0151	-0.0285	Georgian	18	modern
mg31	-0.0128	-0.0254	Georgian	18	modern
mg34	-0.0132	-0.0282	Georgian	18	modern
mg40	-0.0139	-0.0293	Georgian	18	modern
mg43	-0.0122	-0.0304	Georgian	18	modern
mg47	-0.0137	-0.0277	Georgian	18	modern
mg49	-0.014	-0.0276	Georgian	18	modern
mg62	-0.0147	-0.0276	Georgian	18	modern
S_Georgian-1	-0.0169	-0.0372	Georgian	18	modern
S_Georgian-2	-0.014	-0.0338	Georgian	18	modern
S_Georgian-1.DG	-0.0169	-0.0372	Georgian.DG	18	modern
S_Georgian-2.DG	-0.014	-0.0338	Georgian.DG	18	modern
GEO013	-0.0157	-0.0253	Georgian.WGA	18	modern
GEO014	-0.0198	-0.0368	Georgian.WGA	18	modern
GREEKGRALPOP10	0.0007	-0.0017	Greek	18	modern
GREEKGRALPOP11	0.0021	-0.0001	Greek	18	modern
GREEKGRALPOP12	-0.0001	-0.0019	Greek	18	modern
GREEKGRALPOP13	0.0005	0.0027	Greek	18	modern
GREEKGRALPOP14	0.0007	0.0034	Greek	18	modern
GREEKGRALPOP15	0.0029	-0.0009	Greek	18	modern
GREEKGRALPOP16	0.0007	0.0016	Greek	18	modern
GREEKGRALPOP17	0.0028	-0.0004	Greek	18	modern
GREEKGRALPOP18	0.0025	0.0035	Greek	18	modern
GREEKGRALPOP3	0.0027	0.0025	Greek	18	modern
GREEKGRALPOP4	-0.0006	0.001	Greek	18	modern
GREEKGRALPOP5	0.0014	0.0006	Greek	18	modern
GREEKGRALPOP8	0.0034	0.0008	Greek	18	modern
GREEKGRALPOP9	0.0029	0.0019	Greek	18	modern
NA17372	-0.0024	-0.0002	Greek	18	modern
NA17373	0.0014	0.0033	Greek	18	modern
NA17374	-0.0144	-0.012	Greek	18	modern
NA17375	-0.0043	-0.0018	Greek	18	modern
NA17376	-0.0101	-0.0021	Greek	18	modern
NA17377	0.0028	-0.0015	Greek	18	modern
S_Greek-1	0.0031	-0.002	Greek	18	modern
S_Greek-2	-0.0162	-0.0157	Greek	18	modern
S_Greek-1.DG	0.0031	-0.002	Greek.DG	18	modern
S_Greek-2.DG	-0.0162	-0.0157	Greek.DG	18	modern
TLA010	-0.0042	-0.0004	Greek.WGA	18	modern
TLA012	-0.0058	-0.0012	Greek.WGA	18	modern
TLA015	-0.0047	-0.0025	Greek.WGA	18	modern
TLA017	-0.0025	-0.0032	Greek.WGA	18	modern
TLA018	-0.0061	-0.0025	Greek.WGA	18	modern
TLA019	-0.0028	0.0005	Greek.WGA	18	modern
TLA020	-0.0026	-0.0031	Greek.WGA	18	modern
TLA021	-0.0046	-0.008	Greek.WGA	18	modern
TLA022	-0.0092	-0.0052	Greek.WGA	18	modern
TLA023	-0.0019	-0.0042	Greek.WGA	18	modern
TLA024	-0.0045	-0.0025	Greek.WGA	18	modern
TLA025	-0.0025	-0.003	Greek.WGA	18	modern
TLA026	-0.0091	-0.0055	Greek.WGA	18	modern
TLA027	-0.0018	-0.0019	Greek.WGA	18	modern
TLA028	-0.0024	-0.0034	Greek.WGA	18	modern
TLA029	-0.0017	-0.0035	Greek.WGA	18	modern
HungarianC5	0.0162	-0.0058	Hungarian	18	modern
HungarianD1	0.0107	-0.0034	Hungarian	18	modern
HungarianE5	0.0149	-0.0022	Hungarian	18	modern
HungarianH3	0.0156	-0.0015	Hungarian	18	modern
hungary15	0.0139	-0.0041	Hungarian	18	modern
hungary2	0.015	-0.0039	Hungarian	18	modern
hungary20	0.0161	-0.0006	Hungarian	18	modern
hungary3	0.0133	-0.0012	Hungarian	18	modern
hungary6	0.0138	-0.0004	Hungarian	18	modern
hungary7	0.0156	-0.0035	Hungarian	18	modern
NA15199	0.0159	-0.0008	Hungarian	18	modern
NA15200	0.0166	-0.0021	Hungarian	18	modern
NA15201	0.0146	-0.002	Hungarian	18	modern
NA15202	0.0172	0.0003	Hungarian	18	modern
NA15203	0.0163	-0.0019	Hungarian	18	modern
NA15204	0.0135	-0.004	Hungarian	18	modern
NA15205	0.0162	-0.0019	Hungarian	18	modern
NA15206	0.0145	-0.0002	Hungarian	18	modern
NA15207	0.0143	-0.0054	Hungarian	18	modern
NA15208	0.0159	0.0002	Hungarian	18	modern
S_Hungarian-1	0.0164	-0.0018	Hungarian	18	modern
S_Hungarian-2	0.0193	0.0006	Hungarian	18	modern
S_Hungarian-1.DG	0.0164	-0.0018	Hungarian.DG	18	modern
S_Hungarian-2.DG	0.0193	0.0006	Hungarian.DG	18	modern
NA15755	0.0227	0.0036	Icelandic	18	modern
NA15756	0.0202	0.0019	Icelandic	18	modern
NA15757	0.0189	0.0008	Icelandic	18	modern
NA15758	0.0192	-0.0011	Icelandic	18	modern
NA15759	0.0207	0.001	Icelandic	18	modern
NA15760	0.0206	-0.0006	Icelandic	18	modern
NA15761	0.0214	-0.0008	Icelandic	18	modern
NA15762	0.0203	-0.0004	Icelandic	18	modern
NA15763	0.0203	0	Icelandic	18	modern
NA15764	0.0182	0.0009	Icelandic	18	modern
NA15765	0.0216	0.0016	Icelandic	18	modern
NA15766	0.0203	0.0007	Icelandic	18	modern
S_Icelandic-1	0.0238	-0.0009	Icelandic	18	modern
S_Icelandic-2	0.0203	0.0002	Icelandic	18	modern
S_Icelandic-1.DG	0.0238	-0.0009	Icelandic.DG	18	modern
S_Icelandic-2.DG	0.0203	0.0002	Icelandic.DG	18	modern
iran11	-0.0153	-0.0238	Iranian	18	modern
iran14	-0.0138	-0.0215	Iranian	18	modern
iran16	-0.0161	-0.0241	Iranian	18	modern
iran17	-0.017	-0.0232	Iranian	18	modern
iran19	-0.0157	-0.0189	Iranian	18	modern
iran2	-0.015	-0.0255	Iranian	18	modern
iran20	-0.0168	-0.0215	Iranian	18	modern
iran3	-0.0183	-0.021	Iranian	18	modern
PV009	-0.0167	-0.0201	Iranian	18	modern
PV010	-0.0166	-0.0212	Iranian	18	modern
PV011	-0.0165	-0.0219	Iranian	18	modern
PV012	-0.0193	-0.0225	Iranian	18	modern
PV013	-0.0169	-0.0252	Iranian	18	modern
PV014	-0.0141	-0.0233	Iranian	18	modern
PV015	-0.0177	-0.021	Iranian	18	modern
PV016	-0.0184	-0.0211	Iranian	18	modern
PV017	-0.0156	-0.0238	Iranian	18	modern
PV018	-0.0164	-0.0244	Iranian	18	modern
PV019	-0.0176	-0.0307	Iranian	18	modern
PV020	-0.0162	-0.0253	Iranian	18	modern
PV021	-0.0152	-0.0302	Iranian	18	modern
PV022	-0.0167	-0.0287	Iranian	18	modern
PV023	-0.017	-0.0321	Iranian	18	modern
PV024	-0.017	-0.0303	Iranian	18	modern
PV025	-0.0173	-0.0283	Iranian	18	modern
PV026	-0.017	-0.0323	Iranian	18	modern
PV027	-0.0172	-0.0306	Iranian	18	modern
PV028	-0.0172	-0.0314	Iranian	18	modern
PV029	-0.018	-0.0218	Iranian	18	modern
PV030	-0.018	-0.0222	Iranian	18	modern
PV031	-0.0184	-0.0265	Iranian	18	modern
PV032	-0.0178	-0.024	Iranian	18	modern
PV033	-0.0164	-0.0228	Iranian	18	modern
PV034	-0.0163	-0.0213	Iranian	18	modern
PV035	-0.016	-0.0237	Iranian	18	modern
PV036	-0.0199	-0.0217	Iranian	18	modern
PV037	-0.019	-0.0194	Iranian	18	modern
PV038	-0.0157	-0.0238	Iranian	18	modern
S_Iranian-1	-0.0197	-0.0344	Iranian	18	modern
S_Iranian-2	-0.0154	-0.0239	Iranian	18	modern
S_Iranian-1.DG	-0.0197	-0.0344	Iranian.DG	18	modern
S_Iranian-2.DG	-0.0154	-0.0239	Iranian.DG	18	modern
HGDP01147	0.0072	0.0095	Italian_North	18	modern
HGDP01151	0.0081	0.0114	Italian_North	18	modern
HGDP01152	0.0045	0.0101	Italian_North	18	modern
HGDP01153	0.0059	0.0112	Italian_North	18	modern
HGDP01155	0.0049	0.0111	Italian_North	18	modern
HGDP01156	0.0052	0.0117	Italian_North	18	modern
HGDP01157	0.0066	0.0085	Italian_North	18	modern
HGDP01161	0.0015	0.0088	Italian_North	18	modern
HGDP01162	0.0011	0.0052	Italian_North	18	modern
HGDP01163	0.0024	0.0049	Italian_North	18	modern
HGDP01164	0.0025	0.0088	Italian_North	18	modern
HGDP01166	0.0026	0.0084	Italian_North	18	modern
HGDP01167	0.0016	0.0065	Italian_North	18	modern
HGDP01168	0.0023	0.0071	Italian_North	18	modern
HGDP01169	0.001	0.0066	Italian_North	18	modern
HGDP01171	0.0053	0.0101	Italian_North	18	modern
HGDP01172	0.0044	0.0067	Italian_North	18	modern
HGDP01173	0.0074	0.0105	Italian_North	18	modern
HGDP01174	0.0045	0.0113	Italian_North	18	modern
HGDP01177	0.0072	0.0114	Italian_North	18	modern
S_Bergamo-1	0.0065	0.0147	Italian_North	18	modern
S_Bergamo-1.DG	0.0065	0.0147	Italian_North.DG	18	modern
AshkenaziJew5704	-0.0073	0.0037	Jew_Ashkenazi	18	modern
AshkenaziJew5728	-0.0056	0.0038	Jew_Ashkenazi	18	modern
AshkenaziJew5779	-0.0085	0.0052	Jew_Ashkenazi	18	modern
AshkenaziJew5782	-0.007	0.0047	Jew_Ashkenazi	18	modern
AshkenaziJew5783	-0.0052	0.0022	Jew_Ashkenazi	18	modern
AshkenaziJew5788	-0.0067	0.0042	Jew_Ashkenazi	18	modern
AshkenaziJew5790	-0.0057	0.0083	Jew_Ashkenazi	18	modern
GeorgianJew1577	-0.0164	-0.0132	Jew_Georgian	18	modern
GeorgianJew1594	-0.0178	-0.0137	Jew_Georgian	18	modern
GeorgianJew1607	-0.0172	-0.0159	Jew_Georgian	18	modern
GeorgianJew1654	-0.0188	-0.0131	Jew_Georgian	18	modern
GeorgianJew1671	-0.0174	-0.0128	Jew_Georgian	18	modern
GeorgianJew1883	-0.0174	-0.0162	Jew_Georgian	18	modern
GeorgianJew1971	-0.0165	-0.0133	Jew_Georgian	18	modern
IranianJew1132	-0.0203	-0.0103	Jew_Iranian	18	modern
IranianJew1143	-0.022	-0.0095	Jew_Iranian	18	modern
IranianJew1159	-0.0214	-0.0105	Jew_Iranian	18	modern
IranianJew1409	-0.0202	-0.0137	Jew_Iranian	18	modern
IranianJew1513	-0.0206	-0.0109	Jew_Iranian	18	modern
IranianJew1556	-0.0199	-0.0085	Jew_Iranian	18	modern
IranianJew1557	-0.0168	-0.0155	Jew_Iranian	18	modern
IranianJew1832	-0.0196	-0.0113	Jew_Iranian	18	modern
IranianJew1845	-0.0213	-0.0113	Jew_Iranian	18	modern
IraqiJew1417	-0.0212	-0.0076	Jew_Iraqi	18	modern
IraqiJew1430	-0.0215	-0.0092	Jew_Iraqi	18	modern
IraqiJew1771	-0.0204	-0.0069	Jew_Iraqi	18	modern
IraqiJew4061	-0.0204	-0.0075	Jew_Iraqi	18	modern
IraqiJew4241	-0.0216	-0.0086	Jew_Iraqi	18	modern
IraqiJew4291	-0.0219	-0.0066	Jew_Iraqi	18	modern
S_Iraqi_Jew-1	-0.0204	-0.007	Jew_Iraqi	18	modern
S_Iraqi_Jew-2	-0.022	-0.0065	Jew_Iraqi	18	modern
S_Iraqi_Jew-1.DG	-0.0204	-0.007	Jew_Iraqi.DG	18	modern
S_Iraqi_Jew-2.DG	-0.022	-0.0065	Jew_Iraqi.DG	18	modern
LibyanJew1104	-0.0183	0.0102	Jew_Libyan	18	modern
LibyanJew1263	-0.0196	0.0155	Jew_Libyan	18	modern
LibyanJew1438	-0.0213	0.0158	Jew_Libyan	18	modern
LibyanJew1462	-0.0174	0.0133	Jew_Libyan	18	modern
LibyanJew1601	-0.0187	0.0122	Jew_Libyan	18	modern
LibyanJew1605	-0.0188	0.0142	Jew_Libyan	18	modern
LibyanJew1611	-0.0178	0.0135	Jew_Libyan	18	modern
LibyanJew1639	-0.02	0.0127	Jew_Libyan	18	modern
LibyanJew1659	-0.0198	0.0162	Jew_Libyan	18	modern
MoroccanJew4634	-0.0145	0.0081	Jew_Moroccan	18	modern
MoroccanJew4683	-0.0141	0.0099	Jew_Moroccan	18	modern
MoroccanJew4692	-0.0155	0.0121	Jew_Moroccan	18	modern
MoroccanJew4789	-0.0142	0.0096	Jew_Moroccan	18	modern
MoroccanJew5126	-0.0139	0.0131	Jew_Moroccan	18	modern
MoroccanJew5168	-0.0143	0.0094	Jew_Moroccan	18	modern
TunisianJew1170	-0.0181	0.0135	Jew_Tunisian	18	modern
TunisianJew1421	-0.0194	0.0121	Jew_Tunisian	18	modern
TunisianJew1507	-0.0214	0.0148	Jew_Tunisian	18	modern
TunisianJew1511	-0.018	0.0127	Jew_Tunisian	18	modern
TunisianJew1531	-0.0181	0.0148	Jew_Tunisian	18	modern
TunisianJew1544	-0.0169	0.0097	Jew_Tunisian	18	modern
TunisianJew1763	-0.0198	0.0151	Jew_Tunisian	18	modern
SephardiJewTurkey4950	-0.01	0.0039	Jew_Turkish	18	modern
SephardiJewTurkey4953	-0.0141	0.0111	Jew_Turkish	18	modern
SephardiJewTurkey4955	-0.0117	0.0052	Jew_Turkish	18	modern
SephardiJewTurkey5033	-0.0121	0.0084	Jew_Turkish	18	modern
SephardiJewTurkey5075	-0.0105	0.0048	Jew_Turkish	18	modern
SephardiJewTurkey5832	-0.0138	0.0044	Jew_Turkish	18	modern
SephardiJewTurkey5877	-0.0113	0.004	Jew_Turkish	18	modern
SephardiJewTurkey6077	-0.0131	0.0087	Jew_Turkish	18	modern
S_Yemenite_Jew-1	-0.0352	0.0157	Jew_Yemenite	18	modern
S_Yemenite_Jew-2	-0.0341	0.0158	Jew_Yemenite	18	modern
YemeniteJew4667	-0.0352	0.0166	Jew_Yemenite	18	modern
YemeniteJew4675	-0.0323	0.011	Jew_Yemenite	18	modern
YemeniteJew4684	-0.0322	0.0119	Jew_Yemenite	18	modern
YemeniteJew4695	-0.035	0.0161	Jew_Yemenite	18	modern
YemeniteJew4937	-0.0339	0.0098	Jew_Yemenite	18	modern
YemeniteJew4938	-0.0328	0.0102	Jew_Yemenite	18	modern
YemeniteJew4960	-0.0323	0.0139	Jew_Yemenite	18	modern
YemeniteJew5433	-0.0341	0.0159	Jew_Yemenite	18	modern
S_Yemenite_Jew-1.DG	-0.0352	0.0157	Jew_Yemenite.DG	18	modern
S_Yemenite_Jew-2.DG	-0.0341	0.0158	Jew_Yemenite.DG	18	modern
Jordan214	-0.0242	0.0044	Jordanian	18	modern
Jordan307	-0.0247	0.0089	Jordanian	18	modern
Jordan384	-0.0271	0.0066	Jordanian	18	modern
Jordan445	-0.0252	0.007	Jordanian	18	modern
Jordan503	-0.0234	-0.0033	Jordanian	18	modern
Jordan543	-0.0254	0.0075	Jordanian	18	modern
Jordan603	-0.0267	0.0062	Jordanian	18	modern
Jordan62	-0.0302	0.0073	Jordanian	18	modern
Jordan646	-0.0261	0.0044	Jordanian	18	modern
S_Jordanian-1	-0.0253	0.007	Jordanian	18	modern
S_Jordanian-2	-0.0269	0.006	Jordanian	18	modern
S_Jordanian-3	-0.0243	0.0043	Jordanian	18	modern
S_Jordanian-1.DG	-0.0253	0.007	Jordanian.DG	18	modern
S_Jordanian-2.DG	-0.0269	0.006	Jordanian.DG	18	modern
S_Jordanian-3.DG	-0.0243	0.0043	Jordanian.DG	18	modern
kumyks40	-0.0088	-0.0209	Kumyk	18	modern
kumyks41	-0.0045	-0.0285	Kumyk	18	modern
kumyks44	-0.0077	-0.0288	Kumyk	18	modern
kumyks90	-0.0031	-0.0281	Kumyk	18	modern
kumyks93	-0.0063	-0.0297	Kumyk	18	modern
kumyks94	-0.0074	-0.0288	Kumyk	18	modern
kumyks97	-0.0045	-0.0246	Kumyk	18	modern
kumyks98	-0.0064	-0.0287	Kumyk	18	modern
Lebanon1	-0.0208	-0.0017	Lebanese	18	modern
Lebanon2	-0.0214	-0.0007	Lebanese	18	modern
Lebanon3	-0.0202	0.002	Lebanese	18	modern
Lebanon4	-0.0292	0.0092	Lebanese	18	modern
Lebanon5	-0.0317	0.0114	Lebanese	18	modern
Lebanon6	-0.018	-0.0117	Lebanese	18	modern
Lebanon7	-0.0206	0.0016	Lebanese	18	modern
Lebanon8	-0.0182	-0.0073	Lebanese	18	modern
lez31	-0.0046	-0.0298	Lezgin	18	modern
lez33	-0.004	-0.0293	Lezgin	18	modern
lez36	-0.0062	-0.0298	Lezgin	18	modern
lez37	-0.0057	-0.0312	Lezgin	18	modern
lez38	-0.0068	-0.0288	Lezgin	18	modern
lez40	-0.0044	-0.033	Lezgin	18	modern
lez49	-0.0044	-0.029	Lezgin	18	modern
lez7	-0.0059	-0.0296	Lezgin	18	modern
lez9	-0.0036	-0.0289	Lezgin	18	modern
S_Lezgin-1	-0.005	-0.0379	Lezgin	18	modern
S_Lezgin-2	-0.0068	-0.0291	Lezgin	18	modern
S_Lezgin-1.DG	-0.005	-0.0379	Lezgin.DG	18	modern
S_Lezgin-2.DG	-0.0068	-0.0291	Lezgin.DG	18	modern
lithuania1	0.0251	-0.007	Lithuanian	18	modern
lithuania10	0.0276	-0.0111	Lithuanian	18	modern
lithuania2	0.0266	-0.0089	Lithuanian	18	modern
lithuania3	0.0243	-0.0088	Lithuanian	18	modern
lithuania8	0.0254	-0.0088	Lithuanian	18	modern
lithuania9	0.0265	-0.0083	Lithuanian	18	modern
LithuanianA1	0.0265	-0.0068	Lithuanian	18	modern
LithuanianD1	0.0245	-0.0065	Lithuanian	18	modern
LithuanianE2	0.025	-0.0079	Lithuanian	18	modern
LithuanianF1	0.028	-0.0088	Lithuanian	18	modern
Malta12AM91	-0.0078	0.0111	Maltese	18	modern
Malta15AM91	-0.007	0.0073	Maltese	18	modern
Malta16AM91	-0.01	0.0111	Maltese	18	modern
Malta17AM91	-0.0076	0.0108	Maltese	18	modern
Malta2AM91	-0.0103	0.0039	Maltese	18	modern
Malta4AM91	-0.0063	0.0067	Maltese	18	modern
Malta7AM91	-0.0088	0.0089	Maltese	18	modern
Malta8AM91	-0.0067	0.0088	Maltese	18	modern
MOE-001	0.0202	-0.0158	Mordovian	18	modern
MOE-002	0.0207	-0.0175	Mordovian	18	modern
MOE-010	0.0195	-0.018	Mordovian	18	modern
MOE-014	0.0174	-0.0172	Mordovian	18	modern
MOE-015	0.0202	-0.0157	Mordovian	18	modern
MOE-020	0.0192	-0.0161	Mordovian	18	modern
MOE-025	0.0189	-0.019	Mordovian	18	modern
MOE-036	0.0204	-0.0186	Mordovian	18	modern
MOE-043	0.0201	-0.0184	Mordovian	18	modern
MOE-045	0.0212	-0.0193	Mordovian	18	modern
MOE-433	0.0189	-0.0113	Mordovian	18	modern
MOE-445	0.0196	-0.0184	Mordovian	18	modern
MOE-450	0.0197	-0.0146	Mordovian	18	modern
MOE-451	0.0223	-0.0155	Mordovian	18	modern
MOE-452	0.0197	-0.0154	Mordovian	18	modern
MOE-455	0.0204	-0.0155	Mordovian	18	modern
MOE-475	0.0214	-0.0153	Mordovian	18	modern
MOE-485	0.0215	-0.0148	Mordovian	18	modern
MOE-491	0.0194	-0.0165	Mordovian	18	modern
MOE-492	0.0213	-0.0181	Mordovian	18	modern
MOE-495	0.0205	-0.0134	Mordovian	18	modern
MOE-497	0.0204	-0.0164	Mordovian	18	modern
Mordovians1	0.019	-0.0175	Mordovian	18	modern
Mordovians17	0.0206	-0.016	Mordovian	18	modern
Mordovians22	0.0205	-0.0176	Mordovian	18	modern
Mordovians27	0.02	-0.0177	Mordovian	18	modern
Mordovians28	0.0205	-0.016	Mordovian	18	modern
Mordovians30	0.0183	-0.0202	Mordovian	18	modern
Mordovians31	0.0202	-0.0174	Mordovian	18	modern
Mordovians32	0.021	-0.0176	Mordovian	18	modern
Mordovians4	0.0198	-0.0147	Mordovian	18	modern
Mordovians5	0.0217	-0.0151	Mordovian	18	modern
NOR101	0.019	0.0035	Norwegian	18	modern
NOR106	0.0178	0.0011	Norwegian	18	modern
NOR107	0.0207	-0.0007	Norwegian	18	modern
NOR108	0.0206	0.0018	Norwegian	18	modern
NOR109	0.0213	0.0016	Norwegian	18	modern
NOR111	0.0203	0.0016	Norwegian	18	modern
NOR119	0.0197	-0.0004	Norwegian	18	modern
NOR124	0.0197	0.0003	Norwegian	18	modern
NOR126	0.0201	0.0012	Norwegian	18	modern
NOR146	0.0195	0.0004	Norwegian	18	modern
NOR148	0.0219	-0.0009	Norwegian	18	modern
S_Norwegian-1	0.0227	-0.0023	Norwegian	18	modern
S_Norwegian-1.DG	0.0227	-0.0023	Norwegian.DG	18	modern
HGDP00794	0.018	0.0022	Orcadian	18	modern
HGDP00796	0.0182	0.0024	Orcadian	18	modern
HGDP00797	0.0185	0.0029	Orcadian	18	modern
HGDP00798	0.0177	0.0012	Orcadian	18	modern
HGDP00799	0.02	0.0017	Orcadian	18	modern
HGDP00800	0.0186	0.002	Orcadian	18	modern
HGDP00802	0.0196	0.0027	Orcadian	18	modern
HGDP00803	0.018	0.0011	Orcadian	18	modern
HGDP00805	0.0194	0.0017	Orcadian	18	modern
HGDP00806	0.0183	0.0013	Orcadian	18	modern
HGDP00807	0.0194	0.0015	Orcadian	18	modern
HGDP00808	0.0193	0.002	Orcadian	18	modern
HGDP00810	0.0176	0.0024	Orcadian	18	modern
S_Orcadian-1	0.0197	0.0015	Orcadian	18	modern
S_Orcadian-2	0.0206	0.0027	Orcadian	18	modern
S_Orcadian-1.DG	0.0197	0.0015	Orcadian.DG	18	modern
S_Orcadian-2.DG	0.0206	0.0027	Orcadian.DG	18	modern
HGDP00675	-0.0287	0.0059	Palestinian	18	modern
HGDP00676	-0.027	0.0077	Palestinian	18	modern
HGDP00677	-0.0275	0.0082	Palestinian	18	modern
HGDP00679	-0.0269	0.0059	Palestinian	18	modern
HGDP00680	-0.032	0.0112	Palestinian	18	modern
HGDP00683	-0.0306	0.0078	Palestinian	18	modern
HGDP00684	-0.0283	0.011	Palestinian	18	modern
HGDP00685	-0.0329	0.0144	Palestinian	18	modern
HGDP00686	-0.0291	0.0111	Palestinian	18	modern
HGDP00687	-0.0281	0.0073	Palestinian	18	modern
HGDP00688	-0.0251	0.0053	Palestinian	18	modern
HGDP00689	-0.0271	0.0084	Palestinian	18	modern
HGDP00690	-0.0277	0.0073	Palestinian	18	modern
HGDP00691	-0.0289	0.011	Palestinian	18	modern
HGDP00694	-0.0264	0.0058	Palestinian	18	modern
HGDP00696	-0.0266	0.0046	Palestinian	18	modern
HGDP00697	-0.0278	0.01	Palestinian	18	modern
HGDP00698	-0.028	0.0081	Palestinian	18	modern
HGDP00699	-0.0264	0.0071	Palestinian	18	modern
HGDP00700	-0.0283	0.0107	Palestinian	18	modern
HGDP00722	-0.0269	0.0062	Palestinian	18	modern
HGDP00724	-0.0277	0.0081	Palestinian	18	modern
HGDP00725	-0.0282	0.0084	Palestinian	18	modern
HGDP00726	-0.0302	0.0094	Palestinian	18	modern
HGDP00727	-0.0274	0.0076	Palestinian	18	modern
HGDP00729	-0.0292	0.0088	Palestinian	18	modern
HGDP00730	-0.027	0.0063	Palestinian	18	modern
HGDP00731	-0.0339	0.0146	Palestinian	18	modern
HGDP00732	-0.029	0.0115	Palestinian	18	modern
HGDP00733	-0.0289	0.0091	Palestinian	18	modern
HGDP00734	-0.0281	0.0067	Palestinian	18	modern
HGDP00735	-0.0276	0.009	Palestinian	18	modern
HGDP00736	-0.0258	0.0053	Palestinian	18	modern
HGDP00737	-0.0313	0.012	Palestinian	18	modern
HGDP00739	-0.0303	0.0091	Palestinian	18	modern
HGDP00740	-0.0264	0.0089	Palestinian	18	modern
HGDP00741	-0.0267	0.0092	Palestinian	18	modern
HGDP00745	-0.0264	0.0042	Palestinian	18	modern
S_Palestinian-1	-0.027	0.0062	Palestinian	18	modern
S_Palestinian-2	-0.0283	0.0086	Palestinian	18	modern
S_Palestinian-3	-0.0314	0.0122	Palestinian	18	modern
S_Palestinian-1.DG	-0.027	0.0062	Palestinian.DG	18	modern
S_Palestinian-2.DG	-0.0283	0.0086	Palestinian.DG	18	modern
S_Palestinian-3.DG	-0.0314	0.0122	Palestinian.DG	18	modern
S_Polish-1.DG	0.0187	-0.0007	Polish.DG	18	modern
HGDP00879	0.021	-0.017	Russian	18	modern
HGDP00880	0.0216	-0.0165	Russian	18	modern
HGDP00882	0.0215	-0.0175	Russian	18	modern
HGDP00883	0.0235	-0.0158	Russian	18	modern
HGDP00884	0.021	-0.0124	Russian	18	modern
HGDP00887	0.0206	-0.0148	Russian	18	modern
HGDP00888	0.0201	-0.013	Russian	18	modern
HGDP00889	0.0214	-0.0151	Russian	18	modern
HGDP00890	0.0226	-0.0149	Russian	18	modern
HGDP00891	0.0206	-0.0177	Russian	18	modern
HGDP00892	0.0228	-0.0161	Russian	18	modern
HGDP00893	0.0219	-0.0172	Russian	18	modern
HGDP00894	0.0203	-0.0161	Russian	18	modern
HGDP00895	0.022	-0.0151	Russian	18	modern
HGDP00896	0.0204	-0.0173	Russian	18	modern
HGDP00897	0.0209	-0.0168	Russian	18	modern
HGDP00898	0.0215	-0.0208	Russian	18	modern
HGDP00899	0.0203	-0.0164	Russian	18	modern
HGDP00900	0.0212	-0.013	Russian	18	modern
HGDP00901	0.0211	-0.0159	Russian	18	modern
HGDP00902	0.0204	-0.017	Russian	18	modern
HGDP00903	0.0222	-0.014	Russian	18	modern
Rbgp-200	0.02	-0.0088	Russian	18	modern
Rbgp-201	0.0205	-0.0089	Russian	18	modern
Rbgp-203	0.018	-0.0085	Russian	18	modern
Rbgp-205	0.0212	-0.0087	Russian	18	modern
Rkbo-12	0.0221	-0.0097	Russian	18	modern
Rkbo-16	0.0212	-0.0109	Russian	18	modern
Rkbo-44	0.0215	-0.0091	Russian	18	modern
Rkbo-58	0.0222	-0.0089	Russian	18	modern
Rksh-402	0.0213	-0.0149	Russian	18	modern
Rksh-405	0.0196	-0.0095	Russian	18	modern
Rksh-407	0.0191	-0.0125	Russian	18	modern
Rksh-412	0.022	-0.0105	Russian	18	modern
Rkuch-03	0.0204	-0.008	Russian	18	modern
Rkuch-05	0.0227	-0.0106	Russian	18	modern
Rkuch-53	0.0179	-0.0091	Russian	18	modern
Rkuch-58	0.0203	-0.0095	Russian	18	modern
Rorl-102	0.0209	-0.0109	Russian	18	modern
Rorl-110	0.0201	-0.0099	Russian	18	modern
Rorl-114	0.0195	-0.0106	Russian	18	modern
Rorl-155	0.0198	-0.0093	Russian	18	modern
Rps-002	0.022	-0.0098	Russian	18	modern
Rps-004	0.0247	-0.0099	Russian	18	modern
Rps-006	0.0249	-0.0086	Russian	18	modern
Rps-012	0.0239	-0.0078	Russian	18	modern
Rps-090	0.0238	-0.01	Russian	18	modern
Rps-091	0.021	-0.0078	Russian	18	modern
Rps-098	0.0224	-0.0107	Russian	18	modern
Rrzm-08	0.0201	-0.0103	Russian	18	modern
Rrzm-10	0.0206	-0.0103	Russian	18	modern
Rrzm-13	0.0197	-0.0136	Russian	18	modern
Rrzm-16	0.0207	-0.0116	Russian	18	modern
Rrzm-83	0.0198	-0.0119	Russian	18	modern
Rrzs-11	0.0209	-0.012	Russian	18	modern
Rrzs-3	0.0223	-0.0101	Russian	18	modern
Rrzs-32	0.0221	-0.0105	Russian	18	modern
Rrzs-58	0.019	-0.0144	Russian	18	modern
Rrzs-66	0.0208	-0.012	Russian	18	modern
Rrzs-7	0.0212	-0.0122	Russian	18	modern
Rrzs-88	0.02	-0.0115	Russian	18	modern
Rsm-103	0.0214	-0.0089	Russian	18	modern
Rsm-109	0.0226	-0.0091	Russian	18	modern
Rsm-166	0.0219	-0.0093	Russian	18	modern
Rsm-171	0.0227	-0.0106	Russian	18	modern
Rsm-176	0.0197	-0.011	Russian	18	modern
Rsm-179	0.0201	-0.0096	Russian	18	modern
Rsm-181	0.0218	-0.0087	Russian	18	modern
RYAR-173	0.023	-0.0084	Russian	18	modern
RYAR-223	0.023	-0.0113	Russian	18	modern
RYAR-232	0.0215	-0.0111	Russian	18	modern
S_Russian-1	0.0232	-0.0193	Russian	18	modern
S_Russian-2	0.0249	-0.0186	Russian	18	modern
S_Russian-1.DG	0.0232	-0.0193	Russian.DG	18	modern
S_Russian-2.DG	0.0249	-0.0186	Russian.DG	18	modern
HGDP00666	0.0018	0.0307	Sardinian	18	modern
HGDP00667	0.0047	0.0283	Sardinian	18	modern
HGDP00668	0.003	0.0317	Sardinian	18	modern
HGDP00669	0.0028	0.0309	Sardinian	18	modern
HGDP00670	0.0025	0.0322	Sardinian	18	modern
HGDP00671	0.0034	0.0304	Sardinian	18	modern
HGDP00672	0.0009	0.0297	Sardinian	18	modern
HGDP00673	0.0012	0.0287	Sardinian	18	modern
HGDP00674	0.0035	0.0321	Sardinian	18	modern
HGDP01062	0.0023	0.0311	Sardinian	18	modern
HGDP01063	0.0024	0.0308	Sardinian	18	modern
HGDP01064	0.0021	0.0341	Sardinian	18	modern
HGDP01065	0.0042	0.0318	Sardinian	18	modern
HGDP01066	0.003	0.0338	Sardinian	18	modern
HGDP01067	0.0007	0.0311	Sardinian	18	modern
HGDP01068	0.0009	0.0292	Sardinian	18	modern
HGDP01069	0.0034	0.0323	Sardinian	18	modern
HGDP01070	0.0023	0.0313	Sardinian	18	modern
HGDP01071	0.0016	0.0297	Sardinian	18	modern
HGDP01072	0.0005	0.0296	Sardinian	18	modern
HGDP01073	0.0018	0.032	Sardinian	18	modern
HGDP01074	0.0023	0.0311	Sardinian	18	modern
HGDP01075	0.0011	0.0328	Sardinian	18	modern
HGDP01076	0.0019	0.0318	Sardinian	18	modern
HGDP01077	0.0022	0.0277	Sardinian	18	modern
HGDP01078	0.0026	0.0292	Sardinian	18	modern
HGDP01079	0.0034	0.0308	Sardinian	18	modern
S_Sardinian-1	0.0038	0.0412	Sardinian	18	modern
S_Sardinian-2	0.0031	0.039	Sardinian	18	modern
B_Sardinian-3.DG	0.0024	0.0317	Sardinian.DG	18	modern
S_Sardinian-1.DG	0.0038	0.0412	Sardinian.DG	18	modern
S_Sardinian-2.DG	0.0031	0.039	Sardinian.DG	18	modern
saudi1403	-0.0368	0.0196	Saudi	18	modern
saudi1424	-0.036	0.0185	Saudi	18	modern
saudi1434	-0.0351	0.0214	Saudi	18	modern
SaudiA1	-0.037	0.019	Saudi	18	modern
SaudiA5	-0.037	0.0209	Saudi	18	modern
SaudiA6	-0.0305	0.0092	Saudi	18	modern
SaudiA7	-0.0211	0.0012	Saudi	18	modern
SaudiA9	-0.0283	0.0019	Saudi	18	modern
HG00103	0.0193	0.0032	Scottish	18	modern
HG00104	0.0169	0.0001	Scottish	18	modern
HG00105	0.0194	0.0039	Scottish	18	modern
HG00106	0.019	0.0002	Scottish	18	modern
SR23	-0.0047	0.005	Sicilian	18	modern
SR44	-0.0058	0.0066	Sicilian	18	modern
SR48R	-0.0051	0.0044	Sicilian	18	modern
SR60	-0.0067	0.0055	Sicilian	18	modern
SR64	-0.0057	0.0053	Sicilian	18	modern
TP04	-0.003	0.0082	Sicilian	18	modern
TP05	-0.0069	0.0082	Sicilian	18	modern
TP06	-0.0037	0.0078	Sicilian	18	modern
TP07	-0.0078	0.0068	Sicilian	18	modern
TP08	-0.0042	0.0053	Sicilian	18	modern
TP25	-0.0049	0.0071	Sicilian	18	modern
ALB126	0.0098	0.0169	Spanish	18	modern
ALB231	0.0099	0.0179	Spanish	18	modern
ALB389	0.0067	0.0152	Spanish	18	modern
ALE005	0.0071	0.0159	Spanish	18	modern
ALE009	0.0074	0.0174	Spanish	18	modern
ALE088	0.0093	0.0108	Spanish	18	modern
ALE339	0.0071	0.0134	Spanish	18	modern
ARM005	0.0087	0.0168	Spanish	18	modern
BON076	0.0083	0.0199	Spanish	18	modern
BOS010	0.0106	0.0187	Spanish	18	modern
BOS011	0.0097	0.0128	Spanish	18	modern
BOS015	0.0103	0.012	Spanish	18	modern
BOS027	0.008	0.0166	Spanish	18	modern
BOS029	0.0094	0.0171	Spanish	18	modern
CAL026	0.0085	0.0118	Spanish	18	modern
CAL053	0.0088	0.0154	Spanish	18	modern
CAL107	0.0112	0.0145	Spanish	18	modern
CAR007	0.0075	0.0126	Spanish	18	modern
CAR016	0.0103	0.0158	Spanish	18	modern
CAR023	0.0103	0.0137	Spanish	18	modern
CAR048	0.0113	0.0148	Spanish	18	modern
CAR200	0.0107	0.0201	Spanish	18	modern
CAR212	0.0057	0.0174	Spanish	18	modern
CAR256	0.0075	0.0141	Spanish	18	modern
CAR257	0.0077	0.0126	Spanish	18	modern
COD068	0.0106	0.0134	Spanish	18	modern
COD147	0.0112	0.0174	Spanish	18	modern
COM032	0.01	0.0153	Spanish	18	modern
DAN072	0.0105	0.0138	Spanish	18	modern
EIV001_2	0.0055	0.0159	Spanish	18	modern
EIV004_2	0.0077	0.0144	Spanish	18	modern
EIV009_2	0.0085	0.0151	Spanish	18	modern
EIV010_2	0.0075	0.0151	Spanish	18	modern
EIV011_2	0.0082	0.0169	Spanish	18	modern
EIV012_2	0.0081	0.0188	Spanish	18	modern
EIV013_2	0.0093	0.0163	Spanish	18	modern
EIV014_2	0.0079	0.017	Spanish	18	modern
EIV015_2	0.0093	0.0191	Spanish	18	modern
EST038	0.0095	0.0164	Spanish	18	modern
EST093	0.0084	0.0167	Spanish	18	modern
FER007	0.0092	0.0145	Spanish	18	modern
FER015	0.0091	0.0164	Spanish	18	modern
FER023	0.0066	0.0188	Spanish	18	modern
FER033	0.0115	0.0188	Spanish	18	modern
FER039	0.009	0.017	Spanish	18	modern
FER052	0.0083	0.0177	Spanish	18	modern
FER054	0.0059	0.0168	Spanish	18	modern
FER097	0.0076	0.0149	Spanish	18	modern
FER101	0.0112	0.0182	Spanish	18	modern
FOR066	0.0101	0.0175	Spanish	18	modern
FOR067	0.009	0.0152	Spanish	18	modern
FOR094	0.0058	0.0133	Spanish	18	modern
GRA011	0.01	0.0167	Spanish	18	modern
GRA016	0.0089	0.0155	Spanish	18	modern
GRA020	0.0095	0.0174	Spanish	18	modern
GRA029	0.0104	0.0129	Spanish	18	modern
GRA035	0.0113	0.0178	Spanish	18	modern
GRA135	0.0083	0.0135	Spanish	18	modern
GUL190	0.01	0.0118	Spanish	18	modern
GUS007	0.0063	0.0146	Spanish	18	modern
GUS008	0.0079	0.0144	Spanish	18	modern
GUS014	0.0099	0.0122	Spanish	18	modern
GUS029	0.008	0.0131	Spanish	18	modern
GUS036	0.0093	0.0141	Spanish	18	modern
GUS040	0.0093	0.0173	Spanish	18	modern
GUS119	0.0085	0.014	Spanish	18	modern
GUS199	0.007	0.0151	Spanish	18	modern
GUS202	0.0103	0.0136	Spanish	18	modern
GUS203	0.0071	0.0136	Spanish	18	modern
HG01500	0.0055	0.0163	Spanish	18	modern
HG01501	0.0059	0.0163	Spanish	18	modern
HG01503	0.0085	0.0163	Spanish	18	modern
HG01504	0.0062	0.0206	Spanish	18	modern
HG01506	0.0074	0.0169	Spanish	18	modern
HG01507	0.0088	0.017	Spanish	18	modern
HG01509	0.0046	0.0183	Spanish	18	modern
HG01510	0.0084	0.0156	Spanish	18	modern
HG01512	0.0116	0.0175	Spanish	18	modern
HG01513	0.0109	0.0185	Spanish	18	modern
HG01524	0.0069	0.0175	Spanish	18	modern
HG01527	0.0043	0.0176	Spanish	18	modern
HG01528	0.0068	0.0194	Spanish	18	modern
HG01530	0.0079	0.0161	Spanish	18	modern
HG01536	0.0106	0.0147	Spanish	18	modern
HG01537	0.0092	0.0135	Spanish	18	modern
HG01605	0.0089	0.0168	Spanish	18	modern
HG01606	0.0104	0.0172	Spanish	18	modern
HG01607	0.0062	0.0154	Spanish	18	modern
HG01608	0.0082	0.0165	Spanish	18	modern
HG01613	0.0088	0.0131	Spanish	18	modern
HG01615	0.0092	0.0137	Spanish	18	modern
HG01617	0.007	0.0163	Spanish	18	modern
HG01618	0.0075	0.0152	Spanish	18	modern
HG01619	0.0061	0.0175	Spanish	18	modern
HG01620	0.0061	0.0162	Spanish	18	modern
HG01623	0.0064	0.019	Spanish	18	modern
HG01624	0.0059	0.0191	Spanish	18	modern
HG01625	0.0082	0.0134	Spanish	18	modern
HG01626	0.002	0.0128	Spanish	18	modern
HG01673	0.0092	0.0159	Spanish	18	modern
HG01675	0.0098	0.0196	Spanish	18	modern
HG01676	0.0122	0.0213	Spanish	18	modern
HG01678	0.0087	0.0193	Spanish	18	modern
HG01679	0.0091	0.0182	Spanish	18	modern
HG01680	0.01	0.0182	Spanish	18	modern
HG01682	0.0111	0.0169	Spanish	18	modern
HG01684	0.0099	0.0175	Spanish	18	modern
HG01685	0.0058	0.0152	Spanish	18	modern
HG01686	0.009	0.0175	Spanish	18	modern
HG01697	0.0062	0.0156	Spanish	18	modern
HG01699	0.0061	0.0177	Spanish	18	modern
HG01704	0.0038	0.0162	Spanish	18	modern
HG01705	0.007	0.0185	Spanish	18	modern
HG01707	0.0079	0.0166	Spanish	18	modern
HG01746	0.0098	0.0172	Spanish	18	modern
HG01747	0.0088	0.0164	Spanish	18	modern
HG01761	0.0095	0.0192	Spanish	18	modern
HG01762	0.0112	0.0158	Spanish	18	modern
HG01770	0.0077	0.018	Spanish	18	modern
HG01773	0.0097	0.0191	Spanish	18	modern
HG02220	0.0088	0.0122	Spanish	18	modern
HG02238	0.008	0.0199	Spanish	18	modern
MAS003	0.0098	0.0153	Spanish	18	modern
MAS016	0.0102	0.0117	Spanish	18	modern
MAS064	0.0067	0.0164	Spanish	18	modern
MAY035	0.009	0.0153	Spanish	18	modern
MEL022	0.0072	0.015	Spanish	18	modern
MIQ133	0.0105	0.0089	Spanish	18	modern
MOR061	0.0091	0.0123	Spanish	18	modern
MOR068	0.011	0.0132	Spanish	18	modern
MST073	0.0107	0.0129	Spanish	18	modern
MST075	0.0112	0.0152	Spanish	18	modern
NAC135	0.0083	0.0178	Spanish	18	modern
PIT001	0.0077	0.0179	Spanish	18	modern
PON058	0.0092	0.0134	Spanish	18	modern
RAG111	0.0081	0.0175	Spanish	18	modern
REI087	0.0109	0.0163	Spanish	18	modern
RIC076	0.0105	0.0157	Spanish	18	modern
RIC106	0.0087	0.0126	Spanish	18	modern
ROB016	0.0085	0.0091	Spanish	18	modern
ROB116	0.0094	0.0159	Spanish	18	modern
ROB127	0.0096	0.0144	Spanish	18	modern
ROI027	0.0084	0.0142	Spanish	18	modern
ROI042	0.0099	0.0147	Spanish	18	modern
ROI096	0.0074	0.0139	Spanish	18	modern
ROS005	0.0107	0.0171	Spanish	18	modern
ROS008	0.0092	0.0184	Spanish	18	modern
ROS025	0.0104	0.0133	Spanish	18	modern
S_Spanish-1	0.0097	0.0219	Spanish	18	modern
S_Spanish-2	0.007	0.0277	Spanish	18	modern
SAB009	0.0072	0.013	Spanish	18	modern
SAB014	0.0103	0.0156	Spanish	18	modern
SAB019	0.0083	0.015	Spanish	18	modern
SAB131	0.0083	0.0174	Spanish	18	modern
SAB137	0.0108	0.015	Spanish	18	modern
SER011	0.0098	0.0155	Spanish	18	modern
SER015	0.01	0.0138	Spanish	18	modern
SER018	0.0106	0.0119	Spanish	18	modern
SER022	0.0106	0.0132	Spanish	18	modern
SER027	0.0108	0.0156	Spanish	18	modern
SER064	0.0079	0.0145	Spanish	18	modern
SLA017	0.0071	0.0187	Spanish	18	modern
SLM078	0.009	0.0145	Spanish	18	modern
SOL051	0.0088	0.0149	Spanish	18	modern
SOL053	0.0085	0.0155	Spanish	18	modern
SOL083	0.0113	0.0133	Spanish	18	modern
SOL084	0.008	0.0172	Spanish	18	modern
STC091	0.0108	0.016	Spanish	18	modern
VID003	0.0097	0.0132	Spanish	18	modern
VID014	0.0112	0.0159	Spanish	18	modern
VID016	0.013	0.0127	Spanish	18	modern
VID037	0.0119	0.0152	Spanish	18	modern
VID044	0.0105	0.0133	Spanish	18	modern
VID048	0.0103	0.0163	Spanish	18	modern
VID057	0.0106	0.0169	Spanish	18	modern
HG01515	0.0143	0.0201	Spanish_North	18	modern
HG01516	0.0152	0.0227	Spanish_North	18	modern
HG01518	0.0147	0.02	Spanish_North	18	modern
HG01700	0.0147	0.0215	Spanish_North	18	modern
HG01702	0.0149	0.0237	Spanish_North	18	modern
S_Spanish-1.DG	0.0097	0.0219	Spanish.DG	18	modern
S_Spanish-2.DG	0.007	0.0277	Spanish.DG	18	modern
syria361	-0.0163	-0.0093	Syrian	18	modern
syria4	-0.0223	0.0007	Syrian	18	modern
syria461	-0.0317	0.0019	Syrian	18	modern
syria464	-0.0282	0.0009	Syrian	18	modern
syria485	-0.0205	0.0009	Syrian	18	modern
syria520	-0.0256	0.0073	Syrian	18	modern
syria6	-0.0289	0.0009	Syrian	18	modern
syria7	-0.0289	0.0021	Syrian	18	modern
Adana23108	-0.0197	-0.0004	Turkish	18	modern
Adana23112	-0.0117	-0.0174	Turkish	18	modern
Adana23113	-0.0139	-0.0234	Turkish	18	modern
Adana23114	-0.0128	-0.0151	Turkish	18	modern
Adana23117	-0.0114	-0.0154	Turkish	18	modern
Adana23133	-0.0138	-0.0137	Turkish	18	modern
Adana23136	-0.0185	-0.0022	Turkish	18	modern
Adana23144	-0.0128	-0.0216	Turkish	18	modern
Adana23147	-0.0149	-0.0065	Turkish	18	modern
Adana23150	-0.0067	-0.0139	Turkish	18	modern
Aydin18112	-0.0101	-0.0174	Turkish	18	modern
Aydin18419	-0.0069	-0.0182	Turkish	18	modern
Aydin18483	-0.0097	-0.025	Turkish	18	modern
Aydin18596	-0.0072	-0.0229	Turkish	18	modern
Aydin18636	-0.0091	-0.0173	Turkish	18	modern
Aydin18784	-0.0082	-0.0152	Turkish	18	modern
Aydin18873	-0.006	-0.0139	Turkish	18	modern
Istanbul15781	-0.0008	-0.0058	Turkish	18	modern
Istanbul17778	-0.0113	-0.0232	Turkish	18	modern
Istanbul19185	-0.0086	-0.0173	Turkish	18	modern
Istanbul19708	-0.0109	-0.0237	Turkish	18	modern
Istanbul19810	-0.0085	-0.0184	Turkish	18	modern
Istanbul20010	-0.0127	-0.0178	Turkish	18	modern
Istanbul20040	-0.0145	-0.0208	Turkish	18	modern
Istanbul25081	-0.0066	-0.0145	Turkish	18	modern
Istanbul25095	0.0043	-0.0112	Turkish	18	modern
Istanbul25098	0.0051	-0.0017	Turkish	18	modern
Kayseri23271	-0.0128	-0.0139	Turkish	18	modern
Kayseri23549	-0.0131	-0.0181	Turkish	18	modern
Kayseri23892	-0.0127	-0.0158	Turkish	18	modern
Kayseri23967	-0.0118	-0.0195	Turkish	18	modern
Kayseri24032	-0.0124	-0.0151	Turkish	18	modern
Kayseri24075	-0.0124	-0.0159	Turkish	18	modern
Kayseri24266	-0.0112	-0.017	Turkish	18	modern
Kayseri24276	-0.0141	-0.0159	Turkish	18	modern
Kayseri24392	-0.0107	-0.0125	Turkish	18	modern
Kayseri24402	-0.0099	-0.0134	Turkish	18	modern
S_Turkish-1	-0.0128	-0.0157	Turkish	18	modern
S_Turkish-2	-0.0114	-0.0168	Turkish	18	modern
Trabzon21173	-0.0157	-0.0171	Turkish	18	modern
Trabzon21174	-0.0133	-0.0171	Turkish	18	modern
Trabzon21177	-0.0164	-0.0163	Turkish	18	modern
Trabzon21515	-0.0131	-0.0131	Turkish	18	modern
Trabzon21534	-0.0147	-0.0126	Turkish	18	modern
Trabzon21544	-0.0151	-0.0176	Turkish	18	modern
Trabzon21557	-0.0167	-0.0142	Turkish	18	modern
Trabzon21575	-0.0144	-0.0164	Turkish	18	modern
Trabzon21645	-0.0127	-0.0186	Turkish	18	modern
Turkish4BA57	-0.0073	-0.0155	Turkish	18	modern
Turkish7BA57	-0.0057	-0.0131	Turkish	18	modern
Turkish8BA62	-0.0019	-0.0122	Turkish	18	modern
Turkish9BA57	-0.0104	-0.019	Turkish	18	modern
Balikesir16653	-0.0082	-0.0224	Turkish_Balikesir	18	modern
Balikesir16675	-0.0071	-0.0188	Turkish_Balikesir	18	modern
Balikesir16790	-0.0076	-0.0212	Turkish_Balikesir	18	modern
Balikesir16887	-0.007	-0.0187	Turkish_Balikesir	18	modern
Balikesir17006	-0.0069	-0.0205	Turkish_Balikesir	18	modern
S_Turkish-1.DG	-0.0128	-0.0157	Turkish.DG	18	modern
S_Turkish-2.DG	-0.0114	-0.0168	Turkish.DG	18	modern
UKR-1283	0.0186	-0.006	Ukrainian	18	modern
UKR-1291	0.0206	-0.0068	Ukrainian	18	modern
UKR-1292	0.0206	-0.0084	Ukrainian	18	modern
UKR-1377	0.0203	-0.008	Ukrainian	18	modern
UkrBel614	0.0203	-0.013	Ukrainian	18	modern
UkrBel618	0.0215	-0.0095	Ukrainian	18	modern
UkrBel620	0.0195	-0.0067	Ukrainian	18	modern
UkrBel622	0.0189	-0.0106	Ukrainian	18	modern
UkrBel733	0.0205	-0.0089	Ukrainian	18	modern
UkrBel736	0.0189	-0.0121	Ukrainian	18	modern
UkrLv228	0.018	-0.0088	Ukrainian	18	modern
UkrLv237	0.0185	-0.0059	Ukrainian	18	modern
UkrLv240	0.0152	-0.0064	Ukrainian	18	modern
SP.C.5546_MDALL_NALL_deam.bam	0.0498	0.0315	SP.C.5546_deam	18	KrALL_bALL
SP.C.5546_MD8_NALL_deam.bam	0.0481	0.0287	SP.C.5546_deam	18	KrALL_b8
SP.C.5546_MD5_NALL_deam.bam	0.0491	0.0329	SP.C.5546_deam	18	KrALL_b5
AAT001.A0101	0.055	0.0293	AbriDesAuturs	18	ancient
AfontovaGora2.SG	0.0213	-0.0309	AfontovaGora2	18	ancient
AfontovaGora3_d	0.0178	-0.0436	AfontovaGora3	18	ancient
NE1	-0.0198	-0.0633	AmurRiver_LPal	18	ancient
NE34	-0.0166	-0.0689	AmurRiver_LPal	18	ancient
NE5	-0.0157	-0.0697	AmurRiver_LPal	18	ancient
NE56	-0.0185	-0.0654	AmurRiver_LPal	18	ancient
NE3	-0.0185	-0.0676	AmurRiver_Mes	18	ancient
NE4	-0.0173	-0.0668	AmurRiver_Mes	18	ancient
NE8	-0.0205	-0.0643	AmurRiver_Mes	18	ancient
NE20	-0.0253	-0.044	AmurRiver_Pal	18	ancient
AC16	0.0578	0.0364	AreneCandide	18	ancient
I6745	0.0521	0.0277	Aveline_3	18	ancient
I6744	0.0439	0.0226	Aveline_9	18	ancient
BachoKiro_BB7_240_deam	-0.0306	-0.0245	BachoKiro_BB7_240	18	ancient
BachoKiro_BK1653	-0.0051	0.0146	BachoKiro_BK1653	18	ancient
BachoKiro_CC7_335_deam	-0.0338	-0.0141	BachoKiro_CC7_335	18	ancient
BachoKiro_F6_620	-0.0306	-0.025	BachoKiro_F6_620	18	ancient
BAL051_merged	0.0413	0.0272	Balma_Guilanya	18	ancient
BerryAuBac_published	0.0387	0.0398	BerryAuBac	18	ancient
Bichon.SG	0.0526	0.0316	Bichon	18	ancient
Bockstein	0.0437	0.0204	Bockstein	18	ancient
Burkhardtshohle_published_d	0.0125	0.0161	Burkhardtshohle	18	ancient
Canes.SG	0.042	0.0265	Canes	18	ancient
I10899_published_d	0.0316	0.0288	Car1	18	ancient
CRN001.A0101	0.041	0.023	CasaCorona1	18	ancient
CRN002.A0101	0.0402	0.0234	CasaCorona2	18	ancient
Chan.SG	0.0351	0.0252	Chan	18	ancient
Chaudardes1_d	0.0432	0.0422	Chaudardes	18	ancient
I6767	0.0549	0.0316	Cheddar	18	ancient
I1875	0.0522	0.0275	Croatia_Mes	18	ancient
Den_pendant	0.0134	-0.0413	Den_pendant	18	ancient
DOG001	0.0565	0.0315	Doggerland	18	ancient
DOG002	0.0585	0.0307	Doggerland	18	ancient
DOG003	0.0518	0.0291	Doggerland	18	ancient
DOG004.pmd	0.0529	0.0238	Doggerland	18	ancient
DOG006.pmd	0.0517	0.0272	Doggerland	18	ancient
DOG007.pmd	0.0528	0.0272	Doggerland	18	ancient
DOG009.pmd	0.0476	0.0222	Doggerland	18	ancient
DOG010.pmd	0.0448	0.0286	Doggerland	18	ancient
DRI001.A0101	0.0554	0.0262	Drigge	18	ancient
ElMiron_d	0.0274	0.0211	ElMiron	18	ancient
Falkenstein.new	0.054	0.0327	Falkenstein	18	ancient
FRM001.A0101	0.0537	0.0306	Farman	18	ancient
FRL006.A0101	0.0083	-0.0005	Fournol	18	ancient
I0060	0.0126	0.0047	Germany_BellBeaker	18	ancient
I0108	0.0154	0.0109	Germany_BellBeaker	18	ancient
I0111	0.0152	0.0026	Germany_BellBeaker	18	ancient
I0112	0.0187	0.0017	Germany_BellBeaker	18	ancient
I0113	0.0154	0.0116	Germany_BellBeaker	18	ancient
I0806	0.0182	-0.0052	Germany_BellBeaker	18	ancient
I1530	0.0146	0.0032	Germany_BellBeaker_1d.rel.I0111	18	ancient
I0805	0.0178	-0.0004	Germany_BellBeaker_contam	18	ancient
I0059	0.018	0.0001	Germany_BenzigerodeHeimburg_LN	18	ancient
I0171	0.012	-0.0074	Germany_BenzigerodeHeimburg_LN	18	ancient
I0049	0.0174	-0.0162	Germany_CordedWare	18	ancient
I0103	0.0185	-0.0149	Germany_CordedWare	18	ancient
I0104	0.017	-0.017	Germany_CordedWare	18	ancient
I0106	0.0165	-0.0132	Germany_CordedWare	18	ancient
I0047	0.0165	-0.0001	Germany_EBA_Unetice	18	ancient
I0115	0.0163	-0.0037	Germany_EBA_Unetice	18	ancient
I0116	0.0158	-0.0002	Germany_EBA_Unetice	18	ancient
I0117	0.018	0.0005	Germany_EBA_Unetice	18	ancient
I0164	0.0169	-0.0061	Germany_EBA_Unetice	18	ancient
I0803	0.0199	-0.0048	Germany_EBA_Unetice	18	ancient
I0804	0.0167	0.0067	Germany_EBA_Unetice	18	ancient
I0114	0.0148	0.0015	Germany_EBA_Unetice_brother.I0117	18	ancient
I0022	-0.007	0.0338	Germany_EN_LBK	18	ancient
I0025	-0.0062	0.035	Germany_EN_LBK	18	ancient
I0026	-0.0082	0.0351	Germany_EN_LBK	18	ancient
I0046	-0.0035	0.0326	Germany_EN_LBK	18	ancient
I0048	-0.0076	0.0299	Germany_EN_LBK	18	ancient
I0054	-0.0037	0.0311	Germany_EN_LBK	18	ancient
I0056	-0.0036	0.0358	Germany_EN_LBK	18	ancient
I0057	-0.0067	0.033	Germany_EN_LBK	18	ancient
I0100	-0.0035	0.035	Germany_EN_LBK	18	ancient
I0659	-0.0046	0.0356	Germany_EN_LBK	18	ancient
I0795	-0.004	0.0389	Germany_EN_LBK	18	ancient
I0797	-0.0069	0.0317	Germany_EN_LBK	18	ancient
I0821	-0.0035	0.0322	Germany_EN_LBK	18	ancient
I0118	0.0151	0.0049	Germany_LN_Alberstedt	18	ancient
I0550	0.0182	-0.0236	Germany_LN_Karsdorf	18	ancient
BDB001	0.0548	0.0296	Germany_Mes	18	ancient
BOT004	0.0508	0.0277	Germany_Mes	18	ancient
BOT005	0.0555	0.0328	Germany_Mes	18	ancient
I0559	0.0071	0.0375	Germany_MN_Baalberge	18	ancient
I0560	0.008	0.0332	Germany_MN_Baalberge	18	ancient
I0807	0.0032	0.0431	Germany_MN_Baalberge	18	ancient
I0172	0.0052	0.0366	Germany_MN_Esperstedt	18	ancient
I0551	0.0038	0.0413	Germany_MN_Salzmuende	18	ancient
I0800	0.0038	0.0312	Germany_MN_Salzmuende	18	ancient
I0802	0.0062	0.0407	Germany_MN_Salzmuende	18	ancient
GoyetQ116-1_published	0.0016	0.0026	GoyetQ116_1	18	ancient
GoyetQ-2	0.0178	0.0161	GoyetQ2	18	ancient
GOY009.pmd	0.0162	0.002	GoyetQ2878_18	18	ancient
GoyetQ376-19	0.0113	0.0002	GoyetQ376_19	18	ancient
GFW001.A0101	0.0543	0.0264	GrossFredenwalde_A	18	ancient
GFW002.003	0.0529	0.0246	GrossFredenwalde_A	18	ancient
GFW004.A0101	0.053	0.0245	GrossFredenwalde_A	18	ancient
GFW008.A0101	0.0525	0.0247	GrossFredenwalde_A	18	ancient
GFW005.A0101	0.0558	0.0223	GrossFredenwalde_B	18	ancient
AMI002.A0102	0.049	0.0244	HouAmieva2	18	ancient
I1507	0.0496	0.0229	Hungary_EN_HG_Koros	18	ancient
I4971	0.0457	0.0227	Hungary_EN_HG_Koros	18	ancient
I0174	-0.0062	0.0362	Hungary_EN_Starcevo_1	18	ancient
I0176	-0.0047	0.0309	Hungary_MN_LBK	18	ancient
Iboussieres25-1.new	0.0524	0.0282	Iboussieres25_1	18	ancient
Iboussieres31-2.new	0.0524	0.0233	Iboussieres31_2	18	ancient
R11.SG	0.0555	0.0384	Italy_Mes	18	ancient
R15.SG	0.0578	0.0403	Italy_Mes	18	ancient
R7.SG	0.0572	0.0376	Italy_Mes	18	ancient
KVH001	0.031	-0.0272	Karavaikha	18	ancient
KVH002.A0101	0.0349	-0.0294	Karavaikha	18	ancient
I0211	0.0399	-0.0241	Karelia	18	ancient
UOO004.A0101	0.0321	-0.0236	Karelia	18	ancient
UOO012.A0101	0.0362	-0.0315	Karelia	18	ancient
UOO015.A0101	0.0368	-0.0345	Karelia	18	ancient
UOO023	0.0377	-0.0306	Karelia	18	ancient
UOO025.A0101	0.0378	-0.029	Karelia	18	ancient
UOO029.A0101	0.0316	-0.0318	Karelia	18	ancient
UOO033.A0101	0.0384	-0.0268	Karelia	18	ancient
UOO035.056	0.0363	-0.0321	Karelia	18	ancient
UOO037.A0101	0.038	-0.0318	Karelia	18	ancient
UOO047.A0101	0.0367	-0.0251	Karelia	18	ancient
UOO049.A0101	0.0334	-0.0295	Karelia	18	ancient
UOO051.A0101	0.037	-0.0287	Karelia	18	ancient
UOO052.A0101	0.0338	-0.0314	Karelia	18	ancient
UOO053.A0101	0.0361	-0.029	Karelia	18	ancient
UOO059.A0101	0.0361	-0.0221	Karelia	18	ancient
UzOO77	0.037	-0.0307	Karelia	18	ancient
SC112_dp	0.052	0.0326	Kendricks	18	ancient
I3025	0.0514	0.0336	KentsCavern	18	ancient
Kolyma_River.SG	0	-0.0687	Kolyma	18	ancient
Kostenki14	-0.0036	-0.0061	Kostenki14	18	ancient
KK1.SG	-0.0185	-0.0537	Kotias	18	ancient
I1577	0.0084	0.0063	KremsWA3	18	ancient
KRZ001	0.0454	0.0209	Krzyz	18	ancient
I0585	0.0434	0.0221	LaBrana1	18	ancient
LMA001.A0101.pmd	0.0336	0.0173	LaMarche	18	ancient
I4432	0.0518	0.0135	Latvia_HG	18	ancient
I4434	0.0511	0.0105	Latvia_HG	18	ancient
I4438	0.0482	0.0088	Latvia_HG	18	ancient
I4439	0.0508	0.0132	Latvia_HG	18	ancient
I4440	0.0472	0.0094	Latvia_HG	18	ancient
I4550	0.0528	0.0143	Latvia_HG	18	ancient
I4551	0.0477	0.0053	Latvia_HG	18	ancient
I4552	0.0501	0.0114	Latvia_HG	18	ancient
I4553	0.0496	0.012	Latvia_HG	18	ancient
I4595	0.0488	0.0109	Latvia_HG	18	ancient
I4596	0.0503	0.0119	Latvia_HG	18	ancient
I4626	0.0479	0.011	Latvia_HG	18	ancient
I4628	0.0489	0.0089	Latvia_HG	18	ancient
I4630	0.0457	0	Latvia_HG	18	ancient
I4632	0.0484	0.0086	Latvia_HG	18	ancient
Spiginas4	0.0492	0.0212	Lithuania_Mes	18	ancient
Loschbour_snpAD	0.0573	0.0313	Loschbour	18	ancient
MAF001.E0101	0.0545	0.0367	Maisons_Alfort	18	ancient
MLZ053	0.0126	0.0062	Malalmuerzo	18	ancient
MA1.SG	0.0159	-0.0475	Malta1	18	ancient
MAZ003.pmd	0.0177	0.0084	Maszycka_1_5	18	ancient
MN2001.A0101	0.0407	-0.0229	Minino_A	18	ancient
MN2002.A0101	0.0402	-0.024	Minino_A	18	ancient
MN2003.A0101	0.0396	-0.0264	Minino_A	18	ancient
MNN005.A0101	0.0409	-0.024	Minino_A	18	ancient
MNN006.A0101	0.0422	-0.0231	Minino_A	18	ancient
MNN007.A0101	0.0419	-0.0234	Minino_A	18	ancient
MNN001.002	0.0352	-0.0271	Minino_B	18	ancient
MNN003.A0101	0.0405	-0.0118	Minino_C	18	ancient
MNN004.A0101	0.0431	-0.0229	Minino_C	18	ancient
CMS001_merged	0.0343	0.0252	Moita_do_Sebastiao	18	ancient
MotalaAA	0.0431	0.0023	Motala_HG	18	ancient
PM1	-0.0004	0.0016	Muierii1	18	ancient
Hum1.SG	0.0347	-0.005	Norway_Mes	18	ancient
Hum2.SG	0.0406	-0.0043	Norway_Mes	18	ancient
PER3023.SG	0.053	0.0377	NouvelleAquitaine_Mes	18	ancient
PER503.SG	0.053	0.0334	NouvelleAquitaine_Mes	18	ancient
Oase1_mh	-0.032	-0.024	Oase1	18	ancient
OKL002.A0101	0.0537	0.0299	Oberkassel_D998	18	ancient
OKL001.A0101	0.0531	0.0307	Oberkassel_D999	18	ancient
I6754	0.0536	0.0324	Ogof_yr_ychen	18	ancient
I2158	0.0541	0.0352	OrienteC	18	ancient
ORM001.B0101	0.003	0.0022	Ormesson	18	ancient
Ostuni1_d	0.0072	0.0052	Ostuni1	18	ancient
PA12	0.0101	0.0009	Paglicci12	18	ancient
Paglicci133.pmd	0.0007	0.0068	Paglicci133	18	ancient
PIN004	0.0202	0.0177	Pincevent	18	ancient
Popovo2	0.0357	-0.0215	Popovo_HG	18	ancient
PRD001.A0101	0.0492	0.0235	Pradis	18	ancient
Ranchot88_d	0.0429	0.0422	Ranchot88	18	ancient
Rigney1_published_d	0.0122	0.0173	Rigney1	18	ancient
RIP001.A0101	0.0567	0.0286	RiparoTagliente2	18	ancient
Rochedane_published	0.0423	0.037	Rochedane	18	ancient
I4081_published	0.0467	0.0144	Romania_IronGates	18	ancient
I4582	0.0479	0.0167	Romania_IronGates	18	ancient
I4607	0.0482	0.017	Romania_IronGates	18	ancient
I4655_published	0.0496	0.0165	Romania_IronGates	18	ancient
I5408	0.0463	0.016	Romania_IronGates	18	ancient
I5411	0.0491	0.0161	Romania_IronGates	18	ancient
M95.SG	0.0423	0.0174	Romania_IronGates	18	ancient
M96.SG	0.045	0.0168	Romania_IronGates	18	ancient
OC.SG	0.0422	0.0206	Romania_IronGates	18	ancient
I0061.SG	0.039	-0.0328	Russia_Karelia_HG.SG	18	ancient
I0231	0.0177	-0.0341	Russia_Samara_EBA_Yamnaya	18	ancient
I0357	0.0172	-0.0327	Russia_Samara_EBA_Yamnaya	18	ancient
I0370	0.0187	-0.035	Russia_Samara_EBA_Yamnaya	18	ancient
I0429	0.0205	-0.0358	Russia_Samara_EBA_Yamnaya	18	ancient
I0438	0.0186	-0.0379	Russia_Samara_EBA_Yamnaya	18	ancient
I0439	0.0154	-0.0327	Russia_Samara_EBA_Yamnaya	18	ancient
I0441	0.0163	-0.0322	Russia_Samara_EBA_Yamnaya	18	ancient
I0443	0.017	-0.0338	Russia_Samara_EBA_Yamnaya	18	ancient
I0444	0.0178	-0.0303	Russia_Samara_EBA_Yamnaya	18	ancient
I0124	0.0341	-0.0265	Russia_Samara_HG	18	ancient
salkhit1.SG	-0.0151	-0.0389	Salkhit	18	ancient
STO001.A0101	0.0503	0.0364	SanTeodoro	18	ancient
SATP.SG	-0.02	-0.0549	Satsurblia	18	ancient
I4657_published	0.0471	0.0131	Serbia_IronGates	18	ancient
I4660	0.0458	0.0137	Serbia_IronGates	18	ancient
I4870	0.0515	0.0211	Serbia_IronGates	18	ancient
I4871	0.051	0.0172	Serbia_IronGates	18	ancient
I4872	0.0503	0.0146	Serbia_IronGates	18	ancient
I4873	0.0514	0.0226	Serbia_IronGates	18	ancient
I4874	0.0508	0.0198	Serbia_IronGates	18	ancient
I4875	0.0517	0.0191	Serbia_IronGates	18	ancient
I4876	0.0495	0.0216	Serbia_IronGates	18	ancient
I4877	0.052	0.0224	Serbia_IronGates	18	ancient
I4878	0.048	0.0183	Serbia_IronGates	18	ancient
I4880	0.0479	0.0181	Serbia_IronGates	18	ancient
I4881_published	0.0503	0.0203	Serbia_IronGates	18	ancient
I4914_published	0.0494	0.0201	Serbia_IronGates	18	ancient
I4915	0.0484	0.0183	Serbia_IronGates	18	ancient
I4916	0.0469	0.0183	Serbia_IronGates	18	ancient
I4917	0.0503	0.0152	Serbia_IronGates	18	ancient
I5233	0.0495	0.0178	Serbia_IronGates	18	ancient
I5234	0.0488	0.0203	Serbia_IronGates	18	ancient
I5235	0.0468	0.0186	Serbia_IronGates	18	ancient
I5236	0.0486	0.0206	Serbia_IronGates	18	ancient
I5237	0.0484	0.0229	Serbia_IronGates	18	ancient
I5238	0.0475	0.0172	Serbia_IronGates	18	ancient
I5239	0.0491	0.0178	Serbia_IronGates	18	ancient
I5240	0.0496	0.0197	Serbia_IronGates	18	ancient
I5242	0.0471	0.0201	Serbia_IronGates	18	ancient
I5244	0.0477	0.0206	Serbia_IronGates	18	ancient
I5401	0.0474	0.0164	Serbia_IronGates	18	ancient
I5402	0.0494	0.0178	Serbia_IronGates	18	ancient
I5407	0.0509	0.0215	Serbia_IronGates	18	ancient
I5771	0.0483	0.0255	Serbia_IronGates	18	ancient
I5772	0.0482	0.0165	Serbia_IronGates	18	ancient
I5773_published	0.0456	0.0192	Serbia_IronGates	18	ancient
GER003	0.0113	-0.0018	Serinya33	18	ancient
UZZ026_noUDG	0.0337	0.0319	Sicily_EarlyMes	18	ancient
UZZ096_noUDG	0.0441	0.0442	Sicily_EarlyMes	18	ancient
UZZ071_noUDG	0.0483	0.0356	Sicily_LateMes	18	ancient
UZZ088_noUDG	0.0479	0.0346	Sicily_LateMes	18	ancient
UZZ5054_noUDG	0.0474	0.045	Sicily_LateMes	18	ancient
UZZ040_noUDG	0.0336	0.0372	Sicily_LateMes_Castelnovian	18	ancient
UZZ069_noUDG	0.0451	0.0259	Sicily_LateMes_Castelnovian	18	ancient
UZZ079_noUDG	0.0505	0.0311	Sicily_LateMes_Castelnovian	18	ancient
UZZ080_noUDG	0.0475	0.0331	Sicily_LateMes_Castelnovian	18	ancient
UZZ081_noUDG	0.0479	0.0341	Sicily_LateMes_Castelnovian	18	ancient
UZZ082_noUDG	0.0479	0.0364	Sicily_LateMes_Castelnovian	18	ancient
UZZ4446_noUDG	0.0424	0.0327	Sicily_LateMes_Castelnovian	18	ancient
Sidelkino.SG	0.0342	-0.0211	Sidelkino	18	ancient
I0409	0.0022	0.0426	Spain_EN	18	ancient
I0410	0.0018	0.0443	Spain_EN	18	ancient
I0412	-0.0019	0.0394	Spain_EN	18	ancient
I0413	0.001	0.0434	Spain_EN	18	ancient
I0411	-0.0006	0.0435	Spain_EN_father.or.son.I0410	18	ancient
I0405	0.0073	0.045	Spain_MLN	18	ancient
I0406	0.0063	0.0414	Spain_MLN	18	ancient
I0407	0.007	0.0414	Spain_MLN	18	ancient
I0408	0.0098	0.0408	Spain_MLN	18	ancient
Stuttgart_p	-0.0034	0.0313	Stuttgart_p	18	ancient
Sunghir1.SG	0.0012	-0.0086	Sunghir1	18	ancient
Sunghir2.SG	0.0016	-0.0081	Sunghir2	18	ancient
Sunghir3.SG	0.0008	-0.0064	Sunghir3	18	ancient
Sunghir4.SG	-0.0019	-0.0064	Sunghir4	18	ancient
SBj.SG	0.0431	0.0028	Sweden_Mes	18	ancient
SF11.SG	0.025	0.0059	Sweden_Mes	18	ancient
SF12.SG	0.0479	0.0004	Sweden_Mes	18	ancient
SF9.SG	0.0406	0.0079	Sweden_Mes	18	ancient
StoraForvar11.SG	0.0272	0.0074	Sweden_Mes	18	ancient
I0011	0.0458	-0.0025	Sweden_Motala_HG	18	ancient
I0012	0.0466	0.0034	Sweden_Motala_HG	18	ancient
I0013	0.0411	0.0016	Sweden_Motala_HG	18	ancient
I0014	0.0464	0.0014	Sweden_Motala_HG	18	ancient
I0015	0.0451	-0.0012	Sweden_Motala_HG	18	ancient
I0017.SG	0.045	0.0019	Sweden_Motala_HG.SG	18	ancient
Tianyuan	-0.0165	-0.0455	Tianyuan	18	ancient
ZBC_IPB001.B-C0101_Luk2-Pinarbasi	-0.0016	0.0339	Turkey_Epipaleolithic	18	ancient
I1960	0.0257	-0.0543	Tyumen	18	ancient
I1733	0.0387	-0.014	Ukraine_Mes	18	ancient
I1734	0.04	-0.0032	Ukraine_Mes	18	ancient
I1736	0.0432	-0.0045	Ukraine_Mes	18	ancient
I1737_published	0.0374	-0.0116	Ukraine_Mes	18	ancient
I1763	0.0388	-0.015	Ukraine_Mes	18	ancient
I1819	0.0395	-0.0112	Ukraine_Mes	18	ancient
I5876	0.0402	-0.0073	Ukraine_Mes	18	ancient
I5885_published	0.0421	-0.0048	Ukraine_Mes	18	ancient
VSL002	0.0421	-0.0138	Ukraine_Mes	18	ancient
VSL003	0.0383	-0.0134	Ukraine_Mes	18	ancient
VSL004.A0101	0.0394	-0.01	Ukraine_Mes	18	ancient
DOB001.A0101	0.0563	0.0269	Urdhoehle	18	ancient
UstIshim_snpAD	-0.0195	-0.026	UstIshim	18	ancient
UKY001	-0.0007	-0.0737	UstKyakhta_3	18	ancient
DLV006.A0101	0.0086	0.0006	Vestonice14	18	ancient
DLV005.A0101	0.0091	0.0012	Vestonice15	18	ancient
Vestonice16	0.0062	0.0037	Vestonice16	18	ancient
Villabruna	0.0436	0.0387	Villabruna	18	ancient
KAR001.SG	0.0313	-0.0255	Vologda_Veretye_Mes	18	ancient
WCX002.pmd	0.0523	0.0282	WaulsortCaverneX_S10	18	ancient
WCX004.pmd	0.0535	0.0271	WaulsortCaverneX_S7	18	ancient
WOL001.A0101.TF1.1	0.0481	0.0228	Wollersdorf	18	ancient
Yana_old_snpAD	-0.0006	-0.0246	Yana_old	18	ancient
Yana_old2_snpAD	-0.0024	-0.0216	Yana_old2	18	ancient
ZlatyKun_c	-0.0281	-0.0241	ZlatyKun	18	ancient
#eigvals: 8.122 3.692
#Ellipsoids
sample	V2	V3	V4	V5	V6	deamination	MD
SP.C.5546_MD5_NALL_deam.bam	0.0491	0.0329	0.0287865	0.0167234	-1.45136	YES	MD5
SP.C.5546_MD8_NALL_deam.bam	0.0481	0.0287	0.0313109	0.0176857	-1.49979	YES	MD8
SP.C.5546_MDALL_NALL_deam.bam	0.0498	0.0315	0.0270712	0.0155652	-1.55754	YES	MDALL

[truncated: 7 more sheets: FigureS22_B, FigureS22_C, FigureS22_D, FigureS23, FigureS24_A, FigureS24_B, FigureS27]
